# Supplementary material for: Single cell transcriptomics of neighboring hyphae of Aspergillus niger
Source: Genome Biol. 2011 Aug 4;12(8):R71. doi: 10.1186/gb-2011-12-8-r71 (PMC3245611; doi:10.1186/gb-2011-12-8-r71)
Supplement: Additional file 6 — A table listing the probe sets that gave a present call in at least one of the five arrays of a single hypha. [file gb-2011-12-8-r71-S6.XLSX]

## Sheet: Suppl Table 1
Additional data file 6 The 2608 probe sets that gave a present call in the expression analysis of at least one of the 5 single hyphae.
Gene number	Description	MAS5.0 calls					RMA signals					Z-scores RMA signals					Functional gene categories
		hypha 1	hypha 2	hypha 3	hypha 4	hypha 5	hypha 1	hypha 2	hypha 3	hypha 4	hypha 5	hypha 1	hypha 2	hypha 3	hypha 4	hypha 5	FunCat class I	Funcat class 2	FunCat class 3	FunCat class 4	FunCat class 5	FunCat class 6	FunCat class 7	FunCat class 8	FunCat class 9
An01e00180	trnaKctt	M	P	P	A	A	5.13792	6.6036	11.0245	3.99646	4.37428	-0.380726	0.131489	1.67647	-0.779634	-0.647597	trna
An01e00230	trnaDgtc	P	A	A	P	A	8.06269	3.80143	3.47222	5.73866	3.54613	1.58006	-0.565274	-0.731012	0.410027	-0.693804	trna
An01e01100	5S ribosomal RNA	P	P	P	P	P	10.421	9.78818	8.75273	7.48883	9.34632	1.13089	0.563608	-0.364551	-1.49748	0.167533	rRNA
An01e01910	trnaAtgc	A	M	A	A	A	5.6967	7.09563	6.52625	6.52625	5.82402	-1.10889	1.32612	0.335032	0.335032	-0.887288	trna
An01e02450	trnaDgtc	P	A	A	A	A	7.73805	4.1001	3.75648	5.54441	3.93211	1.62138	-0.544145	-0.748686	0.315596	-0.64414	trna
An01e02580	trnaMcat	A	A	A	P	A	7.20121	7.10044	7.343	8.51962	7.55906	-0.600914	-0.777219	-0.352839	1.70579	0.0251862	trna
An01e07880	trnaEctc	A	A	A	A	P	5.20577	4.59245	4.29963	4.51219	8.17575	-0.0939543	-0.474607	-0.656342	-0.524418	1.74932	trna
An01e08340	trnaSgct	M	A	A	P	A	3.89688	3.96883	4.00907	4.28265	3.98386	-0.886535	-0.401033	-0.129446	1.7166	-0.299588	trna
An01e09990	trnaSaga	M	A	P	A	A	8.31273	7.12667	8.59741	6.99197	8.04858	0.691971	-0.958507	1.08811	-1.14596	0.324383	trna
An01e11460	trnaCgca	P	P	P	P	P	6.28887	7.09874	7.11267	7.35778	7.47372	-1.67818	0.069894	0.0999675	0.62904	0.879281	trna
An01e11490	trnaSaga	A	P	P	P	P	9.88171	9.95656	9.85435	9.96446	9.6814	0.122533	0.776856	-0.116654	0.845875	-1.62861	trna
An01e11980	trnaYgta	P	P	P	A	A	12.5138	8.14919	7.65228	7.74969	7.55287	1.77873	-0.269547	-0.502748	-0.457032	-0.5494	trna
An01e12140	trnaGgcc	A	A	A	P	A	3.21879	3.28101	3.2177	5.45853	3.28644	-0.479556	-0.416573	-0.480663	1.78787	-0.411076	trna
An01e12510	trnaScga	M	P	P	P	P	10.1752	9.85205	9.85205	10.1575	9.47636	0.954702	-0.177151	-0.177151	0.892599	-1.493	trna
An01e12870	trnaLaag	P	A	A	A	A	4.93779	4.75487	4.69782	4.74022	4.44804	1.26408	0.222734	-0.102062	0.139288	-1.52404	trna
An01e12930	trnaSaga	M	A	P	A	M	8.31253	7.15869	8.81893	7.05649	8.15468	0.538961	-0.969453	1.20096	-1.10306	0.332593	trna
An01e13800	trnaEctc	A	A	A	A	P	5.43765	4.72477	4.35261	5.14478	8.37133	-0.105386	-0.551026	-0.783678	-0.288465	1.72855	trna
An01g00140	weak similarity to trithorax protein ash2 - Drosophila melanogaster	A	P	A	A	A	8.09389	7.78326	7.91252	7.74339	7.75223	1.59201	-0.496074	0.372826	-0.764078	-0.704688	99 UNCLASSIFIED PROTEINS
An01g00290	similarity to the hypothetical protein encoded by An17g00430 - Aspergillus niger	A	P	P	P	M	6.92277	6.7768	6.92277	7.15802	6.90138	-0.0983682	-1.15607	-0.0983682	1.60622	-0.253406	99 UNCLASSIFIED PROTEINS
An01g00320	similarity to the hypothetical protein encoded by An08g08380 - Aspergillus niger	P	M	P	A	A	5.62043	5.50769	5.52548	5.79828	5.42524	0.315662	-0.475059	-0.35025	1.5629	-1.05325	99 UNCLASSIFIED PROTEINS
An01g00430	similarity to heterokaryon incompatibility protein het-6 - Neurospora crassa	M	A	M	A	A	4.4286	4.35405	4.39693	4.59089	4.2055	0.240612	-0.296355	0.0124767	1.40965	-1.36639	14 CELL FATE	14.04 cell differentiation	14.04.03 fungal cell differentiation	14.04.03.03 pheromone response, mating-type determination, sex-specific proteins
An01g00530	proteinase aspergillopepsin II - Aspergillus niger	P	A	P	A	A	7.2158	7.51663	8.02069	6.55375	6.68016	0.0304194	0.528046	1.36184	-1.06471	-0.855596	06 PROTEIN FATE (folding, modification, destination)	06.13 proteolytic degradation	06.13.99 other proteolytic degradation	40 SUBCELLULAR LOCALISATION	40.27 extracellular or secretion proteins
An01g00550	strong similarity to allergen rAsp f 4 - Aspergillus fumigatus	A	A	A	P	M	6.7561	6.52462	6.69073	6.75961	6.65039	0.827661	-1.57284	0.149752	0.864047	-0.268624	11 CELL RESCUE, DEFENSE AND VIRULENCE	11.05 Disease, virulence and defense	11.05.05 virulence, disease factors	11.05.05.13 antigenic determinants
An01g00620	strong similarity to p-cumic aldehyde dehydrogenase cymc - Pseudomonas putida	A	A	P	A	A	3.76971	3.97726	5.41872	3.76741	3.88758	-0.558033	-0.264397	1.77498	-0.561283	-0.391269	01 METABOLISM	01.05 C-compound and carbohydrate metabolism	01.05.01 C-compound and carbohydrate utilization	01.05.01.01 C-compound, carbohydrate catabolism
An01g00690	weak similarity to YDR213w - Saccharomyces cerevisiae	P	M	A	A	P	6.14338	6.1124	6.1124	5.99438	6.21621	0.345198	-0.0418912	-0.0418912	-1.51692	1.2555	04 TRANSCRIPTION	04.05 mRNA transcription	04.05.01 mRNA synthesis	04.05.01.04 transcriptional control
An01g00700	strong similarity to protein RTM1 - Saccharomyces cerevisiae	A	A	A	A	P	3.66382	3.73235	3.91924	4.78802	4.61844	-0.920407	-0.789154	-0.431195	1.23277	0.907988	11 CELL RESCUE, DEFENSE AND VIRULENCE	11.05 Disease, virulence and defense	11.05.01 resistance proteins	11.07 detoxification	11.07.05 detoxification by export	67 TRANSPORT FACILITATION	67.07 C-compound and carbohydrate transporters	67.07.99 other C-compound transporters
An01g00750	hypothetical protein	A	A	A	A	P	3.93512	4.33195	4.42092	3.79313	9.7251	-0.51824	-0.360787	-0.325486	-0.574581	1.77909	99 UNCLASSIFIED PROTEINS
An01g00750	hypothetical protein	A	P	A	A	P	4.71048	4.95032	4.83144	4.48242	9.81424	-0.46051	-0.35505	-0.40732	-0.560789	1.78367	99 UNCLASSIFIED PROTEINS
An01g00770	similarity to RNA helicase MSS116 - Saccharomyces cerevisiae	A	A	M	A	A	5.89583	5.80184	6.10793	5.89583	5.79174	-0.0220849	-0.761523	1.64674	-0.0220849	-0.841046	04 TRANSCRIPTION	04.05 mRNA transcription	04.05.05 mRNA processing (splicing, 5'-, 3'-end processing)	04.05.05.01 splicing	40 SUBCELLULAR LOCALISATION	40.16 mitochondrion
An01g00810	weak similarity to androgen receptor A hARa - Homo sapiens	A	A	A	A	P	4.73086	4.50111	4.62552	4.84483	4.8097	0.202437	-1.432	-0.546957	1.01322	0.763297	99 UNCLASSIFIED PROTEINS
An01g00920	weak similarity to hypothetical protein An16g04950 - Aspergillus niger	P	A	M	A	A	3.77705	3.69832	3.77705	3.77945	3.77705	0.430147	-1.78809	0.430147	0.49765	0.430147	99 UNCLASSIFIED PROTEINS
An01g00940	weak similarity to AP-1-like stress-induced transcriptional activator YAP2 - Saccharomyces cerevisiae	A	A	M	A	P	4.30681	4.05747	4.24017	4.19797	4.30848	0.819605	-1.59514	0.174241	-0.234452	0.835741	99 UNCLASSIFIED PROTEINS
An01g01040	similarity to ankyrin 3 Ank3 - Mus musculus	A	M	A	A	A	5.66587	6.00866	5.67005	5.60148	5.81483	-0.528653	1.57102	-0.503053	-0.923086	0.383776	06 PROTEIN FATE (folding, modification, destination)	06.10 assembly of protein complexes
An01g01060	strong similarity to splicing factor spU2AF23 - Schizosaccharomyces pombe	A	P	P	P	A	5.94488	8.25637	6.58774	6.11317	5.88081	-0.618106	1.71753	0.0314749	-0.448056	-0.682846	04 TRANSCRIPTION	04.05 mRNA transcription	04.05.05 mRNA processing (splicing, 5'-, 3'-end processing)	04.05.05.01 splicing	40 SUBCELLULAR LOCALISATION	40.10 nucleus
An01g01120	similarity to the hypothetical protein encoded by An11g03480 - Aspergillus niger	A	A	P	A	A	3.62599	3.53662	3.69373	3.55723	3.73513	-0.0439233	-1.09093	0.749665	-0.849465	1.23465	99 UNCLASSIFIED PROTEINS
An01g01130	strong similarity to polyketide synthase FUM5 - Gibberella fujikuroi	P	M	A	A	A	4.46153	4.41783	4.46051	4.61497	4.51288	-0.422493	-0.999239	-0.435918	1.60246	0.255191	01 METABOLISM	01.20 secondary metabolism	01.20.05 biosynthesis of acetic acid derivatives	01.20.05.11 biosynthesis of polyketides	11 CELL RESCUE, DEFENSE AND VIRULENCE	11.05 Disease, virulence and defense	11.05.05 virulence, disease factors	11.05.05.01 toxins	40 SUBCELLULAR LOCALISATION
An01g01230	strong similarity to hypothetical protein SPAC869.06c - Schizosaccharomyces pombe	A	A	A	M	P	5.94354	5.51326	5.49328	5.85436	6.23528	0.434812	-0.944938	-1.00902	0.148834	1.37031	99 UNCLASSIFIED PROTEINS
An01g01260	strong similarity to beta-glucuronidase uidA - Escherichia coli	P	P	P	M	P	6.61034	6.62501	6.75419	6.62501	6.42919	0.013714	0.140034	1.25265	0.140034	-1.54643	01 METABOLISM	01.05 C-compound and carbohydrate metabolism	01.05.01 C-compound and carbohydrate utilization	01.05.01.01 C-compound, carbohydrate catabolism	01.05.01.01.01 sugar, glucoside, polyol and carboxylate catabolism
An01g01280	strong similarity to cercosporin resistance transmembrane efflux pump of patent W35808 - Cercospora kikuchii	P	A	A	A	A	5.12078	5.12078	4.92972	5.34672	5.45273	-0.355006	-0.355006	-1.27953	0.738276	1.25127	08 CELLULAR TRANSPORT AND TRANSPORT MECHANISMS	08.16 extracellular transport, exocytosis and secretion	11 CELL RESCUE, DEFENSE AND VIRULENCE	11.07 detoxification	11.07.05 detoxification by export	67 TRANSPORT FACILITATION	67.28 drug transporters
An01g01320	strong similarity to alpha-galactosidase agal - Phanerochaete chrysosporium	A	P	A	A	A	3.71483	3.65054	3.71609	3.7119	3.49944	0.604112	-0.0860634	0.617623	0.572627	-1.7083	01 METABOLISM	01.05 C-compound and carbohydrate metabolism	01.05.01 C-compound and carbohydrate utilization	01.05.01.01 C-compound, carbohydrate catabolism	01.20 secondary metabolism	01.20.50 catabolism of secondary metabolites
An01g01340	similarity to unsaturated glucuronyl hydrolase UGL - Bacillus sp. GL1	A	A	A	A	P	7.13961	7.18575	7.14455	7.16609	7.16609	-1.11575	1.35852	-0.851154	0.304192	0.304192	01 METABOLISM	01.05 C-compound and carbohydrate metabolism	01.05.01 C-compound and carbohydrate utilization	01.05.01.01 C-compound, carbohydrate catabolism	01.05.01.01.01 sugar, glucoside, polyol and carboxylate catabolism
An01g01380	similarity to beta transducin-like protein het-e - Podospora anserina	A	A	A	A	M	5.27537	5.13024	5.17608	5.28673	5.41186	0.176637	-1.15073	-0.731536	0.280587	1.42504	10 CELLULAR COMMUNICATION or SIGNAL TRANSDUCTION MECHANISM	10.01 intracellular signalling	10.01.01 unspecified signal transduction	10.01.05 enzyme mediated signal transduction	10.01.05.05 G-protein mediated signal transduction	14 CELL FATE	14.04 cell differentiation	14.04.03 fungal cell differentiation	14.04.03.03 pheromone response, mating-type determination, sex-specific proteins
An01g01460	strong similarity to hypothetical protein An01g01410 - Aspergillus niger	P	A	A	A	A	5.50917	5.30136	5.33181	5.63138	5.40086	0.546923	-0.98368	-0.759398	1.44695	-0.250795	99 UNCLASSIFIED PROTEINS
An01g01560	similarity to hypothetical protein yxaG - Bacillus subtilis	P	P	P	P	A	7.72739	7.85646	7.68176	7.82388	7.72739	-0.48994	1.26743	-1.1113	0.823746	-0.48994	99 UNCLASSIFIED PROTEINS
An01g01620	strong similarity to high-affinity zinc transporter ZRT1 - Saccharomyces cerevisiae	A	A	A	A	M	4.00269	3.87997	3.86717	3.85207	4.49841	-0.0633974	-0.511259	-0.55797	-0.61306	1.74569	08 CELLULAR TRANSPORT AND TRANSPORT MECHANISMS	08.19 cellular import	13 REGULATION OF or INTERACTION WITH CELLULAR ENVIRONMENT	13.01 ionic homeostasis	13.01.01 homeostasis of cations	13.01.01.01 homeostasis of metal ions (Na, K, Ca etc.)	67 TRANSPORT FACILITATION	67.04 ion transporters	67.04.01 cation transporters
An01g01640	strong similarity to cinnamyl-alcohol dehydrogenase CAD 1 - Eucalyptus gunnii	A	A	M	A	A	7.04651	6.96293	7.16171	7.36294	6.98245	-0.345103	-0.85288	0.354829	1.57746	-0.734308	01 METABOLISM	01.20 secondary metabolism	01.20.35 biosynthesis of secondary products derived from L-phenylalanine and L-tyrosine	01.20.35.01 biosynthesis of phenylpropanoids	01.20.35.01.03 biosynthesis of lignins
An01g01650	similarity to hypothetical protein An12g05420 - Aspergillus niger	A	A	M	A	A	6.02137	6.22571	6.23296	6.22318	6.22495	-1.78738	0.43608	0.514946	0.408574	0.427781	99 UNCLASSIFIED PROTEINS
An01g01690	similarity to hypothetical protein An01g01680 - Aspergillus niger	A	A	M	A	A	5.61341	5.59617	5.62758	5.65628	5.61341	-0.354323	-1.12161	0.276389	1.55387	-0.354323	99 UNCLASSIFIED PROTEINS
An01g01720	strong similarity to bleomycin hydrolase BLH1 - Saccharomyces cerevisiae	A	A	A	A	P	6.09816	6.16926	6.21894	5.9868	6.17804	-0.351731	0.427811	0.972417	-1.57258	0.524082	06 PROTEIN FATE (folding, modification, destination)	06.13 proteolytic degradation	06.13.99 other proteolytic degradation	11 CELL RESCUE, DEFENSE AND VIRULENCE	11.07 detoxification	11.07.99 other detoxification	40 SUBCELLULAR LOCALISATION	40.03 cytoplasm
An01g01730	strong similarity to hypothetical protein An12g06350 - Aspergillus niger	P	A	A	A	A	3.95105	3.95105	3.95105	3.57569	4.02787	0.332517	0.332517	0.332517	-1.75789	0.76034	99 UNCLASSIFIED PROTEINS
An01g01740	weak similarity to troponin C - Caenorhabditis elegans	M	P	A	A	A	4.95033	4.95033	4.86757	4.95033	5.00051	0.136193	0.136193	-1.59369	0.136193	1.18511	99 UNCLASSIFIED PROTEINS
An01g01830	strong similarity to catalase or peroxidase cpeB - Streptomyces reticuli	A	A	A	P	P	6.61303	6.49928	6.58543	6.51367	6.87274	-0.025211	-0.779563	-0.208235	-0.684124	1.69713	11 CELL RESCUE, DEFENSE AND VIRULENCE	11.07 detoxification	11.07.99 other detoxification	40 SUBCELLULAR LOCALISATION	40.19 peroxisome
An01g01840	strong similarity to monoamine oxidase MAO - rainbow trout	A	A	M	A	A	5.40745	5.61411	5.40745	5.16391	5.67558	-0.228965	0.794101	-0.228965	-1.43459	1.09841	01 METABOLISM	01.01 amino acid metabolism	01.01.01 amino acid biosynthesis
An01g01870	strong similarity to hypothetical Avicelase III aviIII - Aspergillus aculeatus	A	A	M	A	A	5.81288	5.74501	5.88388	5.75611	5.76048	0.366933	-0.807247	1.59504	-0.615125	-0.539604	01 METABOLISM	01.05 C-compound and carbohydrate metabolism	01.05.01 C-compound and carbohydrate utilization	01.05.01.01 C-compound, carbohydrate catabolism	01.05.01.01.01 sugar, glucoside, polyol and carboxylate catabolism	40 SUBCELLULAR LOCALISATION	40.27 extracellular or secretion proteins
An01g01960	strong similarity to HTP reductase RIB7 - Saccharomyces cerevisiae	P	P	P	A	P	7.68135	6.9689	7.11244	7.04976	7.23974	1.67443	-0.858832	-0.348472	-0.571323	0.1042	01 METABOLISM	01.07 metabolism of vitamins, cofactors, and prosthetic groups	01.07.01 biosynthesis of vitamins, cofactors, and prosthetic groups
An01g02020	strong similarity to hypothetical protein ssl3291 - Synechocystis sp.	A	A	M	A	A	4.50197	4.51511	4.50197	4.66972	4.50197	-0.490404	-0.312316	-0.490404	1.78353	-0.490404	99 UNCLASSIFIED PROTEINS
An01g02030	similarity to polyketide synthase FUM5 - Gibberella fujikuroi [putative pseudogene]	A	P	A	A	A	6.74889	6.7628	6.88606	6.72763	6.7628	-0.461389	-0.238157	1.74047	-0.80277	-0.238157	01 METABOLISM	01.20 secondary metabolism	01.20.05 biosynthesis of acetic acid derivatives	01.20.05.11 biosynthesis of polyketides
An01g02060	weak similarity to monocarboxylate transporter 3 - Gallus gallus	A	M	A	A	A	5.57234	5.45439	5.56477	5.56477	5.68733	0.0438747	-1.38686	-0.0479046	-0.0479046	1.43879	01 METABOLISM	01.05 C-compound and carbohydrate metabolism	01.05.07 C-compound, carbohydrate transport	67 TRANSPORT FACILITATION	67.07 C-compound and carbohydrate transporters	67.07.99 other C-compound transporters
An01g02080	similarity to hypothetical protein SC2G5.30 - Streptomyces coelicolor	A	A	A	A	M	7.24747	7.26941	7.30727	7.30727	7.35385	-1.21539	-0.677708	0.250483	0.250483	1.39214	99 UNCLASSIFIED PROTEINS
An01g02120	strong similarity to nucleolar protein EBP2 - Saccharomyces cerevisiae	M	A	A	A	A	6.81082	6.82856	6.80763	6.5783	6.97814	0.0707793	0.194824	0.048517	-1.55444	1.24032	04 TRANSCRIPTION	04.01 rRNA transcription	04.01.04 rRNA processing	06 PROTEIN FATE (folding, modification, destination)	06.10 assembly of protein complexes	40 SUBCELLULAR LOCALISATION	40.10 nucleus
An01g02210	similarity to hypothetical protein SPCC11E10.06c - Schizosaccharomyces pombe	A	A	A	P	P	4.31324	4.69502	4.71957	5.38071	4.775	-1.20722	-0.212772	-0.148838	1.57327	-0.00444139	99 UNCLASSIFIED PROTEINS
An01g02300	similarity to glia maturation factor BmGMF - Brugia malayi	A	M	A	A	A	6.85899	6.85899	6.86896	6.92978	6.57851	0.290148	0.290148	0.362608	0.804403	-1.74731	25 DEVELOPMENT (Systemic)
An01g02340	strong similarity to putative short chain dehydrogenase SPAC521.03 - Schizosaccharomyces pombe	P	A	P	A	P	6.05813	5.96436	5.96716	6.01546	6.01546	1.38074	-1.01633	-0.944622	0.290102	0.290102	99 UNCLASSIFIED PROTEINS
An01g02410	similarity to hypothetical protein SPAC6F12.04 - Schizosaccharomyces pombe	P	A	A	M	A	6.32814	6.20443	6.47968	6.2657	6.19115	0.29255	-0.762005	1.58439	-0.239733	-0.875206	99 UNCLASSIFIED PROTEINS
An01g02500	strong similarity to thioredoxin - Aspergillus nidulans	A	M	A	A	A	5.34117	6.2765	5.34608	5.03171	5.19483	-0.199329	1.72489	-0.189225	-0.835967	-0.50037	11 CELL RESCUE, DEFENSE AND VIRULENCE	11.01 stress response
An01g02720	strong similarity to replication helicase subunit MCM3 - Saccharomyces cerevisiae	A	P	A	A	A	7.09331	7.10143	7.10143	7.15419	6.84961	0.277466	0.345047	0.345047	0.784449	-1.75201	03 CELL CYCLE AND DNA PROCESSING	03.01 DNA processing	03.01.03 DNA synthesis and replication	14 CELL FATE	14.01 cell growth or morphogenesis	40 SUBCELLULAR LOCALISATION	40.10 nucleus
An01g02730	similarity to proline-rich glycoprotein CIH1 - Colletotrichum lindemuthianum	P	P	A	A	A	5.37358	5.24903	5.23242	5.25986	5.24663	1.76278	-0.405133	-0.694167	-0.216647	-0.446835	99 UNCLASSIFIED PROTEINS
An01g02760	weak similarity to killer toxin KHR - Saccharomyces cerevisiae	P	M	A	A	A	6.44949	6.23376	6.28935	6.28935	6.28935	1.70901	-0.938933	-0.256694	-0.256694	-0.256694	99 UNCLASSIFIED PROTEINS
An01g02820	hypothetical protein	A	P	A	A	A	4.22363	7.50957	4.54455	4.50116	4.3764	-0.580416	1.78164	-0.349721	-0.380914	-0.470593	99 UNCLASSIFIED PROTEINS
An01g02830	similarity to the heat shock protein 67B2 - Drosophila melanogaster	A	A	A	A	M	7.32569	7.38272	7.29606	7.37723	7.40207	-0.703743	0.588137	-1.37475	0.463839	1.02652	11 CELL RESCUE, DEFENSE AND VIRULENCE	11.01 stress response
An01g02840	strong similarity to translation initiation factor IF2 - Homo sapiens	P	A	A	A	A	5.95789	5.53063	5.84469	6.18582	5.88698	0.324824	-1.48495	-0.154649	1.29031	0.0244607	05 PROTEIN SYNTHESIS	05.04 translation	05.04.01 initiation	40 SUBCELLULAR LOCALISATION	40.03 cytoplasm
An01g02880	strong similarity to cytoplasmic ubiquitin or ribosomal fusion protein CEP52 - Saccharomyces cerevisiae	A	P	A	P	A	5.22198	5.69148	5.441	5.95008	5.12528	-0.778913	0.606393	-0.132676	1.36944	-1.06424	05 PROTEIN SYNTHESIS	05.01 ribosome biogenesis	40 SUBCELLULAR LOCALISATION	40.03 cytoplasm
An01g03090	strong similarity to 1,3-beta-glucanosyltransferase (Gel1) - Aspergillus fumigatus	A	P	A	A	A	4.20686	4.24122	4.20686	4.20411	4.29812	-0.609783	0.242768	-0.609783	-0.677861	1.65466	01 METABOLISM	01.05 C-compound and carbohydrate metabolism	01.05.01 C-compound and carbohydrate utilization	01.05.01.03 C-compound, carbohydrate anabolism	01.05.01.03.02 polysaccharide biosynthesis
An01g03120	weak similarity to renal sodium or dicarboxylate cotransporter - Homo sapiens	A	A	P	P	A	5.35016	5.19557	5.24398	5.26444	5.31428	1.26732	-1.29444	-0.492318	-0.153219	0.672664	08 CELLULAR TRANSPORT AND TRANSPORT MECHANISMS	08.19 cellular import	13 regulation of or interaction with cellular environment	13.01 ionic homeostasis	13.01.03 homeostasis of anions	13.01.03.03 homeostasis of phosphate	30 control of cellular organization	30.02 plasma membrane	99 unclassified proteins
An01g03130	weak similarity to surface protein PspC - Streptococcus pneumoniae	P	M	A	A	A	7.33484	7.32215	7.33484	7.51177	7.29327	-0.282447	-0.428514	-0.282447	1.75436	-0.760951	99 UNCLASSIFIED PROTEINS
An01g03190	similarity to Sec3p protein - Saccharomyces cerevisiae	A	P	A	A	A	7.62122	7.64884	7.50909	7.47781	7.54886	0.826796	1.20702	-0.716877	-1.14757	-0.169369	06 PROTEIN FATE (folding, modification, destination)	06.04 protein targeting, sorting and translocation	08 CELLULAR TRANSPORT AND TRANSPORT MECHANISMS	08.07 vesicular transport (Golgi network, etc.)	08.16 extracellular transport, exocytosis and secretion	08.16.05 Type II protein secretion system (general secretory pathway, exocytosis)	08.22 cytoskeleton-dependent transport	08.22.02 actin dependent transport	14 CELL FATE
An01g03210	similarity to protochlorophyllide reductase POR - Pisum sativum	P	P	P	A	P	7.11745	7.07505	7.02645	7.18816	7.30719	-0.232352	-0.619955	-1.0643	0.414132	1.50247	01 METABOLISM	01.20 secondary metabolism	01.20.19 biosynthesis of secondary products derived from glycine, L-serine and L-alanine	01.20.19.01 biosynthesis of porphyrins	01.20.19.03 biosynthesis of tetrapyrrols
An01g03260	similarity to hypothetical ribosomal protein S37, mitochondrial - Saccharomyces cerevisiae	P	A	P	A	M	6.7693	6.71371	6.85135	6.40535	7.24824	-0.0933132	-0.276669	0.177314	-1.29376	1.48643	99 UNCLASSIFIED PROTEINS
An01g03310	similarity to thyroid hormone-binding protein mu-crystallin Crym - Homo sapiens	A	A	A	P	A	7.6569	7.70866	7.7462	7.88572	7.72174	-1.0138	-0.410243	0.0275065	1.6543	-0.257763	10 CELLULAR COMMUNICATION or SIGNAL TRANSDUCTION MECHANISM	10.01 intracellular signalling	10.01.01 unspecified signal transduction	10.05 transmembrane signal transduction	40 SUBCELLULAR LOCALISATION	40.03 cytoplasm	63 PROTEIN WITH BINDING FUNCTION OR COFACTOR REQUIREMENT (structural or catalytic)
An01g03450	similarity to suppressor of DNA-Pol1 mutations PSP1 - Saccharomyces cerevisiae	P	A	A	A	P	5.46652	4.53976	4.71588	4.51468	4.74074	1.72697	-0.65824	-0.204959	-0.722785	-0.140983	03 CELL CYCLE AND DNA PROCESSING	03.01 DNA processing	03.01.03 DNA synthesis and replication
An01g03460	cytoplasmic ribosomal protein of the large subunit L15 rpl15 - Aspergillus niger	A	A	M	A	A	5.11455	5.87585	5.27116	5.31377	5.21257	-0.812258	1.73219	-0.288837	-0.146442	-0.484651	05 PROTEIN SYNTHESIS	05.01 ribosome biogenesis	40 SUBCELLULAR LOCALISATION	40.03 cytoplasm
An01g03480	strong similarity to sorbitol dehydrogenase gutB - Bacillus subtilis	P	P	P	P	P	9.43481	9.45302	9.45652	8.63934	8.75473	0.694402	0.738446	0.746914	-1.22942	-0.950342	01 METABOLISM	01.05 C-compound and carbohydrate metabolism	01.05.01 C-compound and carbohydrate utilization	01.05.01.01 C-compound, carbohydrate catabolism	01.05.01.01.01 sugar, glucoside, polyol and carboxylate catabolism
An01g03530	hypothetical protein	P	M	A	A	A	5.4768	5.30766	5.5801	5.24643	5.07133	0.705458	-0.144785	1.22476	-0.45259	-1.33285	99 UNCLASSIFIED PROTEINS
An01g03610	strong similarity to hypothetical zf-C3HC4 zinc finger protein - Schizosaccharomyces pombe	A	M	A	A	A	6.15977	6.28215	6.10859	5.92986	5.93802	0.505396	1.3182	0.165429	-1.02161	-0.96741	99 UNCLASSIFIED PROTEINS
An01g03660	similarity to hypothetical protein T9E8.140 - Arabidopsis thaliana	M	M	M	A	A	6.89951	6.83337	6.94674	6.79566	6.83337	0.624785	-0.469012	1.40575	-1.09251	-0.469012	99 UNCLASSIFIED PROTEINS
An01g03710	hypothetical protein	A	P	M	A	A	8.27021	11.2234	9.67718	8.91873	8.60005	-0.908043	1.60354	0.28853	-0.356501	-0.627523	99 UNCLASSIFIED PROTEINS
An01g03740	D-xylose reductase xyrA - Aspergillus niger	A	A	M	A	A	6.5106	6.2152	6.24039	6.07811	6.27028	1.57967	-0.304306	-0.143685	-1.17864	0.0469623	01 METABOLISM	01.05 C-compound and carbohydrate metabolism	01.05.01 C-compound and carbohydrate utilization	01.05.01.01 C-compound, carbohydrate catabolism	01.05.01.01.01 sugar, glucoside, polyol and carboxylate catabolism	11 CELL RESCUE, DEFENSE AND VIRULENCE	11.10 degradation of foreign (exogenous) compounds	11.10.07 degradation of foreign (exogenous) polysaccharides
An01g03770	strong similarity to dynein light chain 1 cdlc1 - Drosophila melanogaster	A	A	A	P	A	6.1224	6.28497	6.35464	6.3461	6.31275	-1.71026	0.00843048	0.744957	0.654762	0.302109	08 CELLULAR TRANSPORT AND TRANSPORT MECHANISMS	08.22 cytoskeleton-dependent transport	40 SUBCELLULAR LOCALISATION	40.03 cytoplasm	40.04 cytoskeleton
An01g03850	hypothetical protein	A	M	A	A	A	3.33535	3.34103	3.33535	3.33535	3.31496	0.292644	0.856739	0.292644	0.292644	-1.73467	99 UNCLASSIFIED PROTEINS
An01g03870	strong similarity to hypothetical protein SPAC23H3.04 - Schizosaccharomyces pombe	A	A	A	P	A	3.11233	3.16034	3.16174	4.19353	3.12611	-0.505695	-0.40389	-0.400938	1.787	-0.476476	99 UNCLASSIFIED PROTEINS
An01g03880	strong similarity to EST EMBLEST:BE760244 - Aspergillus niger	P	M	M	P	A	3.58971	3.3514	3.58971	4.38983	3.58971	-0.282262	-0.880919	-0.282262	1.72771	-0.282262	99 UNCLASSIFIED PROTEINS
An01g03880	strong similarity to EST EMBLEST:BE760244 - Aspergillus niger	A	A	M	A	P	3.55137	3.48938	3.38008	4.08411	3.84812	-0.412691	-0.627211	-1.00548	1.43106	0.614321	99 UNCLASSIFIED PROTEINS
An01g03960	weak similarity to kinesin like protein klp-7 - Caenorhabditis elegans	A	M	A	A	A	5.92915	5.93884	5.86456	6.06509	5.93884	-0.249261	-0.116185	-1.13666	1.61829	-0.116185	99 UNCLASSIFIED PROTEINS
An01g03990	hypothetical protein	P	A	A	A	A	7.33568	7.01792	7.2396	6.97881	7.09016	1.34535	-0.757956	0.709331	-1.01689	-0.279843	99 UNCLASSIFIED PROTEINS
An01g04000	hypothetical protein	A	P	A	A	A	6.98666	6.97994	6.98666	6.98666	6.99552	-0.0770316	-1.29078	-0.0770316	-0.0770316	1.52187	99 UNCLASSIFIED PROTEINS
An01g04040	secretion-associated GTP-binding protein sarA - Aspergillus niger	A	A	M	A	A	7.17036	7.37428	7.56209	7.34046	7.37428	-1.39323	0.0717157	1.42102	-0.171217	0.0717157	06 PROTEIN FATE (folding, modification, destination)	06.04 protein targeting, sorting and translocation	08 CELLULAR TRANSPORT AND TRANSPORT MECHANISMS	08.16 extracellular transport, exocytosis and secretion	08.16.05 Type II protein secretion system (general secretory pathway, exocytosis)	40 SUBCELLULAR LOCALISATION	40.09 intracellular transport vesicles
An01g04080	similarity to hypothetical protein YOR359w - Saccharomyces cerevisiae	A	A	A	P	A	5.9236	5.9236	5.94636	6.19747	5.58441	0.0390358	0.0390358	0.143391	1.29495	-1.51641	99 UNCLASSIFIED PROTEINS
An01g04120	strong similarity to phosphoprotein phosphatase bimG - Aspergillus nidulans[truncated ORF]	A	A	A	A	M	4.98115	4.90111	4.98115	5.34295	4.9934	-0.339259	-0.801033	-0.339259	1.74814	-0.268593	03 CELL CYCLE AND DNA PROCESSING	03.03 cell cycle	03.03.01 mitotic cell cycle and cell cycle control	06 PROTEIN FATE (folding, modification, destination)	06.07 protein modification	06.07.03 modification by phosphorylation, dephosphorylation	10 CELLULAR COMMUNICATION or SIGNAL TRANSDUCTION MECHANISM	10.01 intracellular signalling	10.01.01 unspecified signal transduction
An01g04140	similarity to EST an_2919 - Aspergillus niger	A	A	P	A	A	5.14459	5.00182	7.05205	4.97278	5.55498	-0.45852	-0.62191	1.72443	-0.655139	0.01114	99 UNCLASSIFIED PROTEINS
An01g04140	similarity to EST an_2919 - Aspergillus niger	A	A	P	A	A	4.7012	4.44424	6.66822	4.75234	4.82974	-0.419939	-0.705436	1.76561	-0.363119	-0.277112	99 UNCLASSIFIED PROTEINS
An01g04210	strong similarity to sulfate permease SutB - Penicillium chrysogenum [truncated ORF]	P	A	A	A	A	5.12927	4.86498	5.06421	5.3631	5.7229	-0.303306	-1.10796	-0.501371	0.408602	1.50403	08 CELLULAR TRANSPORT AND TRANSPORT MECHANISMS	08.19 cellular import	13 REGULATION OF or INTERACTION WITH CELLULAR ENVIRONMENT	13.01 ionic homeostasis	13.01.03 homeostasis of anions	13.01.03.01 homeostasis of sulfates	67 TRANSPORT FACILITATION	67.04 ion transporters	67.04.07 anion transporters (Cl, SO4, PO4, etc.)
An01g04280	strong similarity to the dnaJ protein homolog YDJ1 - Saccharomyces cerevisiae	A	A	A	A	P	6.53174	6.53174	6.46956	6.54386	7.05602	-0.392216	-0.392216	-0.64933	-0.342097	1.77586	03 CELL CYCLE AND DNA PROCESSING	03.03 cell cycle	03.03.01 mitotic cell cycle and cell cycle control	06 PROTEIN FATE (folding, modification, destination)	06.04 protein targeting, sorting and translocation	08 CELLULAR TRANSPORT AND TRANSPORT MECHANISMS	08.04 mitochondrial transport	08.07 vesicular transport (Golgi network, etc.)	11 CELL RESCUE, DEFENSE AND VIRULENCE
An01g04300	strong similarity to protein fragment seq id no: 54638 of patent EP1033405-A2 - Arabidopsis thaliana	M	P	A	P	A	5.28778	5.44133	5.3692	5.45579	5.27925	-0.953371	0.902279	0.0305243	1.07702	-1.05645	99 UNCLASSIFIED PROTEINS
An01g04390	hypothetical protein	A	P	P	A	A	6.44654	6.39496	6.56859	6.52192	6.44863	-0.430781	-1.18195	1.34634	0.66673	-0.400338	99 UNCLASSIFIED PROTEINS
An01g04420	hypothetical protein	A	M	A	A	A	6.41948	6.61403	6.40841	6.3978	6.18209	0.0988118	1.37025	0.0264593	-0.0429026	-1.45262	99 UNCLASSIFIED PROTEINS
An01g04500	hypothetical protein	M	A	A	A	A	6.16075	6.04746	5.90127	5.95622	6.04746	1.39081	0.249998	-1.22205	-0.668764	0.249998	99 UNCLASSIFIED PROTEINS
An01g04550	strong similarity to vacuolar sorting protein VPS8 - Saccharomyces cerevisiae	P	P	P	P	A	7.03061	7.03061	7.00148	7.35081	6.97162	-0.299486	-0.299486	-0.487449	1.7665	-0.680075	06 PROTEIN FATE (folding, modification, destination)	06.04 protein targeting, sorting and translocation	08 CELLULAR TRANSPORT AND TRANSPORT MECHANISMS	08.13 vacuolar transport
An01g04560	strong similarity to mixed-linked glucanase precursor MLG1 - Cochliobolus carbonum	A	A	A	A	P	7.9638	7.58356	7.9638	8.08299	8.38739	-0.112689	-1.43066	-0.112689	0.300474	1.35556	01 METABOLISM	01.05 C-compound and carbohydrate metabolism	01.05.01 C-compound and carbohydrate utilization	01.05.01.01 C-compound, carbohydrate catabolism	01.05.01.01.01 sugar, glucoside, polyol and carboxylate catabolism	01.20 secondary metabolism	01.20.01 metabolism of primary metabolic sugars derivatives	11 CELL RESCUE, DEFENSE AND VIRULENCE	11.10 degradation of foreign (exogenous) compounds
An01g04600	PDI related protein A prpA - Aspergillus niger	A	A	A	P	A	6.51406	6.29804	6.60725	6.85482	6.50799	-0.210201	-1.28186	0.252095	1.48031	-0.240343	06 PROTEIN FATE (folding, modification, destination)	06.01 protein folding and stabilization
An01g04630	strong similarity to gamma chain precursor of the H+-transporting ATP synthase ATP3 - Saccharomyces cerevisiae	A	P	A	A	P	6.17926	6.53698	6.15879	6.14243	6.48007	-0.625269	1.23485	-0.731741	-0.81678	0.938936	02 ENERGY	02.13 respiration	08 CELLULAR TRANSPORT AND TRANSPORT MECHANISMS	08.04 mitochondrial transport	13 REGULATION OF or INTERACTION WITH CELLULAR ENVIRONMENT	13.01 ionic homeostasis	13.01.01 homeostasis of cations	13.01.01.03 homeostasis of protons	40 SUBCELLULAR LOCALISATION
An01g04640	strong similarity to topoisomerase I CaTOP1 - Candida albicans	A	P	A	A	A	5.43985	9.08692	5.99029	5.38404	5.47213	-0.524733	1.76773	-0.178741	-0.559811	-0.504441	03 CELL CYCLE AND DNA PROCESSING	03.01 DNA processing	03.01.03 DNA synthesis and replication	03.01.05 DNA recombination and DNA repair	40 SUBCELLULAR LOCALISATION	40.10 nucleus
An01g04730	strong similarity to secretory protein Sec23 - Saccharomyces cerevisiae	A	M	A	A	A	4.00332	4.26225	4.00332	4.00729	3.87982	-0.199094	1.65007	-0.199094	-0.170748	-1.08113	06 PROTEIN FATE (folding, modification, destination)	06.04 protein targeting, sorting and translocation	08 CELLULAR TRANSPORT AND TRANSPORT MECHANISMS	08.07 vesicular transport (Golgi network, etc.)	40 SUBCELLULAR LOCALISATION	40.09 intracellular transport vesicles
An01g04740	strong similarity to ribosomal protein L12 - Mus musculus	M	A	A	A	A	6.14555	5.84082	5.72179	5.90997	5.85854	1.6046	-0.349595	-1.11291	0.0938427	-0.235945	05 PROTEIN SYNTHESIS	05.01 ribosome biogenesis	40 SUBCELLULAR LOCALISATION	40.03 cytoplasm
An01g04900	strong similarity to hypothetical protein CAC18296.1-Neurospora crassa	A	P	A	A	A	7.23986	7.18955	7.28089	6.99683	6.94681	0.728473	0.392459	1.0025	-0.894674	-1.22876	99 UNCLASSIFIED PROTEINS
An01g04920	strong similarity to cytoplasmic ribosomal protein of the large subunit L29 - Saccharomyces cerevisiae	A	A	A	A	P	5.24843	5.88466	5.54821	5.46981	7.3095	-0.780598	-0.00905198	-0.417052	-0.512128	1.71883	05 PROTEIN SYNTHESIS	05.01 ribosome biogenesis	40 SUBCELLULAR LOCALISATION	40.03 cytoplasm
An01g04960	hypothetical protein	P	A	P	A	A	6.97047	6.69725	6.72287	6.64723	6.63498	1.72603	-0.273009	-0.0855654	-0.638914	-0.728538	99 UNCLASSIFIED PROTEINS
An01g05000	weak similarity to polyguluronate lyase alyPG - Corynebacterium sp. ALY-1	P	A	A	A	A	6.688	6.78671	6.68545	6.87342	6.71304	-0.761321	0.464159	-0.792979	1.54054	-0.450401	99 UNCLASSIFIED PROTEINS
An01g05040	strong similarity to dUTP pyrophosphatase DUT1 - Candida albicans	P	P	P	P	P	7.19981	7.19981	7.19981	7.08938	7.19981	0.447214	0.447214	0.447214	-1.78885	0.447214	01 METABOLISM	01.03 nucleotide metabolism	01.03.04 pyrimidine nucleotide metabolism	03 CELL CYCLE AND DNA PROCESSING	03.01 DNA processing	03.01.03 DNA synthesis and replication
An01g05190	strong similarity to hypothetical protein SPBC15D4.16 - Schizosaccharomyces pombe	A	A	A	A	P	6.64553	6.78882	6.47555	7.12071	8.60337	-0.560384	-0.393536	-0.758306	-0.0070821	1.71931	99 UNCLASSIFIED PROTEINS
An01g05190	strong similarity to hypothetical protein SPBC15D4.16 - Schizosaccharomyces pombe	A	A	A	A	P	6.02873	6.22752	5.98207	6.71262	8.58514	-0.623084	-0.440527	-0.665936	0.00495849	1.72459	99 UNCLASSIFIED PROTEINS
An01g05210	hypothetical protein	P	P	P	A	A	4.25277	4.24175	4.35806	3.91435	4.25277	0.289495	0.224162	0.913644	-1.7168	0.289495	99 UNCLASSIFIED PROTEINS
An01g05240	hypothetical protein	A	A	M	A	A	5.76357	5.76357	5.76357	5.80437	5.41669	0.381021	0.381021	0.381021	0.634944	-1.77801	99 UNCLASSIFIED PROTEINS
An01g05370	similarity to hypothetical protein An09g04380 - Aspergillus niger	P	P	M	P	P	7.54252	7.17071	7.01257	7.17428	7.18041	1.66871	-0.232034	-1.04047	-0.213789	-0.182421	99 UNCLASSIFIED PROTEINS
An01g05390	similarity to hypothetical protein YBR007c - Saccharomyces cerevisiae	A	P	P	A	A	6.55566	6.88258	6.61852	6.49476	6.3089	-0.0787445	1.48838	0.222596	-0.370658	-1.26158	99 UNCLASSIFIED PROTEINS
An01g05470	strong similarity to hypothetical protein F14J16.17 - Arabidopsis thaliana	A	A	M	A	A	6.09562	6.11934	6.00898	6.24261	5.93014	0.13795	0.338899	-0.596039	1.38318	-1.26399	99 UNCLASSIFIED PROTEINS
An01g05510	strong similarity to Arp2 or 3 complex 34 kD subunit - Homo sapiens	A	A	A	A	M	4.20786	4.20786	4.20786	4.24912	7.0248	-0.455386	-0.455386	-0.455386	-0.422515	1.78867	08 CELLULAR TRANSPORT AND TRANSPORT MECHANISMS	08.22 cytoskeleton-dependent transport	08.22.02 actin dependent transport	40 SUBCELLULAR LOCALISATION	40.04 cytoskeleton
An01g05590	strong similarity to EST EMBLEST:BE758904 an_3161 - Aspergillus niger	A	A	M	A	A	4.01506	4.0818	4.1489	4.07627	4.00857	-0.89153	0.273755	1.44537	0.17726	-1.00485	99 UNCLASSIFIED PROTEINS
An01g05720	questionable ORF	P	A	A	A	A	4.07837	4.07837	4.07878	4.09446	4.07096	-0.21054	-0.21054	-0.163172	1.65485	-1.0706	99 UNCLASSIFIED PROTEINS
An01g05810	hypothetical protein	A	A	A	P	A	4.53644	4.58604	4.43422	4.89092	4.57274	-0.395415	-0.105418	-0.993088	1.67712	-0.183204	99 UNCLASSIFIED PROTEINS
An01g05810	hypothetical protein	A	A	A	P	M	6.55862	6.59245	6.41762	6.99359	7.31711	-0.58616	-0.494873	-0.966569	0.587382	1.46022	99 UNCLASSIFIED PROTEINS
An01g05930	hypothetical protein	A	A	M	A	A	4.68822	4.56657	4.78416	4.67116	4.848	-0.215654	-1.33694	0.668575	-0.372965	1.25698	99 UNCLASSIFIED PROTEINS
An01g05970	weak similarity to hypothetical protein T10P11.1 - Arabidopsis thaliana	A	P	A	A	A	5.24599	5.31874	5.26778	4.95522	5.24599	0.273084	0.779316	0.424701	-1.75018	0.273084	99 UNCLASSIFIED PROTEINS
An01g06040	strong similarity to probable membrane protein YOL077c - Saccharomyces cerevisiae	A	A	M	A	A	6.04799	5.94565	5.94024	5.91602	5.94565	1.73686	-0.263026	-0.368847	-0.841961	-0.263026	99 UNCLASSIFIED PROTEINS
An01g06080	strong similarity to energy-dependent regulator of proteolysis ClpX - Mus musculus	A	P	M	A	A	5.17577	5.17577	5.17577	5.17577	5.16632	0.447214	0.447214	0.447214	0.447214	-1.78885	06 PROTEIN FATE (folding, modification, destination)	06.01 protein folding and stabilization	06.13 proteolytic degradation	06.13.99 other proteolytic degradation	40 SUBCELLULAR LOCALISATION	40.16 mitochondrion
An01g06110	strong similarity to glycerol-3-phosphate dehydrogenase (NAD+) precursor GPD1 - Saccharomyces cerevisiae	P	A	A	A	A	5.66969	5.66024	5.51496	5.79426	5.73922	-0.0569448	-0.146784	-1.52882	1.12806	0.604494	01 METABOLISM	01.05 C-compound and carbohydrate metabolism	01.05.01 C-compound and carbohydrate utilization	01.05.01.01 C-compound, carbohydrate catabolism	01.05.01.01.01 sugar, glucoside, polyol and carboxylate catabolism	10 CELLULAR COMMUNICATION or SIGNAL TRANSDUCTION MECHANISM	10.01 intracellular signalling	11 CELL RESCUE, DEFENSE AND VIRULENCE	11.01 stress response
An01g06120	strong similarity to 4-alpha-glucanotransferase or amylo-1,6-glucosidase GDB1 - Saccharomyces cerevisiae	A	A	A	A	P	4.93324	4.63305	4.87435	4.83438	6.08991	-0.241123	-0.759076	-0.342734	-0.411692	1.75462	01 METABOLISM	01.05 C-compound and carbohydrate metabolism	01.05.01 C-compound and carbohydrate utilization	01.05.01.01 C-compound, carbohydrate catabolism	01.05.01.01.01 sugar, glucoside, polyol and carboxylate catabolism	01.05.01.03 C-compound, carbohydrate anabolism	01.05.01.03.02 polysaccharide biosynthesis	01.20 secondary metabolism	01.20.01 metabolism of primary metabolic sugars derivatives
An01g06140	weak similarity to cytochrome c oxidase subunit II COII - Kluyveromyces blattae	A	A	P	A	A	5.37117	5.2773	5.31662	4.92834	5.31662	0.723593	0.197684	0.417984	-1.75725	0.417984	99 UNCLASSIFIED PROTEINS
An01g06210	strong similarity to F-box protein Rcy1 - Saccharomyces cerevisiae	A	M	A	A	A	5.21197	5.21795	5.24856	5.21197	4.99375	0.339537	0.397318	0.693116	0.339537	-1.76951	08 CELLULAR TRANSPORT AND TRANSPORT MECHANISMS	08.07 vesicular transport (Golgi network, etc.)	08.19 cellular import	30 CONTROL OF CELLULAR ORGANIZATION	30.09 intracellular transport vesicles
An01g06320	weak similarity to hypothetical protein SCP1.259 - Streptomyces coelicolor	A	A	A	P	A	5.21137	5.17508	4.97666	5.6411	5.53223	-0.351385	-0.484346	-1.21129	1.22295	0.824079	99 UNCLASSIFIED PROTEINS
An01g06390	similarity to hypothetical protein An08g02760 - Aspergillus niger	A	P	A	A	A	6.00739	6.01115	6.00739	6.00739	5.93815	0.416744	0.536227	0.416744	0.416744	-1.78646	99 UNCLASSIFIED PROTEINS
An01g06420	weak similarity hypothetical protein An11g09650 - Aspergillus niger	P	P	A	A	A	6.32261	6.37803	6.27989	6.2906	6.29487	0.238119	1.64036	-0.842904	-0.571816	-0.463755	99 UNCLASSIFIED PROTEINS
An01g06470	strong similarity to peptidyl-prolyl cis-trans isomerase CB-CYP4 - Caenorhabditis briggsae	A	M	A	A	P	7.42705	7.33115	7.32339	7.31448	7.34439	1.73596	-0.372446	-0.543167	-0.738957	-0.0813939	06 PROTEIN FATE (folding, modification, destination)	06.01 protein folding and stabilization	11 CELL RESCUE, DEFENSE AND VIRULENCE	11.01 stress response
An01g06530	strong similarity to branched-chain amino acid aminotransferase TOXF - Cochliobolus carbonum	M	A	A	A	A	7.33154	7.39072	7.34897	7.46994	7.58415	-0.901594	-0.331115	-0.733602	0.432644	1.53367	01 METABOLISM	01.01 amino acid metabolism	01.01.01 amino acid biosynthesis	01.01.10 amino acid degradation (catabolism)	40 SUBCELLULAR LOCALISATION	40.03 cytoplasm
An01g06780	similarity to actVA-ORF4-like protein A-ORFP of patent WO9911793-A1- Homo sapiens	M	P	A	A	A	5.1621	5.22961	4.98088	5.44426	5.06606	-0.081865	0.299768	-1.10623	1.51307	-0.624745	99 UNCLASSIFIED PROTEINS
An01g06820	strong similarity to fatty acid omega-hydroxylase (P450foxy) CYP505 - Fusarium oxysporum	A	A	A	P	A	4.83022	4.75379	4.83022	5.49818	4.78764	-0.35002	-0.593682	-0.35002	1.77948	-0.485758	01 METABOLISM	01.06 lipid, fatty-acid and isoprenoid metabolism	01.06.99 other lipid, fatty-acid and isoprenoid metabolism activities
An01g06830	similarity to ketosphinganine reductase Tsc10p - Saccharomyces cerevisiae	A	P	A	A	A	5.42036	5.62227	5.52429	5.31928	5.42036	-0.354437	1.39307	0.545049	-1.22924	-0.354437	01 METABOLISM	01.06 lipid, fatty-acid and isoprenoid metabolism	01.06.01 lipid, fatty-acid and isoprenoid biosynthesis	01.06.01.03 glycolipid biosynthesis
An01g06870	strong similarity to hypothetical protein Fum8p - Gibberella moniliformis	A	A	A	M	A	4.97301	5.58051	5.00251	5.42445	4.68995	-0.444977	1.23327	-0.36349	0.80216	-1.22697	99 UNCLASSIFIED PROTEINS
An01g06880	similarity to dihydroflavonol 4-reductase BAA12723.1 - Rosa hybrid cultivar	A	M	A	A	A	4.82654	4.94856	4.88347	4.47327	4.87066	0.138437	0.787229	0.441169	-1.73991	0.373076	01 METABOLISM	01.20 secondary metabolism	01.20.35 biosynthesis of secondary products derived from L-phenylalanine and L-tyrosine	01.20.35.01 biosynthesis of phenylpropanoids	01.20.35.01.05 biosynthesis of stilbenes, flavonoids
An01g06910	strong similarity to cytochrome P450 CYP94A1 - Vicia sativa	A	P	A	A	A	5.20297	5.362	5.39172	5.29211	5.23471	-1.16388	0.810839	1.17984	-0.0569684	-0.76983	01 METABOLISM	01.06 lipid, fatty-acid and isoprenoid metabolism	01.06.01 lipid, fatty-acid and isoprenoid biosynthesis	01.06.01.07 isoprenoid biosynthesis	01.06.01.07.11 tetracyclic and pentacyclic triterpenes (cholesterin, steroids and hopanoids) biosynthesis	11 CELL RESCUE, DEFENSE AND VIRULENCE	11.07 detoxification	11.07.01 detoxification involving cytochrome P450
An01g06970	strong similarity to D-arabinose dehydrogenase ARA1 - Saccharomyces cerevisiae	M	A	A	P	A	7.12768	7.13153	7.15479	7.44771	7.05647	-0.367823	-0.342492	-0.189599	1.73575	-0.835837	01 METABOLISM	01.05 C-compound and carbohydrate metabolism	01.05.01 C-compound and carbohydrate utilization
An01g07050	strong similarity to hypothetical protein SPBC119.15 - Schizosaccharomyces pombe	A	A	A	M	A	5.99584	5.98587	5.69416	6.09351	5.89148	0.421483	0.355486	-1.57566	1.06805	-0.269363	99 UNCLASSIFIED PROTEINS
An01g07250	strong similarity to 7.7 kD subunit of DNA-directed RNA polymerase II ABC10 alpha - Saccharomyces cerevisiae	M	P	P	M	A	6.43617	10.1024	6.44206	6.12795	6.44206	-0.401599	1.78304	-0.398091	-0.58526	-0.398091	04 TRANSCRIPTION	04.05 mRNA transcription	04.05.01 mRNA synthesis	04.05.01.01 general transcription activities	40 SUBCELLULAR LOCALISATION	40.10 nucleus
An01g07300	strong similarity to gluconokinase gntV - Escherichia coli	A	A	P	P	A	6.99828	6.87972	7.04361	7.36874	6.93871	-0.249132	-0.870534	-0.0115386	1.69258	-0.561375	01 METABOLISM	01.05 C-compound and carbohydrate metabolism	01.05.01 C-compound and carbohydrate utilization	01.05.01.01 C-compound, carbohydrate catabolism	01.05.01.01.01 sugar, glucoside, polyol and carboxylate catabolism	02 ENERGY	02.07 pentose-phosphate pathway	02.07.01 pentose-phosphate pathway oxidative branch
An01g07350	strong similarity to the ubiquitin-conjugating-enzyme-like protein MMS2 - Saccharomyces cerevisiae	A	A	A	P	A	3.97589	4.43597	4.39648	7.10565	4.23827	-0.665201	-0.307073	-0.337808	1.77105	-0.460966	03 CELL CYCLE AND DNA PROCESSING	03.01 DNA processing	03.01.05 DNA recombination and DNA repair	03.01.05.01 DNA repair	40 SUBCELLULAR LOCALISATION	40.10 nucleus
An01g07400	strong similarity to hypothetical protein YOL124c - Saccharomyces cerevisiae	M	A	A	A	A	4.20946	4.20669	4.20669	4.11729	4.40257	-0.181977	-0.20834	-0.20834	-1.06098	1.65964	01 METABOLISM	01.03 nucleotide metabolism	01.03.99 other nucleotide-metabolism activities	03 CELL CYCLE AND DNA PROCESSING	03.01 DNA processing	03.01.05 DNA recombination and DNA repair	03.01.05.01 DNA repair
An01g07410	weak similarity to histidine triad protein hnt1 - Saccharomyces cerevisiae	M	A	A	A	A	6.87197	7.01636	6.95041	7.02227	7.01676	-1.59321	0.627635	-0.386847	0.718578	0.633843	99 UNCLASSIFIED PROTEINS
An01g07450	similarity to acetate regulatory DNA binding protein FacB - Aspergillus nidulans	P	P	A	A	A	4.88311	4.84464	4.97194	4.79844	4.65566	0.448219	0.118839	1.20875	-0.276684	-1.49912	04 TRANSCRIPTION	04.05 mRNA transcription	04.05.01 mRNA synthesis	04.05.01.04 transcriptional control	40 SUBCELLULAR LOCALISATION	40.10 nucleus
An01g07570	strong similarity to transmembrane transporter Liz1p - Schizosaccharomyces pombe	A	A	P	A	A	5.66748	5.58084	5.54335	5.14532	5.53674	0.854431	0.42589	0.240431	-1.72847	0.207719	03 CELL CYCLE AND DNA PROCESSING	03.03 cell cycle	03.03.01 mitotic cell cycle and cell cycle control	03.03.01.03 cell cycle checkpoints (checkpoints of morphogenesis, DNA-damage,-replication, mitotic phase and spindle)	08 CELLULAR TRANSPORT AND TRANSPORT MECHANISMS	08.19 cellular import
An01g07660	similarity to hypothetical protein B7F18.80 - Neurospora crassa	P	P	A	M	P	7.14107	6.64285	6.34252	6.38426	6.6338	1.61079	0.043874	-0.900677	-0.769393	0.0154027	99 UNCLASSIFIED PROTEINS
An01g07670	hypothetical protein	A	M	A	P	P	6.87792	6.88775	6.77756	7.07242	6.93216	-0.295243	-0.203526	-1.23181	1.51974	0.210836	99 UNCLASSIFIED PROTEINS
An01g07810	strong similarity to rcd1 protein - Schizosaccharomyces pombe	A	A	A	A	P	3.85571	3.85571	3.87971	3.57461	4.11101	0.00189548	0.00189548	0.128045	-1.47569	1.34385	25 DEVELOPMENT (Systemic)	25.01 fungal or microorganismic development
An01g07890	hypothetical protein in 5` region of cpcA encoded by uORF2 - Aspergillus niger	A	P	A	A	A	6.85486	8.49551	6.94742	6.96849	7.45033	-0.713477	1.68296	-0.578283	-0.547506	0.156308	04 TRANSCRIPTION	04.05 mRNA transcription	04.05.01 mRNA synthesis	04.05.01.01 general transcription activities	04.05.01.04 transcriptional control
An01g07890	hypothetical protein in 5` region of cpcA encoded by uORF2 - Aspergillus niger	A	P	M	P	M	7.184	7.90047	7.32299	7.0559	7.68594	-0.696258	1.33274	-0.302658	-1.05902	0.725192	04 TRANSCRIPTION	04.05 mRNA transcription	04.05.01 mRNA synthesis	04.05.01.01 general transcription activities	04.05.01.04 transcriptional control
An01g07920	strong similarity to vacuolar protein sorting-associated protein VPS9 - Saccharomyces cerevisiae	M	A	A	A	A	6.68983	6.55678	6.48718	6.63071	6.574	1.33163	-0.403143	-1.31066	0.560819	-0.178646	06 PROTEIN FATE (folding, modification, destination)	06.04 protein targeting, sorting and translocation
An01g08020	hypothetical protein	M	A	P	A	A	7.66929	7.59085	7.65622	7.26028	7.59085	0.689746	0.222498	0.611913	-1.74665	0.222498	99 UNCLASSIFIED PROTEINS
An01g08120	strong similarity to ACOB protein - Aspergillus nidulans	A	A	A	P	A	8.49333	8.5278	8.5278	8.62677	8.43155	-0.397178	0.0896952	0.0896952	1.48774	-1.26995	25 DEVELOPMENT (Systemic)	25.01 fungal or microorganismic development
An01g08250	similarity to LWamide neuropeptide precursor - Anemonia sulcata	A	M	A	A	A	7.1678	7.04913	7.16545	7.11812	7.27321	0.159499	-1.2899	0.130786	-0.447287	1.44691	10 CELLULAR COMMUNICATION or SIGNAL TRANSDUCTION MECHANISM	10.05 transmembrane signal transduction	10.05.99 other transmembrane signal transduction mechanism
An01g08370	similarity to transcription factor IIIC 95K chain TFC1 - Saccharomyces cerevisiae	A	A	M	A	A	5.32221	5.40927	5.3739	5.52379	5.40318	-1.13764	0.0377595	-0.439715	1.58399	-0.0443886	04 TRANSCRIPTION	04.01 rRNA transcription	04.01.01 rRNA synthesis	04.03 tRNA transcription	04.03.01 tRNA synthesis	40 SUBCELLULAR LOCALISATION	40.10 nucleus
An01g08420	strong similarity to calcium-binding protein precursor cnx1 - Schizosaccharomyces pombe	A	A	M	A	A	5.22883	5.57418	5.36645	5.05699	5.09753	-0.170244	1.46454	0.481187	-0.983693	-0.791793	06 PROTEIN FATE (folding, modification, destination)	06.01 protein folding and stabilization	40 SUBCELLULAR LOCALISATION	40.07 endoplasmic reticulum
An01g08430	strong similarity to methylmalonate-semialdehyde dehydrogenase MMSDH - Rattus norvegicus	A	A	A	A	M	7.01532	7.01532	6.84191	6.89056	7.08335	0.462188	0.462188	-1.27908	-0.790587	1.14529	02 ENERGY	02.16 fermentation	40 SUBCELLULAR LOCALISATION	40.16 mitochondrion
An01g08450	weak similarity to gene baboon babo - Drosophila melanogaster	A	M	A	A	A	7.48478	7.46863	7.36769	7.44695	7.46863	0.805011	0.457855	-1.71249	-0.0082286	0.457855	10 CELLULAR COMMUNICATION or SIGNAL TRANSDUCTION MECHANISM	10.01 intracellular signalling	10.01.01 unspecified signal transduction	25 DEVELOPMENT (Systemic)
An01g08460	strong similarity to probable membrane protein YNR030w - Saccharomyces cerevisiae	A	A	P	A	A	5.64575	5.54312	5.59847	5.59847	5.59847	1.34504	-1.47816	0.044376	0.044376	0.044376	01 METABOLISM	01.05 C-compound and carbohydrate metabolism	01.05.01 C-compound and carbohydrate utilization	06 protein fate (folding, modification, destination)	06.07 protein modification	06.07.02 modification with sugar residues (e.g. glycosylation)
An01g08700	strong similarity to cycloheximide resistance protein CYHR - Candida maltosa	A	A	A	P	A	6.58878	6.4853	6.5377	7.19245	6.58878	-0.309274	-0.665562	-0.485166	1.76928	-0.309274	08 CELLULAR TRANSPORT AND TRANSPORT MECHANISMS	08.16 extracellular transport, exocytosis and secretion	08.16.99 other export and secretion systems	11 CELL RESCUE, DEFENSE AND VIRULENCE	11.07 detoxification	11.07.05 detoxification by export	67 TRANSPORT FACILITATION	67.28 drug transporters
An01g08720	strong similarity to multidrug resistance ATP-binding cassette transporter CDR1 - Candida albicans	P	A	A	P	A	5.20415	5.08312	5.12915	5.44999	5.29162	-0.188782	-1.02105	-0.70456	1.5017	0.412691	08 CELLULAR TRANSPORT AND TRANSPORT MECHANISMS	08.16 extracellular transport, exocytosis and secretion	08.16.03 Type I protein secretion system (ABC-type transport systems)	11 CELL RESCUE, DEFENSE AND VIRULENCE	11.07 detoxification	11.07.05 detoxification by export	67 TRANSPORT FACILITATION	67.28 drug transporters	67.50 transport mechanism
An01g08760	similarity to fluconazole resistance protein Flu1 - Candida albicans	P	P	P	P	P	8.28649	8.01874	8.28649	8.34118	8.36958	0.185924	-1.72897	0.185924	0.577022	0.780104	08 CELLULAR TRANSPORT AND TRANSPORT MECHANISMS	08.16 extracellular transport, exocytosis and secretion	08.16.99 other export and secretion systems	11 CELL RESCUE, DEFENSE AND VIRULENCE	11.07 detoxification	11.07.05 detoxification by export	67 TRANSPORT FACILITATION	67.28 drug transporters
An01g08800	strong similarity to glutamine synthetase Gln1 - Saccharomyces cerevisiae	A	P	M	A	A	6.29458	6.32531	6.49361	6.28831	6.26366	-0.416868	-0.0842715	1.73757	-0.48479	-0.751638	01 METABOLISM	01.01 amino acid metabolism	01.01.01 amino acid biosynthesis	01.01.01.01 assimilation of ammonia, biosynthesis of the glutamate group	01.01.01.01.01 assimilation of ammonia	01.01.01.01.02 biosynthesis of the glutamate group (proline, hydroxyprolin, arginine, glutamine, glutamate)	01.01.01.01.02.04 biosynthesis of glutamine	01.02 nitrogen and sulfur metabolism	01.02.01 nitrogen and sulfur utilization
An01g08850	strong similarity to Gbeta like protein CpcB - Aspergillus nidulans	A	P	A	A	A	7.24634	7.16313	7.01315	6.87516	7.01349	1.27142	0.696688	-0.339119	-1.29216	-0.336826	01 METABOLISM	01.01 amino acid metabolism	01.01.04 regulation of amino acid metabolism	25 DEVELOPMENT (Systemic)	25.01 fungal or microorganismic development
An01g08870	strong similarity to the component of COPII-coated vesicles Erv25 - Saccharomyces cerevisiae	A	A	M	A	A	6.02743	5.79625	6.17918	5.87007	5.75476	0.579467	-0.735243	1.44249	-0.315467	-0.97125	06 PROTEIN FATE (folding, modification, destination)	06.04 protein targeting, sorting and translocation	08 CELLULAR TRANSPORT AND TRANSPORT MECHANISMS	08.07 vesicular transport (Golgi network, etc.)	40 SUBCELLULAR LOCALISATION	40.09 intracellular transport vesicles
An01g08890	weak similarity to M phase phosphoprotein 10 mpp10 - Homo sapiens	A	A	P	P	A	6.28899	6.28899	6.2997	6.26914	6.28899	0.164809	0.164809	1.13052	-1.62494	0.164809	99 UNCLASSIFIED PROTEINS
An01g08930	weak similarity to unpublished RNA binding protein BAA83714.1 - Homo sapiens	M	A	P	A	A	5.69878	5.55853	5.55853	5.6183	5.55853	1.62405	-0.648064	-0.648064	0.32014	-0.648064	99 UNCLASSIFIED PROTEINS
An01g09020	strong similarity to hypothetical protein ymaE - Bacillus subtilis	M	A	P	A	A	6.56878	6.60635	6.6607	6.84777	6.93308	-0.972806	-0.73629	-0.394208	0.783153	1.32015	99 UNCLASSIFIED PROTEINS
An01g09240	weak similarity to the integral membrane protein PTH11 - Magnaporthe grisea	A	A	P	A	A	4.73562	4.73032	4.69073	4.93981	4.74739	-0.338479	-0.392581	-0.796749	1.7461	-0.218289	99 UNCLASSIFIED PROTEINS
An01g09250	similarity to acetolactate synthase precursor ALS - Schizosaccharomyces pombe	A	P	M	P	P	8.10413	8.14833	8.17148	8.28996	8.21154	-1.15106	-0.522542	-0.193517	1.49101	0.376112	01 METABOLISM	01.01 amino acid metabolism	01.01.01 amino acid biosynthesis	01.01.01.15 biosynthesis of the pyruvate family (alanine, isoleucine, leucine, valine) and D-alanine	01.01.01.15.02 biosynthesis of isoleucine	01.01.01.15.03 biosynthesis of leucine	01.01.01.15.04 biosynthesis of valine
An01g09260	strong similarity to aldehyde dehydrogenase (NAD(P)+) - Homo sapiens	P	A	A	A	A	3.98248	3.71685	3.54507	3.75753	3.75753	1.47893	-0.224765	-1.32651	0.0361693	0.0361693	01 METABOLISM	01.01 amino acid metabolism	01.01.01 amino acid biosynthesis	01.01.01.11 biosynthesis of the cysteine-aromatic group	01.01.01.11.09 biosynthesis of phenylalanine	01.01.01.11.11 biosynthesis of tyrosine	01.01.01.11.15 biosynthesis of histidine
An01g09300	similarity to high-affinity potassium uptake transporter trk1 - Schwanniomyces occidentalis	A	M	A	M	A	4.3649	4.3611	4.60623	4.43806	4.36584	-0.593003	-0.6292	1.70315	0.103094	-0.584041	67 TRANSPORT FACILITATION	67.04 ion transporters	67.04.01 cation transporters	67.04.01.02 other cation transporters (Na, K, Ca , NH4, etc.)
An01g09340	hypothetical protein	P	A	A	A	A	3.89461	3.73669	3.94919	3.93643	4.11716	-0.236771	-1.39774	0.164447	0.0706981	1.39937	99 UNCLASSIFIED PROTEINS
An01g09460	similarity to glucoamylase III WSC2 - Saccharomyces cerevisiae [putative frameshift]	A	P	A	P	A	6.33154	6.34866	6.41758	6.34712	6.29576	-0.374603	0.0119123	1.56841	-0.0228755	-1.18284	01 METABOLISM	01.05 C-compound and carbohydrate metabolism	01.05.01 C-compound and carbohydrate utilization
An01g09530	weak similarity to cercosporin resistance protein CRG1 - Cercospora nicotianae	A	A	M	A	A	6.53171	6.58425	6.88434	6.42161	6.55712	-0.371095	-0.0668919	1.67049	-1.00852	-0.223987	04 TRANSCRIPTION	04.05 mRNA transcription	04.05.01 mRNA synthesis	04.05.01.04 transcriptional control
An01g09610	strong similarity to gamma subunit of translation elongation factor eEF-1 - Homo sapiens	P	A	A	A	M	8.15477	8.05166	8.03351	7.61015	8.03351	0.843692	0.355119	0.269105	-1.73702	0.269105	05 PROTEIN SYNTHESIS	05.04 translation	05.04.02 elongation
An01g09660	hypothetical protein	P	P	A	P	P	6.54647	6.6366	6.55037	6.77709	7.22238	-0.709775	-0.3901	-0.695928	0.108196	1.68761	99 UNCLASSIFIED PROTEINS
An01g09710	hypothetical protein	M	A	A	A	A	6.50657	6.50933	6.3265	6.3866	6.4695	0.831973	0.866297	-1.40837	-0.660621	0.370718	99 UNCLASSIFIED PROTEINS
An01g09730	strong similarity to GABA permease gabA - Aspergillus nidulans	P	P	P	P	A	5.47949	5.33192	5.50568	6.34725	5.53444	-0.39755	-0.763612	-0.332589	1.75499	-0.261239	01 METABOLISM	01.01 amino acid metabolism	01.01.07 amino acid transport	01.02 nitrogen and sulfur metabolism	01.02.01 nitrogen and sulfur utilization	08 CELLULAR TRANSPORT AND TRANSPORT MECHANISMS	08.19 cellular import	67 TRANSPORT FACILITATION	67.10 amino-acid transporters
An01g09760	strong similarity to cytochrome P450 4F2 CYP4F2 - Homo sapiens	M	A	A	A	A	7.09353	7.10409	7.22171	6.93737	7.10409	0.0134959	0.117827	1.27917	-1.52832	0.117827	11 CELL RESCUE, DEFENSE AND VIRULENCE	11.07 detoxification	11.07.01 detoxification involving cytochrome P450
An01g09790	questionable ORF	A	A	A	P	A	6.44308	6.31956	6.40705	7.36472	6.39842	-0.328096	-0.61053	-0.410484	1.77933	-0.430221	99 UNCLASSIFIED PROTEINS
An01g09800	strong similarity to unknown protein from cosmid SW06E08 ORF G4P06 - Emericella nidulans	A	A	A	A	M	5.0366	4.99814	5.03551	5.25451	5.36686	-0.623987	-0.859925	-0.630722	0.712701	1.40193	99 UNCLASSIFIED PROTEINS
An01g09810	strong similarity to putative alpha-D-mannose-alpha(1-6)phosphatidyl myo-inositol monomannoside transferase BH2688 - Bacillus halodurans	M	P	P	M	P	7.23217	7.2268	7.03811	7.09203	7.60036	-0.0260715	-0.0505424	-0.910157	-0.664527	1.6513	01 METABOLISM	01.05 C-compound and carbohydrate metabolism	01.05.01 C-compound and carbohydrate utilization
An01g09840	hypothetical protein	A	A	P	A	A	4.93666	4.84929	5.94657	5.03947	4.73965	-0.341809	-0.522054	1.74181	-0.129683	-0.748266	99 UNCLASSIFIED PROTEINS
An01g09880	similarity to unknown protein T41p - Homo sapiens	A	A	P	A	A	6.6879	6.698	6.6879	6.71861	6.43306	0.359148	0.44386	0.359148	0.616776	-1.77893	99 UNCLASSIFIED PROTEINS
An01g09920	strong similarity to DEAD box ATP-dependent RNA helicase SPCC285.03 - Schizosaccharomyces pombe	M	P	P	A	A	5.4881	5.52231	5.57539	5.39614	5.45921	-0.00191093	0.50683	1.2964	-1.36975	-0.43157	04 TRANSCRIPTION	04.01 rRNA transcription	04.01.04 rRNA processing	04.05 mRNA transcription	04.05.05 mRNA processing (splicing, 5'-, 3'-end processing)	04.05.05.01 splicing	40 SUBCELLULAR LOCALISATION	40.10 nucleus
An01g09970	weak similarity to Lactobacillus crispatus silent surface layer protein cbsB - Lactobacillus crispatus	A	M	A	A	A	6.26717	6.3249	6.20681	6.73618	6.45463	-0.622385	-0.347612	-0.909649	1.60983	0.26982	99 UNCLASSIFIED PROTEINS
An01g09980	strong similarity to hemolysin Asp-HS - Aspergillus fumigatus	A	P	A	A	A	6.5732	6.65199	6.64288	6.64288	6.8425	-0.963862	-0.184931	-0.274952	-0.274952	1.6987	11 CELL RESCUE, DEFENSE AND VIRULENCE	11.05 Disease, virulence and defense	11.05.05 virulence, disease factors	11.05.05.01 toxins
An01g10030	strong similarity to syringomycin-resistance gene SYR2 - Saccharomyces cerevisiae	A	P	A	A	A	5.10315	9.30082	5.67372	4.75237	4.4717	-0.383412	1.74209	-0.0945037	-0.561032	-0.703146	01 METABOLISM	01.06 lipid, fatty-acid and isoprenoid metabolism	01.06.04 breakdown of lipids, fatty acids and isoprenoids
An01g10050	strong similarity to IgE-dependent histamine-releasing factor - Homo sapiens	A	P	P	P	P	5.21615	6.07328	5.71413	5.77743	6.04985	-1.58752	0.886432	-0.150194	0.0324975	0.818784	11 CELL RESCUE, DEFENSE AND VIRULENCE	11.05 Disease, virulence and defense
An01g10060	strong similarity to hypothetical transcription activator SPAC139.03 - Schizosaccharomyces pombe	A	A	P	A	A	5.90456	5.90719	6.1046	5.67083	6.17789	-0.244091	-0.230849	0.763627	-1.42151	1.13283	99 UNCLASSIFIED PROTEINS
An01g10070	strong similarity to signal recognition particle chain Sec65 - Saccharomyces cerevisiae	M	A	A	A	A	7.02401	7.14289	7.03275	7.02558	7.03275	-0.538878	1.78333	-0.368073	-0.508308	-0.368073	06 PROTEIN FATE (folding, modification, destination)	06.04 protein targeting, sorting and translocation	40 SUBCELLULAR LOCALISATION	40.03 cytoplasm
An01g10250	hypothetical protein	A	P	A	A	A	5.4343	5.42083	5.42083	5.38931	5.50682	-0.00279732	-0.310805	-0.310805	-1.03164	1.65605	99 UNCLASSIFIED PROTEINS
An01g10390	hypothetical protein	P	P	P	M	P	10.9818	10.9264	11.2715	10.4749	11.2666	-0.00751703	-0.177354	0.881157	-1.56257	0.86628	99 UNCLASSIFIED PROTEINS
An01g10530	hypothetical protein	A	A	M	A	M	6.75015	6.81809	6.95441	6.84544	6.88092	-1.31803	-0.419416	1.38355	-0.057644	0.411538	99 UNCLASSIFIED PROTEINS
An01g10550	strong similarity to transposase Minos-2 - Drosophila hydei	P	M	P	P	P	9.14923	8.45454	10.0109	11.9528	10.8139	-0.674354	-1.1797	-0.0475703	1.36506	0.536565	29 TRANSPOSABLE ELEMENTS, VIRAL AND PLASMID PROTEINS	29.07 proteins necessary for the integration or inhibition of transposon movement	40 SUBCELLULAR LOCALISATION	40.10 nucleus
An01g10570	weak similarity to probable acetyltransferase SPBC1271.07c - Schizosaccharomyces pombe	A	A	P	A	A	6.09406	6.09406	6.1152	5.89021	6.18173	0.173704	0.173704	0.366973	-1.68945	0.975067	99 UNCLASSIFIED PROTEINS
An01g10620	hypothetical protein	M	A	A	A	A	7.37006	7.20854	7.37006	7.38318	7.5958	-0.112224	-1.28379	-0.112224	-0.0170095	1.52525	99 UNCLASSIFIED PROTEINS
An01g10680	similarity to hypothetical regulatory protein BRLA - Emericella nidulans	P	A	M	A	A	5.70578	5.70578	5.7259	5.51328	5.6721	0.475053	0.475053	0.706987	-1.74393	0.086832	99 UNCLASSIFIED PROTEINS
An01g10720	strong similarity to cytoplasmic ribosomal protein of the small subunit RPS31 - Saccharomyces cerevisiae	A	A	P	A	A	5.14664	5.20844	5.3592	5.23243	5.24551	-1.18533	-0.387346	1.55904	-0.0776055	0.0912429	05 PROTEIN SYNTHESIS	05.01 ribosome biogenesis	40 SUBCELLULAR LOCALISATION	40.03 cytoplasm
An01g10770	weak similarity to DNA-binding protein MCM1 - Saccharomyces cerevisiae	P	P	P	A	M	5.05771	5.05771	5.25924	4.96134	5.2097	-0.420726	-0.420726	1.22787	-1.209	0.822582	99 UNCLASSIFIED PROTEINS
An01g10800	similarity to C-4 sterol methyl oxidase ERG25 - Saccharomyces cerevisiae	M	A	A	A	A	5.66343	5.55772	5.47987	5.43754	5.3361	1.36352	0.508093	-0.12185	-0.464416	-1.28535	01 METABOLISM	01.06 lipid, fatty-acid and isoprenoid metabolism	01.06.01 lipid, fatty-acid and isoprenoid biosynthesis	01.06.01.07 isoprenoid biosynthesis	01.06.01.07.11 tetracyclic and pentacyclic triterpenes (cholesterin, steroids and hopanoids) biosynthesis	40 SUBCELLULAR LOCALISATION	40.07 endoplasmic reticulum
An01g10810	strong similarity to high-affinity potassium uptake transporter trk1 - Schwanniomyces occidentalis	M	A	A	A	A	5.47518	5.43537	5.38794	5.58043	5.27589	0.394653	0.0393246	-0.383961	1.33404	-1.38406	08 CELLULAR TRANSPORT AND TRANSPORT MECHANISMS	08.19 cellular import	13 REGULATION OF or INTERACTION WITH CELLULAR ENVIRONMENT	13.01 ionic homeostasis	13.01.01 homeostasis of cations	13.01.01.01 homeostasis of metal ions (Na, K, Ca etc.)	67 TRANSPORT FACILITATION	67.04 ion transporters	67.04.01 cation transporters
An01g10860	similarity to the hypothetical protein An04g08050 - Aspergillus niger	A	A	P	A	A	6.60384	6.4272	10.5076	6.32749	6.60384	-0.38334	-0.481455	1.78497	-0.536833	-0.38334	99 UNCLASSIFIED PROTEINS
An01g10930	strong similarity to the enzyme with sugar transferase activity from patent JP11009276-A - Acremonium sp.	A	P	A	A	A	5.84836	5.77818	5.77676	5.56805	5.67117	1.09194	0.452515	0.439643	-1.46178	-0.522323	01 METABOLISM	01.05 C-compound and carbohydrate metabolism	01.05.01 C-compound and carbohydrate utilization	01.05.01.01 C-compound, carbohydrate catabolism	01.05.01.01.01 sugar, glucoside, polyol and carboxylate catabolism	02 ENERGY	02.19 metabolism of energy reserves (e.g. glycogen, trehalose)
An01g10950	weak similarity to the intracellular proteinase I PfpI - Pyrococcus furiosus	A	P	A	A	A	6.99696	7.29333	7.12097	6.65853	6.84792	0.0548995	1.26718	0.562153	-1.32946	-0.554773	01 METABOLISM	01.20 secondary metabolism	01.20.05 biosynthesis of acetic acid derivatives	01.20.05.11 biosynthesis of polyketides	99 unclassified proteins
An01g11010	strong similarity to the cell wall protein Crh1 - Saccharomyces cerevisiae	A	P	A	A	A	6.22277	6.88102	6.06054	5.99804	6.24963	-0.169847	1.70503	-0.631908	-0.809937	-0.0933401	11 CELL RESCUE, DEFENSE AND VIRULENCE	11.05 Disease, virulence and defense	11.05.01 resistance proteins	14 CELL FATE	14.04 cell differentiation	14.04.03 fungal cell differentiation	14.04.03.01 budding, cell polarity and filament formation
An01g11070	similarity to the +pinoresinol or +lariciresinol reductase PLR - Forsythia x intermedia	M	M	A	A	P	6.76071	6.50013	6.71296	6.90484	7.16751	-0.196182	-1.2498	-0.38923	0.386573	1.44864	01 METABOLISM	01.20 secondary metabolism	01.20.35 biosynthesis of secondary products derived from L-phenylalanine and L-tyrosine	01.20.35.01 biosynthesis of phenylpropanoids	01.20.35.01.03 biosynthesis of lignins
An01g11270	similarity to 2,3-dihydroxybenzoic acid decarboxylase patent WO9909048-A1- Aspergillus niger	P	P	P	A	A	10.4621	6.65008	6.16683	5.6787	5.5816	1.74903	-0.126855	-0.364659	-0.604869	-0.652649	01 METABOLISM	01.05 C-compound and carbohydrate metabolism	01.05.01 C-compound and carbohydrate utilization
An01g11370	similarity to transcriptional activator prnA - Aspergillus nidulans	M	A	A	A	A	6.19833	6.19833	6.10685	6.17953	6.87076	-0.35656	-0.35656	-0.646704	-0.416204	1.77603	04 TRANSCRIPTION	04.05 mRNA transcription	04.05.01 mRNA synthesis	04.05.01.04 transcriptional control	40 SUBCELLULAR LOCALISATION	40.10 nucleus
An01g11380	strong similarity to Sequence 1 from patent EP0845532 - Pseudomonas sp.	A	A	P	A	A	5.89352	6.03546	5.90608	5.88391	5.70405	0.0754281	1.27612	0.181662	-0.00586496	-1.52735	99 UNCLASSIFIED PROTEINS
An01g11500	weak similarity to hypothetical protein An16g04050 - Aspergillus niger	A	A	A	M	A	4.79858	4.75323	4.52304	5.41073	4.79858	-0.176486	-0.313896	-1.01134	1.6782	-0.176486	99 UNCLASSIFIED PROTEINS
An01g11510	strong similarity to mucin-desulfating sulfatase MdsA - Prevotella sp.	A	A	A	A	P	6.77444	6.75886	6.77444	6.73795	7.23307	-0.384541	-0.458197	-0.384541	-0.557087	1.78437	01 METABOLISM	01.02 nitrogen and sulfur metabolism	01.02.01 nitrogen and sulfur utilization
An01g11520	polygalacturonase pgaI - Aspergillus niger	P	P	A	A	A	7.97896	8.54168	6.34901	5.56091	7.22882	0.703753	1.17125	-0.6504	-1.30514	0.0805429	01 METABOLISM	01.05 C-compound and carbohydrate metabolism	01.05.01 C-compound and carbohydrate utilization
An01g11670	strong similarity to endo-beta-1,4-glucanase A eglA - Emericella nidulans	A	M	A	A	A	5.86499	5.94761	5.83612	5.49082	5.54523	0.624865	1.02806	0.483963	-1.20123	-0.935665	01 METABOLISM	01.05 C-compound and carbohydrate metabolism	01.05.01 C-compound and carbohydrate utilization	01.05.01.01 C-compound, carbohydrate catabolism	01.05.01.01.01 sugar, glucoside, polyol and carboxylate catabolism
An01g11720	strong similarity to hypothetical protein YPL206c - Saccharomyces cerevisiae	A	A	M	A	M	5.33128	5.34253	5.33128	5.48318	5.33128	-0.488086	-0.319843	-0.488086	1.7841	-0.488086	99 UNCLASSIFIED PROTEINS
An01g11750	similarity to hypothetical protein An18g01800 - Aspergillus niger	P	A	A	A	A	4.90281	4.81681	4.69766	4.75151	4.75151	1.50944	0.41626	-1.09814	-0.413779	-0.413779	99 UNCLASSIFIED PROTEINS
An01g11930	strong similarity to histidinol-phosphate transaminase his3 - Schizosaccharomyces pombe	A	P	A	A	A	6.29109	6.33281	6.1574	6.13049	6.1726	0.830926	1.29799	-0.665956	-0.967222	-0.495741	01 METABOLISM	01.01 amino acid metabolism	01.01.01 amino acid biosynthesis	01.01.01.11 biosynthesis of the cysteine-aromatic group	01.01.01.11.15 biosynthesis of histidine	01.01.04 regulation of amino acid metabolism	40 SUBCELLULAR LOCALISATION	40.03 cytoplasm
An01g12070	hypothetical protein	M	M	A	A	A	6.94019	7.01156	6.92321	6.94019	6.85145	0.120443	1.37132	-0.177278	0.120443	-1.43493	99 UNCLASSIFIED PROTEINS
An01g12100	similarity to vanillate demethylase vanB - Acinetobacter	A	P	A	A	P	5.39741	5.32756	5.35249	5.52752	5.58846	-0.36271	-0.976459	-0.757436	0.780552	1.31605	01 METABOLISM	01.01 amino acid metabolism	01.05 C-compound and carbohydrate metabolism	01.05.01 C-compound and carbohydrate utilization	01.05.01.01 C-compound, carbohydrate catabolism	01.05.01.01.11 anaerobic aromate catabolism	40 SUBCELLULAR LOCALISATION	40.03 cytoplasm
An01g12150	beta-galactosidase lacA+(EC 3.2.1.23) - Aspergillus niger	A	A	A	A	M	6.1105	5.99167	6.27831	6.1583	6.52455	-0.504839	-1.09204	0.324385	-0.268662	1.54116	01 METABOLISM	01.05 C-compound and carbohydrate metabolism	01.05.01 C-compound and carbohydrate utilization	01.05.01.01 C-compound, carbohydrate catabolism	01.05.01.01.01 sugar, glucoside, polyol and carboxylate catabolism	40 SUBCELLULAR LOCALISATION	40.03 cytoplasm
An01g12220	weak similarity to UDPglucose 4-epimerase galE - Escherichia coli	A	M	A	A	A	7.03344	7.03344	7.15991	6.957	7.3637	-0.476343	-0.476343	0.315743	-0.955037	1.59198	01 METABOLISM	01.05 C-compound and carbohydrate metabolism	01.05.01 C-compound and carbohydrate utilization	01.05.01.01 C-compound, carbohydrate catabolism	01.05.01.01.01 sugar, glucoside, polyol and carboxylate catabolism
An01g12300	similarity to TGF beta receptor associated protein-1 TRAP-1 - Homo sapiens	P	A	A	A	A	7.08286	7.21882	7.06462	7.06904	7.38386	-0.584346	0.396752	-0.715979	-0.684057	1.58763	10 CELLULAR COMMUNICATION or SIGNAL TRANSDUCTION MECHANISM
An01g12380	strong similarity to ATP-binding cassette transporter PMR1 - Penicillium digitatum	A	A	P	A	A	4.00824	3.7878	4.37967	4.21321	4.24049	-0.509436	-1.46402	1.09901	0.37815	0.496296	08 CELLULAR TRANSPORT AND TRANSPORT MECHANISMS	08.16 extracellular transport, exocytosis and secretion	08.16.03 Type I protein secretion system (ABC-type transport systems)	11 CELL RESCUE, DEFENSE AND VIRULENCE	11.07 detoxification	11.07.05 detoxification by export	67 TRANSPORT FACILITATION	67.50 transport mechanism	67.50.25 ABC transporters
An01g12410	similarity to regulatory protein QUTA - Aspergillus nidulans	A	M	A	A	A	6.12765	6.71639	6.219	6.12516	6.219	-0.621336	1.75727	-0.252278	-0.631382	-0.252278	04 TRANSCRIPTION	04.05 mRNA transcription	04.05.01 mRNA synthesis	04.05.01.04 transcriptional control	40 SUBCELLULAR LOCALISATION	40.10 nucleus
An01g12420	strong similarity to cytoplasmic ribosomal protein of the large subunit L17 - Rattus norvegicus	P	P	P	A	A	8.34015	6.79166	6.53399	5.85088	6.71689	1.63441	-0.0602475	-0.342242	-1.08984	-0.14208	05 PROTEIN SYNTHESIS	05.01 ribosome biogenesis	40 SUBCELLULAR LOCALISATION	40.03 cytoplasm
An01g12500	strong similarity to acetamidase amdS - Aspergillus oryzae	A	A	A	A	P	7.41538	7.08561	7.2317	7.05439	7.38122	1.10155	-0.897443	-0.0118735	-1.08671	0.894481	01 METABOLISM	01.01 amino acid metabolism	01.01.10 amino acid degradation (catabolism)	01.02 nitrogen and sulfur metabolism	01.02.01 nitrogen and sulfur utilization	01.05 C-compound and carbohydrate metabolism	01.05.01 C-compound and carbohydrate utilization
An01g12610	strong similarity to plasmid maintenance, respiration and cell proliferation protein SMP2 - Saccharomyces cerevisiae	A	A	M	A	A	5.93413	6.02828	6.0818	6.04447	5.7751	-0.313612	0.450808	0.885357	0.582285	-1.60484	02 ENERGY	02.13 respiration	14 CELL FATE	14.01 cell growth or morphogenesis
An01g12630	strong similarity to hypothetical protein SPCC63.07 - Schizosaccharomyces pombe	A	A	A	A	M	5.5096	5.43724	5.69599	5.84419	5.6989	-0.782357	-1.2261	0.360612	1.26938	0.378462	99 UNCLASSIFIED PROTEINS
An01g12720	similarity to tumour suppressor TSA305 protein of patent WO9928457-A1 - Homo sapiens	P	P	A	A	A	5.367	5.367	5.367	5.22698	5.51408	-0.0139179	-0.0139179	-0.0139179	-1.39308	1.43483	04 TRANSCRIPTION	04.05 mRNA transcription	04.05.01 mRNA synthesis	04.05.01.04 transcriptional control
An01g12740	weak similarity to Rab9 effector p40 - Homo sapiens	A	M	A	P	P	5.29385	5.29385	5.2806	5.28608	5.37267	-0.304092	-0.304092	-0.652629	-0.50852	1.76933	99 UNCLASSIFIED PROTEINS
An01g12800	strong similarity to conserved hypothetical protein SPAC16.04 - Schizosaccharomyces pombe	M	A	A	A	A	5.7152	5.84308	5.7037	5.4407	5.28177	0.516695	1.07519	0.466496	-0.682141	-1.37624	99 UNCLASSIFIED PROTEINS
An01g12920	hypothetical protein	P	P	M	A	A	7.0307	6.86694	6.87673	6.85388	6.78555	1.64235	-0.175653	-0.0669584	-0.32058	-1.07916	99 UNCLASSIFIED PROTEINS
An01g13040	strong similarity to prolidase PEPD of patent JP02104286-A - Homo sapiens	P	P	A	A	A	6.94805	6.88136	6.73615	6.22657	6.25109	0.980135	0.787545	0.368214	-1.10335	-1.03254	06 PROTEIN FATE (folding, modification, destination)	06.07 protein modification	06.07.11 protein processing (proteolytic)	06.13 proteolytic degradation	06.13.99 other proteolytic degradation	40 SUBCELLULAR LOCALISATION	40.03 cytoplasm
An01g13070	strong similarity to signal recognition particle receptor Sec63p - Saccharomyces cerevisiae	P	P	A	M	A	6.31528	6.02775	5.80366	6.08574	6.35025	0.886943	-0.396219	-1.39628	-0.137441	1.043	06 PROTEIN FATE (folding, modification, destination)	06.04 protein targeting, sorting and translocation	06.13 proteolytic degradation	06.13.99 other proteolytic degradation	08 CELLULAR TRANSPORT AND TRANSPORT MECHANISMS	08.16 extracellular transport, exocytosis and secretion	08.16.05 Type II protein secretion system (general secretory pathway, exocytosis)	40 SUBCELLULAR LOCALISATION	40.07 endoplasmic reticulum
An01g13160	strong similarity to alpha-isopropylmalate synthetase LEU4 - Saccharomyces cerevisiae	M	A	A	P	M	6.53101	6.48222	6.48222	6.37946	6.48222	1.07202	0.194187	0.194187	-1.65458	0.194187	01 METABOLISM	01.01 amino acid metabolism	01.01.01 amino acid biosynthesis	01.01.01.15 biosynthesis of the pyruvate family (alanine, isoleucine, leucine, valine) and D-alanine	01.01.01.15.03 biosynthesis of leucine	40 SUBCELLULAR LOCALISATION	40.03 cytoplasm	40.16 mitochondrion
An01g13170	strong similarity to peptide synthetase-like protein CPS1 - Cochliobolus heterostrophus	A	A	P	A	A	4.87831	4.95265	5.25528	4.40421	5.05948	-0.100144	0.134878	1.09163	-1.59898	0.472614	99 UNCLASSIFIED PROTEINS
An01g13200	similarity to FLEXHT-10 of patent WO200070047-A2 - Homo sapiens	A	A	A	P	A	7.07297	7.37625	7.02464	8.55749	6.78305	-0.41395	0.0190875	-0.482967	1.70575	-0.827918	99 UNCLASSIFIED PROTEINS
An01g13220	strong similarity to 150 kDa oxygen regulated protein ORP150 - Rattus norvegicus	P	P	M	A	A	6.52844	6.37223	6.56359	6.5543	6.52844	0.243301	-1.75293	0.692499	0.573831	0.243301	11 CELL RESCUE, DEFENSE AND VIRULENCE	11.01 stress response	40 SUBCELLULAR LOCALISATION	40.03 cytoplasm
An01g13290	strong similarity to choline permease HNM1 - Saccharomyces cerevisiae	A	A	A	A	P	5.08254	4.84795	4.97183	5.77703	7.12046	-0.505851	-0.754407	-0.623149	0.229993	1.65341	08 CELLULAR TRANSPORT AND TRANSPORT MECHANISMS	08.19 cellular import	67 TRANSPORT FACILITATION	67.10 amino-acid transporters
An01g13340	similarity to 35kDa antigenic protein of patent WO200029432-A1 - Helicobacter pylori	A	A	A	P	A	6.02104	5.96066	6.01086	6.3016	6.01086	-0.292686	-0.734873	-0.367215	1.76199	-0.367215	99 UNCLASSIFIED PROTEINS
An01g13360	weak similarity to supressor of underreplication Su(UR)ES - Drosophila melanogaster	P	A	M	A	A	6.03173	5.94154	6.03173	6.03173	5.87087	0.686381	-0.546554	0.686381	0.686381	-1.51259	99 UNCLASSIFIED PROTEINS
An01g13390	similarity to the EST y6f10a1.r1 - Emericella nidulans	A	M	A	P	A	8.4869	8.40658	8.70814	8.57757	8.66285	-0.658064	-1.30661	1.1282	0.0739783	0.762502	99 UNCLASSIFIED PROTEINS
An01g13470	similarity to the Topoisomerase II binding protein 1 from patent JP11075856-A TopBP - Homo sapiens	A	A	A	A	M	4.02917	3.97006	3.96159	4.10759	4.08639	-0.0270853	-0.921507	-1.04974	1.15956	0.83878	99 UNCLASSIFIED PROTEINS
An01g13490	strong similarity to the human thioesterase II hTE - Homo sapiens	A	P	A	A	A	5.47916	6.67264	5.36308	5.2759	4.86133	-0.0754229	1.68057	-0.246213	-0.37449	-0.984445	01 METABOLISM	01.06 lipid, fatty-acid and isoprenoid metabolism	01.06.01 lipid, fatty-acid and isoprenoid biosynthesis	01.06.01.05 fatty acid biosynthesis	01.06.07 lipid, fatty-acid and isoprenoid utilization
An01g13620	strong similarity to the glutathione synthetase Gsh2 - Saccharomyces cerevisiae	P	M	A	A	A	7.3352	7.3297	7.23579	7.58182	7.75416	-0.523705	-0.54938	-0.987954	0.628076	1.43296	01 METABOLISM	01.20 secondary metabolism	01.20.37 biosynthesis of peptide derived compounds	01.20.37.01 biosynthesis of thioredoxin, glutaredoxin, glutathion	11 CELL RESCUE, DEFENSE AND VIRULENCE	11.07 detoxification	11.07.99 other detoxification
An01g13690	strong similarity to the peroxisome targeting signal receptor Pas7 - Saccharomyces cerevisiae	A	A	A	M	M	6.47056	6.36677	6.42903	6.47056	6.74245	-0.175498	-0.895101	-0.463418	-0.175498	1.70951	06 PROTEIN FATE (folding, modification, destination)	06.04 protein targeting, sorting and translocation	08 CELLULAR TRANSPORT AND TRANSPORT MECHANISMS	08.10 peroxisomal transport	30 CONTROL OF CELLULAR ORGANIZATION	30.19 peroxisome	40 SUBCELLULAR LOCALISATION	40.03 cytoplasm
An01g13710	strong similarity to the human homolog of the lodestar ATPase - Homo sapiens	M	A	A	A	A	5.07508	4.82709	4.8572	5.02842	4.73933	1.19995	-0.554027	-0.341085	0.869927	-1.17476	04 TRANSCRIPTION	04.05 mRNA transcription	04.05.01 mRNA synthesis	04.05.01.04 transcriptional control	40 SUBCELLULAR LOCALISATION	40.10 nucleus
An01g13950	similarity to MAX-like bHLHZIP protein MLX - Homo sapiens	P	A	A	A	A	7.5327	7.40232	7.32678	7.40865	7.53491	1.01158	-0.427866	-1.2618	-0.357955	1.03604	04 TRANSCRIPTION	04.05 mRNA transcription	04.05.01 mRNA synthesis	04.05.01.04 transcriptional control	40 SUBCELLULAR LOCALISATION	40.10 nucleus
An01g14010	strong similarity to aspergillus brown 2 protein abr2 - Aspergillus fumigatus	A	A	P	A	A	3.91064	3.91472	3.91064	3.83126	3.73157	0.637879	0.689033	0.637879	-0.357397	-1.6074	01 METABOLISM	01.05 C-compound and carbohydrate metabolism	13 REGULATION OF or INTERACTION WITH CELLULAR ENVIRONMENT	13.01 ionic homeostasis	13.01.01 homeostasis of cations	13.01.01.01 homeostasis of metal ions (Na, K, Ca etc.)
An01g14090	similarity to unnamed ORF Sequence 13 patent EP0999284 - Candida albicans	M	A	P	A	A	7.0123	6.7965	6.88657	6.8117	6.84228	1.6421	-0.845892	0.19253	-0.67061	-0.318123	99 UNCLASSIFIED PROTEINS
An01g14120	similarity to proteasome alpha subunit ProsMA5 - Drosophila melanogaster	P	A	A	A	P	7.3147	7.41229	7.4189	7.41229	7.56709	-1.22022	-0.141153	-0.0680059	-0.141153	1.57054	06 PROTEIN FATE (folding, modification, destination)	06.13 proteolytic degradation	06.13.01 cytoplasmic and nuclear degradation	06.13.01.01 proteasomal degradation	40 SUBCELLULAR LOCALISATION	40.03 cytoplasm
An01g14190	strong similarity to fatty acid hydroxylase FAH1 - Saccharomyces cerevisiae	P	M	A	A	A	5.77552	4.57744	4.32123	4.25586	4.28086	1.75324	-0.100152	-0.496501	-0.597635	-0.558956	01 METABOLISM	01.06 lipid, fatty-acid and isoprenoid metabolism	01.06.01 lipid, fatty-acid and isoprenoid biosynthesis	30 control of cellular organization	30.02 plasma membrane
An01g14200	strong similarity to fatty acid hydroxylase Scs7p - Saccharomyces cerevisiae	P	A	A	A	A	5.10292	4.11906	3.99708	4.06548	4.11906	1.77832	-0.349658	-0.613474	-0.465528	-0.349658	01 METABOLISM	01.06 lipid, fatty-acid and isoprenoid metabolism	01.06.01 lipid, fatty-acid and isoprenoid biosynthesis	01.06.01.01 phospholipid biosynthesis
An01g14310	strong similarity to SAC1 protein - Saccharomyces cerevisiae	M	M	A	A	A	6.48062	6.76798	6.48062	6.40799	6.42422	-0.215921	1.74363	-0.215921	-0.711218	-0.600569	01 METABOLISM	01.06 lipid, fatty-acid and isoprenoid metabolism	01.06.99 other lipid, fatty-acid and isoprenoid metabolism activities	40 SUBCELLULAR LOCALISATION	40.07 endoplasmic reticulum	40.08 Golgi
An01g14330	strong similarity to nuclear import receptor KAP104 - Saccharomyces cerevisiae	A	P	A	A	A	4.272	4.30132	4.362	4.17097	4.09294	0.299626	0.572879	1.13837	-0.641872	-1.369	06 PROTEIN FATE (folding, modification, destination)	06.04 protein targeting, sorting and translocation	08 CELLULAR TRANSPORT AND TRANSPORT MECHANISMS	08.01 nuclear transport	40 SUBCELLULAR LOCALISATION	40.03 cytoplasm	40.10 nucleus
An01g14340	strong similarity to the component of a nuclear import pathway transportin dTRN - Drosophila melanogaster	A	M	A	A	A	4.04115	4.01753	4.04732	4.22027	4.00331	-0.28114	-0.549209	-0.211073	1.75207	-0.71065	06 protein fate (folding, modification, destination)	06.04 protein targeting, sorting and translocation	08 CELLULAR TRANSPORT AND TRANSPORT MECHANISMS	08.01 nuclear transport	30 control of cellular organization	30.10 nucleus
An01g14390	strong similarity to the beta-transducin-like protein HET-E - Podospora anserina	M	P	M	A	A	6.1772	6.19347	6.1772	6.05721	6.04865	0.650574	0.87828	0.650574	-1.0298	-1.14963	25 DEVELOPMENT (Systemic)	25.01 fungal or microorganismic development
An01g14420	similarity to soluble epoxide hydrolase SEH - Homo sapiens	M	P	M	A	A	6.65331	6.68411	6.61399	6.37424	6.63737	0.486782	0.733819	0.171524	-1.75108	0.358956	11 CELL RESCUE, DEFENSE AND VIRULENCE	11.07 detoxification	11.07.03 detoxification by modification	40 SUBCELLULAR LOCALISATION	40.03 cytoplasm
An01g14740	glucose oxidase precursor goxC - Aspergillus niger [putative sequencing error]	P	P	M	A	P	8.57515	8.58137	8.48725	8.03166	8.7814	0.300663	0.323013	-0.0147733	-1.64975	1.04085	01 METABOLISM	01.05 C-compound and carbohydrate metabolism	01.05.01 C-compound and carbohydrate utilization	01.05.01.01 C-compound, carbohydrate catabolism	01.05.01.01.01 sugar, glucoside, polyol and carboxylate catabolism	02 ENERGY	02.07 pentose-phosphate pathway	02.07.01 pentose-phosphate pathway oxidative branch	40 SUBCELLULAR LOCALISATION
An01g14790	strong similarity to NodL - Rhizobium meliloti	A	A	A	P	A	6.75014	6.87692	6.68075	7.39466	6.79939	-0.526347	-0.0821809	-0.769448	1.73176	-0.353784	01 METABOLISM	01.05 C-compound and carbohydrate metabolism	01.05.01 C-compound and carbohydrate utilization	01.20 secondary metabolism	01.20.01 metabolism of primary metabolic sugars derivatives	10 CELLULAR COMMUNICATION or SIGNAL TRANSDUCTION MECHANISM	10.05 transmembrane signal transduction
An01g14840	similarity to hypothetical protein SC4B10.33 - Streptomyces coelicolor	A	A	M	A	P	6.48481	6.40657	6.40657	6.12585	6.5639	0.528002	0.0546492	0.0546492	-1.64382	1.00652	99 UNCLASSIFIED PROTEINS
An01g14900	strong similarity to high-affinity nicotinic acid permease TNA1 - Saccharomyces cerevisiae	A	A	P	A	A	4.58858	4.58858	8.37018	4.28615	4.67501	-0.414201	-0.414201	1.78226	-0.589859	-0.363999	01 METABOLISM	01.05 C-compound and carbohydrate metabolism	01.05.07 C-compound, carbohydrate transport	08 CELLULAR TRANSPORT AND TRANSPORT MECHANISMS	08.19 cellular import	67 TRANSPORT FACILITATION	67.07 C-compound and carbohydrate transporters	67.19 allantoin and allantoate transporters
An01g14990	strong similarity to cytochrome P450 monooxygenase TRI11 - Fusarium sporotrichioides	A	M	P	A	A	6.45666	6.57493	6.58856	6.58856	6.76423	-1.25571	-0.178959	-0.0548603	-0.0548603	1.54439	01 METABOLISM	01.06 lipid, fatty-acid and isoprenoid metabolism	01.06.01 lipid, fatty-acid and isoprenoid biosynthesis	01.06.01.07 isoprenoid biosynthesis	01.06.01.07.05 sesquiterpenes biosynthesis	11 CELL RESCUE, DEFENSE AND VIRULENCE	11.05 Disease, virulence and defense	11.05.05 virulence, disease factors	11.05.05.01 toxins
An02e03020	trnaRtcg	M	P	M	A	P	3.42573	3.40415	3.30501	3.61128	4.33827	-0.457115	-0.508725	-0.745811	-0.0134093	1.72506	trna
An02e03080	trnaSeCtca	M	A	A	P	P	3.05726	2.95657	3.10544	3.54319	3.28192	-0.571101	-1.00801	-0.362046	1.53743	0.403725	trna
An02e07540	trnaHgtg	A	A	A	A	M	4.59184	4.67369	4.8487	5.44404	5.11851	-0.985216	-0.75047	-0.24852	1.45892	0.525282	trna
An02e08150	trnaGtcc	A	A	A	A	P	2.76849	2.74977	2.83617	3.14197	3.47054	-0.725477	-0.785858	-0.507163	0.479283	1.53922	trna
An02e09400	trnakctt	A	P	P	A	A	5.01757	6.04486	11.0522	4.22044	4.67127	-0.423686	-0.0559826	1.73631	-0.709004	-0.547636	trna
An02e09410	trnaKttt	P	P	P	A	A	5.19173	6.23506	11.2048	4.77233	4.31541	-0.410221	-0.0387418	1.73075	-0.55955	-0.722237	trna
An02g00120	hypothetical protein	A	A	P	A	A	5.50737	5.65448	6.94647	5.46932	5.82876	-0.61093	-0.370562	1.74041	-0.673101	-0.0858159	99 UNCLASSIFIED PROTEINS
An02g00310	strong similarity to aflatoxin B1 aldehyde reductase AFAR - Rattus norvegicus	P	A	A	A	A	4.91065	4.84505	4.84505	4.54893	4.84807	0.777648	0.318451	0.318451	-1.75417	0.339617	11 CELL RESCUE, DEFENSE AND VIRULENCE	11.07 detoxification	11.07.03 detoxification by modification
An02g00400	similarity to aryl-alcohol oxidase aao - Pleurotus pulmonarius	A	A	A	M	A	4.58304	4.59078	4.62466	4.69099	4.59078	-0.735431	-0.563082	0.191794	1.6698	-0.563082	99 UNCLASSIFIED PROTEINS
An02g00420	similarity to multidrug resistance protein FNX1 - Schizosaccharomyces pombe	M	A	A	A	P	5.01672	4.98308	5.01672	4.92815	5.32239	-0.237241	-0.45478	-0.237241	-0.809897	1.73916	08 CELLULAR TRANSPORT AND TRANSPORT MECHANISMS	08.16 extracellular transport, exocytosis and secretion	11 CELL RESCUE, DEFENSE AND VIRULENCE	11.07 detoxification	11.07.05 detoxification by export	67 TRANSPORT FACILITATION	67.28 drug transporters
An02g00450	strong similarity to lovastatin diketide synthase lovF - Aspergillus terreus [putative sequencing error]	A	A	P	A	P	4.48083	4.48206	4.55876	4.45205	4.67267	-0.541873	-0.528083	0.329778	-0.86377	1.60395	01 METABOLISM	01.20 secondary metabolism	01.20.05 biosynthesis of acetic acid derivatives	01.20.05.11 biosynthesis of polyketides
An02g00480	questionable ORF	P	A	A	A	A	5.2876	5.2876	5.2876	5.2876	5.2152	0.447214	0.447214	0.447214	0.447214	-1.78885	99 UNCLASSIFIED PROTEINS
An02g00530	weak similarity to molasses resistency protein RTM1 - Saccharomyces cerevisiae	P	M	P	M	A	7.52489	7.36134	7.45266	7.32917	7.45266	1.28101	-0.798572	0.362588	-1.20762	0.362588	05.99 other protein-synthesis activities	06.04 protein targeting, sorting and translocation
An02g00590	strong similarity to high-affinity glucose transporter HGT1 - Kluyveromyces lactis	A	P	A	A	A	5.95746	6.61103	6.37173	5.81986	5.72042	-0.364779	1.35486	0.725223	-0.726834	-0.988466	01 METABOLISM	01.05 C-compound and carbohydrate metabolism	01.05.07 C-compound, carbohydrate transport	08 CELLULAR TRANSPORT AND TRANSPORT MECHANISMS	08.19 cellular import	67 TRANSPORT FACILITATION	67.07 C-compound and carbohydrate transporters
An02g00650	hypothetical protein	A	P	P	P	A	5.984	6.19795	6.05404	6.05404	5.58462	0.0391823	0.962663	0.341475	0.341475	-1.68479	99 UNCLASSIFIED PROTEINS
An02g00790	hypothetical protein	A	M	A	A	A	4.66534	4.78398	4.68063	5.00013	4.68934	-0.703817	0.143539	-0.59461	1.68731	-0.532419	99 UNCLASSIFIED PROTEINS
An02g00810	strong similarity to O-methyltransferase omtB - Aspergillus parasiticus	A	M	A	A	A	5.3378	5.37841	5.3378	5.08924	5.41069	0.21176	0.53008	0.21176	-1.73669	0.783092	01 METABOLISM	01.20 secondary metabolism	01.20.05 biosynthesis of acetic acid derivatives	01.20.05.11 biosynthesis of polyketides	11 CELL RESCUE, DEFENSE AND VIRULENCE	11.05 Disease, virulence and defense	11.05.05 virulence, disease factors	11.05.05.01 toxins
An02g00930	hypothetical protein	A	A	A	A	M	5.36868	5.2539	5.27894	5.55277	5.3761	0.0221845	-0.955469	-0.742161	1.59013	0.085318	99 UNCLASSIFIED PROTEINS
An02g00960	similarity to pantothenate kinase rts - Escherichia coli	A	P	A	A	A	5.02549	4.96564	5.03261	5.1176	5.14457	-0.434571	-1.25519	-0.336918	0.828411	1.19827	06 PROTEIN FATE (folding, modification, destination)	06.07 protein modification	06.07.03 modification by phosphorylation, dephosphorylation
An02g00990	strong similarity to amidohydrolase patent WO0100843-A or 365 - Corynebacterium glutamicum	A	A	M	A	A	6.89335	6.79805	6.90574	6.89335	6.98056	-0.0133199	-1.48208	0.177756	-0.0133199	1.33097	06 PROTEIN FATE (folding, modification, destination)	06.13 proteolytic degradation
An02g01070	strong similarity to the hypothetical protein encoded by An03g03570 - Aspergillus niger	A	P	P	A	A	5.9081	6.14586	6.25073	6.29366	6.25073	-1.67632	-0.153434	0.518244	0.793264	0.518244	99 UNCLASSIFIED PROTEINS
An02g01080	similarity to probable transcription regulator SPAC11D3.07c - Schizosaccharomyces pombe	A	M	A	P	A	3.92461	4.09758	3.92461	3.99323	3.86286	-0.402291	1.53237	-0.402291	0.365252	-1.09304	99 UNCLASSIFIED PROTEINS
An02g01110	similarity to metallohydrolase AiiA - Bacillus sp.	A	M	P	A	A	5.5245	5.67051	5.8613	5.65965	5.66246	-1.25803	-0.0430484	1.54454	-0.133406	-0.110048	01 METABOLISM	01.05 C-compound and carbohydrate metabolism	01.05.04 regulation of C-compound and carbohydrate utilization	01.20 secondary metabolism
An02g01270	similarity to hypothetical protein SPAC1783.02c - Schizosaccharomyces pombe	M	P	A	A	P	6.71714	6.63264	6.63264	6.42912	6.79478	0.556049	-0.0631896	-0.0631896	-1.55471	1.12504	99 UNCLASSIFIED PROTEINS
An02g01350	similarity to ankyrin - Homo sapiens	A	A	A	M	A	7.29381	7.08232	7.29381	7.64457	7.29137	-0.135123	-1.17956	-0.135123	1.59701	-0.147209	08 CELLULAR TRANSPORT AND TRANSPORT MECHANISMS	40 SUBCELLULAR LOCALISATION	40.04 cytoskeleton
An02g01450	hypothetical protein	A	A	P	A	A	7.07668	6.90867	7.07668	7.25738	7.10198	-0.0614277	-1.41932	-0.0614277	1.39911	0.143067	99 UNCLASSIFIED PROTEINS
An02g01470	weak similarity to C2H2 zinc finger transcription factor D-Sp1 - Drosophila melanogaster	A	P	A	M	M	7.82317	7.9022	7.92782	7.87623	8.03483	-1.1435	-0.13582	0.190873	-0.467005	1.55545	04 TRANSCRIPTION	04.05 mRNA transcription	04.05.01 mRNA synthesis	04.05.01.04 transcriptional control
An02g01510	strong similarity to a component of the endoplasmic reticulum protein translocation machinery, Sec62p - Saccharomyces cerevisiae	P	P	P	P	M	5.75144	5.68121	5.77022	5.7367	5.65299	0.666095	-0.754624	1.04608	0.368027	-1.32557	06 PROTEIN FATE (folding, modification, destination)	06.04 protein targeting, sorting and translocation	06.10 assembly of protein complexes	40 SUBCELLULAR LOCALISATION	40.07 endoplasmic reticulum	67 TRANSPORT FACILITATION	67.01 channel or pore class transporters	67.01.99 other channels and pores forming proteins
An02g01580	strong similarity to the vesicular transport protein SEC17 - Pichia pastoris	A	M	A	A	A	6.53084	6.60229	6.44897	6.4555	6.40257	0.543987	1.45173	-0.496332	-0.413433	-1.08595	08 CELLULAR TRANSPORT AND TRANSPORT MECHANISMS	08.07 vesicular transport (Golgi network, etc.)	40 SUBCELLULAR LOCALISATION	40.09 intracellular transport vesicles
An02g01610	strong similarity to nickel-binding urease accessory protein Eu3 - Glycine max	A	P	A	M	A	7.60426	8.10845	7.51503	7.75181	7.53729	-0.405186	1.65612	-0.769992	0.198027	-0.678967	01 METABOLISM	01.01 amino acid metabolism	01.01.01 amino acid biosynthesis	01.01.01.03 urea cycle, biosynthesis of polyamines and creatine	01.01.01.03.01 urea cycle	01.01.10 amino acid degradation (catabolism)	06 PROTEIN FATE (folding, modification, destination)	06.10 assembly of protein complexes
An02g01810	weak similarity to the huntingtin interacting protein 1 related Hip1R - Mus musculus	A	M	M	A	A	6.2687	6.23827	6.33808	5.90443	5.91164	0.656641	0.510227	0.990423	-1.09598	-1.06131	99 UNCLASSIFIED PROTEINS
An02g01960	questionable ORF	M	A	A	A	A	7.52293	7.08468	7.49693	7.15494	7.45184	0.876351	-1.24943	0.750221	-0.908635	0.531493	99 UNCLASSIFIED PROTEINS
An02g02020	strong similarity to vacuolar H+-transporting ATPase subunit B (vma-2) - Saccharomyces cerevisiae	A	A	M	A	A	3.95448	3.97119	5.49359	4.29416	4.15603	-0.653886	-0.627837	1.74569	-0.124305	-0.339661	08 CELLULAR TRANSPORT AND TRANSPORT MECHANISMS	08.13 vacuolar transport	13 REGULATION OF or INTERACTION WITH CELLULAR ENVIRONMENT	13.01 ionic homeostasis	13.01.01 homeostasis of cations	13.01.01.03 homeostasis of protons	40 SUBCELLULAR LOCALISATION	40.25 vacuole or lysosome	67 TRANSPORT FACILITATION
An02g02060	strong similarity to alcohol dehydrogenase of patent EP 0845532-A 19	A	P	A	A	A	7.80725	8.00571	7.76106	7.81943	7.80725	-0.345468	1.739	-0.830583	-0.217486	-0.345468	01 METABOLISM	01.05 C-compound and carbohydrate metabolism	01.05.01 C-compound and carbohydrate utilization	02 ENERGY	02.16 fermentation	11 CELL RESCUE, DEFENSE AND VIRULENCE	11.07 detoxification	11.07.99 other detoxification	40 SUBCELLULAR LOCALISATION
An02g02120	hypothetical protein	M	A	A	A	A	6.18664	6.23309	5.99795	6.16975	5.9552	0.632022	1.00785	-0.894679	0.495353	-1.24055	99 UNCLASSIFIED PROTEINS
An02g02160	hypothetical protein	P	A	A	A	A	7.87923	5.76986	5.76885	5.64885	5.61983	1.78447	-0.376441	-0.377482	-0.500408	-0.530141	99 UNCLASSIFIED PROTEINS
An02g02300	similarity to the hypothetical protein encoded by An12g02840 - Aspergillus niger	P	A	A	A	A	5.49299	4.65849	4.69766	4.69766	4.61608	1.78144	-0.46959	-0.363924	-0.363924	-0.584006	99 UNCLASSIFIED PROTEINS
An02g02340	strong similarity to the chitin synthase with a myosin motor-like domain CsmA - Emericella nidulans	A	A	A	M	A	6.67124	6.73654	6.74515	7.18355	6.77848	-0.739293	-0.421172	-0.3792	1.75649	-0.216824	01 METABOLISM	01.05 C-compound and carbohydrate metabolism	01.05.01 C-compound and carbohydrate utilization	01.05.01.03 C-compound, carbohydrate anabolism	01.05.01.03.02 polysaccharide biosynthesis	08 CELLULAR TRANSPORT AND TRANSPORT MECHANISMS	08.22 cytoskeleton-dependent transport	14 CELL FATE	14.04 cell differentiation
An02g02380	strong similarity to the suppressor of deletion of TFIIS Ssm1 - Saccharomyces cerevisiae	A	M	P	A	A	5.50366	5.492	5.7113	5.26586	5.26315	0.300023	0.238039	1.4032	-0.963453	-0.977809	11 CELL RESCUE, DEFENSE AND VIRULENCE	11.05 Disease, virulence and defense	11.05.01 resistance proteins
An02g02480	strong similarity to inorganic phosphate transport protein PT1 - Medicago truncatula	P	A	P	A	P	5.77175	5.77175	5.74096	5.92542	5.94631	-0.615712	-0.615712	-0.934385	0.974827	1.19098	01 METABOLISM	01.04 phosphate metabolism	01.04.07 phosphate transport	08 CELLULAR TRANSPORT AND TRANSPORT MECHANISMS	08.19 cellular import	67 TRANSPORT FACILITATION	67.04 ion transporters	67.04.07 anion transporters (Cl, SO4, PO4, etc.)
An02g02660	strong similarity to the protein required for filamentous growth, cell polarity, and cellular elongation Dfg5 - Saccharomyces cerevisiae	P	A	A	A	A	7.76651	7.76651	7.7464	7.7594	7.90128	-0.33688	-0.33688	-0.65188	-0.448355	1.77399	99 unclassified proteins
An02g02730	similarity to mucin-like protein MUC1 - Saccharomyces cerevisiae	A	A	A	A	P	7.31911	7.45546	7.42828	7.51708	7.84777	-0.971633	-0.290258	-0.426075	0.0176899	1.67028	13 REGULATION OF or INTERACTION WITH CELLULAR ENVIRONMENT	13.11 cellular sensing and response	13.11.03 chemoperception and response	13.11.03.01 perception of nutrients and nutritional adaptation
An02g02770	hypothetical protein	A	A	A	M	A	5.31463	5.40997	5.56076	5.66576	5.57515	-1.35518	-0.677389	0.394575	1.14106	0.496932	99 UNCLASSIFIED PROTEINS
An02g02820	strong similarity to the mitochondrial enoyl-CoA hydratase ECHS1 - Rattus norvegicus	P	M	A	A	M	7.60518	7.47705	7.34684	7.47705	7.59047	1.01216	-0.21293	-1.45783	-0.21293	0.87153	01 METABOLISM	01.06 lipid, fatty-acid and isoprenoid metabolism	01.06.04 breakdown of lipids, fatty acids and isoprenoids	40 SUBCELLULAR LOCALISATION	40.16 mitochondrion
An02g02880	strong similarity to ADP-ribosylation factor-like protein Arl1 - Saccharomyces cerevisiae	P	A	A	A	A	4.94428	4.77672	4.48159	4.77672	4.65431	1.26848	0.291486	-1.42926	0.291486	-0.422187	06 PROTEIN FATE (folding, modification, destination)	06.07 protein modification	08 CELLULAR TRANSPORT AND TRANSPORT MECHANISMS	08.07 vesicular transport (Golgi network, etc.)
An02g02890	similarity to actin Cps8 - Schizosaccharomyces pombe	A	A	A	P	A	4.81822	4.80402	4.9105	5.1869	4.9105	-0.699378	-0.791508	-0.100738	1.69236	-0.100738	08 CELLULAR TRANSPORT AND TRANSPORT MECHANISMS	08.22 cytoskeleton-dependent transport	08.22.02 actin dependent transport	40 SUBCELLULAR LOCALISATION	40.04 cytoskeleton
An02g02990	similarity to hypothetical protein OSJNBa0049B20.21 - Oryza sativa	A	A	A	P	A	8.59488	8.67267	8.58365	9.28741	8.7222	-0.60378	-0.338862	-0.642032	1.75484	-0.170165	99 UNCLASSIFIED PROTEINS
An02g03060	weak similarity to hypothetical protein T12C22.20 - Arabidopsis thaliana	A	A	P	A	A	5.18371	5.14173	5.22176	5.18371	5.18371	0.0276802	-1.45472	1.37168	0.0276802	0.0276802	99 UNCLASSIFIED PROTEINS
An02g03090	similarity to Not2p - Homo sapiens	P	P	A	P	A	5.30879	5.17601	5.05035	5.36068	5.17601	0.769901	-0.312755	-1.33734	1.19295	-0.312755	04 TRANSCRIPTION	04.05 mRNA transcription	04.05.01 mRNA synthesis	04.05.01.04 transcriptional control	40 SUBCELLULAR LOCALISATION	40.10 nucleus
An02g03100	strong similarity to the hypothetical protein encoded by An04g09510 - Aspergillus niger	A	M	A	A	A	7.13327	7.18891	7.18891	7.21321	7.33864	-1.03922	-0.310232	-0.310232	0.00818313	1.6515	99 UNCLASSIFIED PROTEINS
An02g03140	similarity to origin recognition complex subunit 4-related protein orp4p - Schizosaccharomyces pombe	M	A	P	A	A	4.17217	4.02099	5.15704	4.15868	4.25198	-0.393422	-0.723826	1.75912	-0.422896	-0.218977	03 CELL CYCLE AND DNA PROCESSING	03.01 DNA processing	03.01.03 DNA synthesis and replication	03.03 cell cycle	03.03.01 mitotic cell cycle and cell cycle control	40 SUBCELLULAR LOCALISATION	40.10 nucleus
An02g03170	weak similarity to lactose operon repressor LacI - Escherichia coli	A	P	P	A	A	3.49504	4.6411	3.7308	3.66538	3.69698	-0.773207	1.7527	-0.253598	-0.397768	-0.328126	99 UNCLASSIFIED PROTEINS
An02g03300	strong similarity to vacuolar ATPase subunit F - Neurospora crassa	A	A	A	P	A	4.28496	4.14894	4.35589	5.58069	4.1016	-0.340156	-0.561039	-0.224964	1.76408	-0.637921	08 CELLULAR TRANSPORT AND TRANSPORT MECHANISMS	08.13 vacuolar transport	40 SUBCELLULAR LOCALISATION	40.25 vacuole or lysosome	67 TRANSPORT FACILITATION	67.04 ion transporters	67.04.01 cation transporters	67.04.01.02 other cation transporters (Na, K, Ca , NH4, etc.)	67.50 transport mechanism
An02g03310	strong similarity to hypothetical phosphatidylglycerol or phosphatidylinositol transfer protein pltpao - Aspergillus oryzae	A	A	A	M	A	5.00653	5.00653	4.93289	5.39379	5.08603	-0.434788	-0.434788	-0.841994	1.70673	0.00483619	99 UNCLASSIFIED PROTEINS
An02g03360	strong similarity to the hypothetical protein encoded by An01g05920 - Aspergillus niger	P	A	A	A	A	6.25737	5.92191	5.84345	5.77959	5.80966	1.72097	-0.00249675	-0.405608	-0.733668	-0.579198	99 UNCLASSIFIED PROTEINS
An02g03370	hypothetical protein	A	A	A	P	A	6.70177	6.70177	6.69248	7.03113	6.84398	-0.630381	-0.630381	-0.693705	1.61522	0.339251	99 UNCLASSIFIED PROTEINS
An02g03380	strong similarity to the hypothetical protein encoded by An08g03700 - Aspergillus niger	A	P	A	P	P	7.20102	7.20102	6.9056	9.30487	7.96639	-0.52992	-0.52992	-0.834049	1.6359	0.257986	99 UNCLASSIFIED PROTEINS
An02g03390	strong similarity to spindle pole body protein GCP2 - Homo sapiens	A	A	A	M	A	6.01137	5.98502	6.02699	5.99971	6.00816	0.331613	-1.375	1.34332	-0.423744	0.123808	03 CELL CYCLE AND DNA PROCESSING	03.03 cell cycle	03.03.01 mitotic cell cycle and cell cycle control	40 SUBCELLULAR LOCALISATION	40.05 centrosome
An02g03410	weak similarity to mannosylphosphorylation protein MNN4 - Saccharomyces cerevisiae	A	P	A	M	A	6.0175	5.9831	5.9831	5.9831	5.70708	0.645507	0.377074	0.377074	0.377074	-1.77673	99 UNCLASSIFIED PROTEINS
An02g03450	weak similarity to unnamed ORF on chromosome 3p21.1 - Homo sapiens	A	A	A	M	A	6.80473	6.71106	6.66191	6.70853	6.57248	1.33777	0.228733	-0.353226	0.198743	-1.41202	99 UNCLASSIFIED PROTEINS
An02g03470	hypothetical protein	A	M	P	A	A	6.44866	6.44193	6.80628	6.25972	6.44866	-0.162771	-0.196578	1.63439	-1.11227	-0.162771	99 UNCLASSIFIED PROTEINS
An02g03540	strong similarity to hexose transport protein HXT3 - Saccharomyces cerevisiae	A	A	A	A	P	4.3091	4.11837	4.30047	4.52327	7.47309	-0.447537	-0.581797	-0.453611	-0.29677	1.77972	01 METABOLISM	01.05 C-compound and carbohydrate metabolism	01.05.07 C-compound, carbohydrate transport	08 CELLULAR TRANSPORT AND TRANSPORT MECHANISMS	08.19 cellular import	67 TRANSPORT FACILITATION	67.07 C-compound and carbohydrate transporters
An02g03570	strong similarity to membrane protein YBR159w - Saccharomyces cerevisiae	A	A	A	A	P	5.10105	5.01404	4.77074	4.83195	7.82322	-0.312954	-0.379826	-0.566842	-0.519789	1.77941	01 METABOLISM	01.05 C-compound and carbohydrate metabolism	01.05.01 C-compound and carbohydrate utilization	01.06 lipid, fatty-acid and isoprenoid metabolism	01.06.01 lipid, fatty-acid and isoprenoid biosynthesis
An02g03640	strong similarity to probable 3-hydroxyacid dehydrogenase - Helicobacter pylori	A	M	M	A	A	6.80377	6.96845	6.94003	7.1211	6.8015	-0.927978	0.312442	0.0983857	1.46229	-0.945135	01 METABOLISM	01.05 C-compound and carbohydrate metabolism	01.05.01 C-compound and carbohydrate utilization	40 SUBCELLULAR LOCALISATION	40.03 cytoplasm
An02g03650	hypothetical protein	P	A	A	A	P	6.42096	6.42232	6.24367	6.31986	6.74292	-0.0472335	-0.0400778	-0.978666	-0.578367	1.64434	99 UNCLASSIFIED PROTEINS
An02g03700	weak similarity to nicotinic acetylcholine receptor alpha-4 chain ACh4 - Rattus norvegicus	A	P	A	A	A	6.92614	6.89187	6.89187	6.98071	6.69494	0.453559	0.136527	0.136527	0.95825	-1.68486	99 UNCLASSIFIED PROTEINS
An02g03730	strong similarity to cobW protein - Pseudomonas denitrificans [truncated ORF]	A	P	P	A	A	5.96277	11.5343	7.63887	6.24074	6.23152	-0.666978	1.71685	0.0501589	-0.548044	-0.551989	01 METABOLISM	01.07 metabolism of vitamins, cofactors, and prosthetic groups	01.07.01 biosynthesis of vitamins, cofactors, and prosthetic groups
An02g03930	hypothetical protein	A	P	M	A	A	6.62324	6.36487	6.41108	6.36969	6.16166	1.44345	-0.129271	0.151987	-0.0999126	-1.36626	99 UNCLASSIFIED PROTEINS
An02g03960	hypothetical protein	A	A	A	A	M	5.43994	5.30344	5.48161	5.37205	5.70765	-0.136653	-1.02498	0.134523	-0.578496	1.60561	99 UNCLASSIFIED PROTEINS
An02g04080	strong similarity to Small nuclear ribonucleoprotein Lsm4 - Mus musculus	M	M	P	M	A	7.02627	6.91441	7.0158	7.46343	7.0158	-0.28282	-0.802496	-0.331455	1.74822	-0.331455	04 TRANSCRIPTION	04.05 mRNA transcription	04.05.05 mRNA processing (splicing, 5'-, 3'-end processing)	04.05.05.01 splicing	04.05.99 other mRNA-transcription activities	40 SUBCELLULAR LOCALISATION	40.10 nucleus
An02g04160	strong similarity to mitochondrial phosphate translocator Mpt1 - Betula pendula	A	P	A	A	A	6.5244	7.2447	6.46967	6.56621	6.51243	-0.425683	1.77892	-0.593198	-0.297731	-0.462305	01 METABOLISM	01.04 phosphate metabolism	01.04.07 phosphate transport	08 CELLULAR TRANSPORT AND TRANSPORT MECHANISMS	08.04 mitochondrial transport	13 REGULATION OF or INTERACTION WITH CELLULAR ENVIRONMENT	13.01 ionic homeostasis	13.01.03 homeostasis of anions	13.01.03.03 homeostasis of phosphate
An02g04200	strong similarity to hypothetical protein SPCC4B3.08 - Schizosaccharomyces pombe	P	P	A	A	A	7.31068	7.27267	7.23279	7.30264	7.34257	0.443411	-0.471973	-1.43226	0.24965	1.21117	99 UNCLASSIFIED PROTEINS
An02g04230	hypothetical protein [truncated ORF]	A	P	A	A	P	6.14574	6.2583	6.27276	6.86935	6.29375	-0.776855	-0.383382	-0.332838	1.75254	-0.259469	99 UNCLASSIFIED PROTEINS
An02g04300	strong similarity to mitochondrial ribosomal protein L16 precursor MRPL16 - Saccharomyces cerevisiae	A	A	A	A	P	6.39544	6.25366	6.4099	6.21734	6.74752	-0.044537	-0.721308	0.0244711	-0.894681	1.63606	05 PROTEIN SYNTHESIS	05.01 ribosome biogenesis	40 SUBCELLULAR LOCALISATION	40.16 mitochondrion
An02g04310	weak similarity to cAMP-dependent protein kinase type II regulatory chain, uac1 - Ustilago maydis	P	P	P	A	A	7.39814	7.39814	7.66118	7.15926	7.39002	-0.0180488	-0.0180488	1.46243	-1.36256	-0.0637744	99 UNCLASSIFIED PROTEINS
An02g04540	strong similarity to hypothetical protein YMR196w - Saccharomyces cerevisiae	A	M	A	A	A	6.93905	7.06792	6.82605	6.80536	6.71081	0.504124	1.44284	-0.318975	-0.469641	-1.15835	99 UNCLASSIFIED PROTEINS
An02g04610	hypothetical protein	M	A	M	A	A	5.37662	5.3976	5.43268	5.46853	5.68568	-0.76881	-0.600118	-0.318023	-0.0296659	1.71662	99 UNCLASSIFIED PROTEINS
An02g04640	strong similarity to 3-hydroxy-3-methylglutaryl CoA lyase HMG-CoA lyase - Rattus norvegicus	A	A	M	A	A	5.65872	5.97049	6.10646	6.01772	5.99792	-1.70739	0.118456	0.914778	0.395081	0.279074	01 METABOLISM	01.01 amino acid metabolism	01.01.10 amino acid degradation (catabolism)	01.01.10.03 degradation of amino acids of the aspartate group	01.01.10.03.05 degradation of lysine	01.05 C-compound and carbohydrate metabolism	01.05.01 C-compound and carbohydrate utilization	40 SUBCELLULAR LOCALISATION	40.10 nucleus
An02g04720	questionable ORF	M	P	P	M	M	6.43234	6.3535	6.37376	6.41617	6.84903	-0.25546	-0.638245	-0.539876	-0.334005	1.76759	99 UNCLASSIFIED PROTEINS
An02g04820	similarity to cytokeratin-like protein APG17 - Saccharomyces cerevisiae	A	A	A	M	A	4.90943	4.81678	4.86151	5.44107	5.30147	-0.549834	-0.875087	-0.718067	1.31653	0.826459	06 PROTEIN FATE (folding, modification, destination)	06.13 proteolytic degradation	06.13.04 lysosomal and vacuolar degradation	06.13.04.01 lysosomal degradation	06.13.04.02 vacuolar degradation	08 CELLULAR TRANSPORT AND TRANSPORT MECHANISMS	08.07 vesicular transport (Golgi network, etc.)	08.13 vacuolar transport
An02g04980	strong similarity to DEAD-box RNA helicase II ddx21 - Homo sapiens	A	A	A	M	P	7.19855	7.25888	7.02661	7.46382	7.19855	-0.195499	0.18828	-1.28925	1.49196	-0.195499	04 TRANSCRIPTION	04.99 other transcription activities	40 SUBCELLULAR LOCALISATION	40.10 nucleus
An02g05050	hypothetical protein	P	A	P	M	A	6.16858	6.16643	6.16858	6.16858	6.11995	0.471704	0.372077	0.471704	0.471704	-1.78719	99 UNCLASSIFIED PROTEINS
An02g05080	strong similarity to maackiain detoxification protein 1 (MAK1) - Nectria haematococca	A	P	A	A	A	5.04558	5.42327	5.46243	5.3439	4.95591	-0.871167	0.768749	0.938779	0.424148	-1.26051	01 METABOLISM	01.05 C-compound and carbohydrate metabolism	01.05.01 C-compound and carbohydrate utilization	01.07 metabolism of vitamins, cofactors, and prosthetic groups	01.07.04 utilization of vitamins, cofactors, and prosthetic groups	11 CELL RESCUE, DEFENSE AND VIRULENCE	11.07 detoxification	40 SUBCELLULAR LOCALISATION	40.07 endoplasmic reticulum
An02g05150	strong similarity to C-8,7 sterol isomerase - Arabidopsis thaliana	A	M	A	A	A	5.45475	5.53569	5.44859	5.42163	5.43963	-0.120462	1.7156	-0.260045	-0.87167	-0.463426	01 METABOLISM	01.06 lipid, fatty-acid and isoprenoid metabolism	01.06.01 lipid, fatty-acid and isoprenoid biosynthesis
An02g05240	strong similarity to histone 4 of patent WO9919502-A1 - Homo sapiens	A	P	A	A	M	4.70716	4.59152	5.11119	4.48059	4.73155	-0.0723786	-0.557745	1.62345	-1.02332	0.0299952	03 CELL CYCLE AND DNA PROCESSING	03.01 DNA processing	03.01.09 DNA restriction or modification	03.01.09.05 chromatin modification	04 TRANSCRIPTION	04.05 mRNA transcription	04.05.01 mRNA synthesis	04.05.01.01 general transcription activities	30 CONTROL OF CELLULAR ORGANIZATION
An02g05240	strong similarity to histone 4 of patent WO9919502-A1 - Homo sapiens	M	P	P	P	P	6.87645	7.97833	7.27612	6.97156	7.06724	-0.809394	1.68536	0.0954993	-0.594039	-0.377424	03 CELL CYCLE AND DNA PROCESSING	03.01 DNA processing	03.01.09 DNA restriction or modification	03.01.09.05 chromatin modification	04 TRANSCRIPTION	04.05 mRNA transcription	04.05.01 mRNA synthesis	04.05.01.01 general transcription activities	30 CONTROL OF CELLULAR ORGANIZATION
An02g05420	strong similarity to putative zinc finger protein (flbC) - Aspergillus nidulans	A	A	A	A	M	6.90167	6.78399	6.88262	7.15928	6.90167	-0.173511	-1.01813	-0.310237	1.67539	-0.173511	99 UNCLASSIFIED PROTEINS
An02g05480	strong similarity to ubiquitin-conjugating enzyme E2 UBC2-1 - Arabidopsis thaliana	A	M	A	A	A	6.2824	6.22533	6.10391	5.89533	5.86216	1.09919	0.798429	0.158526	-0.940677	-1.11547	99 UNCLASSIFIED PROTEINS
An02g05510	hypothetical protein	P	A	A	M	A	7.5927	7.05276	7.03334	6.58329	7.11814	1.44145	-0.0649602	-0.119143	-1.37478	0.117432	99 UNCLASSIFIED PROTEINS
An02g05510	hypothetical protein	P	A	A	A	A	7.12291	6.72076	6.74244	6.75584	6.94013	1.5416	-0.784721	-0.659326	-0.581795	0.484246	99 UNCLASSIFIED PROTEINS
An02g05530	similarity to severin kinase - Dictyostelium discoideum	A	M	P	A	A	5.5206	5.23093	5.49413	5.23817	5.14476	1.14569	-0.557234	0.990074	-0.514695	-1.06383	14 CELL FATE	14.01 cell growth or morphogenesis	14.01.03 directional cell growth (morphogenesis)	40 SUBCELLULAR LOCALISATION	40.03 cytoplasm
An02g05560	strong similarity to 2,3-dihydroxybenzoic acid decarboxylase of patent WO9909048-A1 - Aspergillus niger	A	A	M	A	A	5.63932	5.77045	5.94337	5.75084	5.77045	-1.24558	-0.0407591	1.54803	-0.220937	-0.0407591	01 METABOLISM	01.01 amino acid metabolism	01.01.01 amino acid biosynthesis	01.01.01.11 biosynthesis of the cysteine-aromatic group	01.01.10 amino acid degradation (catabolism)	01.01.10.05 degradation of amino acids of the cysteine-aromatic group	40 SUBCELLULAR LOCALISATION	40.03 cytoplasm
An02g05590	similarity to benzoylformate decarboxylase - Pseudomonas putida	A	M	A	A	A	5.2788	5.4681	5.2788	5.09983	5.2788	-0.0158557	1.43766	-0.0158557	-1.3901	-0.0158557	01 METABOLISM	01.01 amino acid metabolism	01.01.01 amino acid biosynthesis	01.01.01.11 biosynthesis of the cysteine-aromatic group	01.01.10 amino acid degradation (catabolism)	01.01.10.05 degradation of amino acids of the cysteine-aromatic group	01.05 C-compound and carbohydrate metabolism	01.05.01 C-compound and carbohydrate utilization	01.07 metabolism of vitamins, cofactors, and prosthetic groups
An02g05610	strong similarity to branched-chain alpha-ketoacid dehydrogenase kinase (BCKDK) - Rattus norvegicus	M	A	A	A	A	7.04937	6.96265	6.85032	6.56779	6.84787	1.06696	0.589438	-0.0290537	-1.58477	-0.0425707	01 METABOLISM	01.01 amino acid metabolism	01.01.10 amino acid degradation (catabolism)	01.01.10.04 degradation of amino acids of the pyruvate family	01.01.10.04.02 degradation of valine	01.01.10.04.03 degradation of leucine	01.01.10.04.04 degradation of isoleucine	10 CELLULAR COMMUNICATION or SIGNAL TRANSDUCTION MECHANISM	10.01 intracellular signalling
An02g05620	weak similarity to the hypothetical protein encoded by An07g10060 - Aspergillus niger	A	P	A	A	P	5.75447	7.40498	6.08142	6.12396	6.52337	-0.980094	1.61575	-0.465877	-0.398983	0.229202	99 UNCLASSIFIED PROTEINS
An02g05710	hypothetical protein	P	M	M	A	A	4.52841	4.52841	4.52178	4.82171	4.54765	-0.470196	-0.470196	-0.521167	1.7839	-0.322344	99 UNCLASSIFIED PROTEINS
An02g05740	strong similarity to probable membrane protein YLR087c - Saccharomyces cerevisiae	A	A	M	A	A	6.94733	7.26461	6.94733	6.74831	7.28949	-0.39723	0.971437	-0.39723	-1.25576	1.07879	99 UNCLASSIFIED PROTEINS
An02g05760	weak similarity to glucan 1,4-alpha-glucosidase MUC1 - Saccharomyces cerevisiae	A	P	A	A	A	5.65232	6.58957	5.79639	5.76355	5.69624	-0.634429	1.7701	-0.264827	-0.349079	-0.521768	99 UNCLASSIFIED PROTEINS
An02g05820	questionable ORF	A	A	P	A	A	6.07253	5.95269	6.08696	5.97316	6.16709	0.250568	-1.11168	0.414574	-0.878959	1.3255	99 UNCLASSIFIED PROTEINS
An02g05840	strong similarity to enoyl CoA hydratase phaA - Pseudomonas putida	A	M	A	A	A	7.8801	7.76177	7.71442	7.76296	7.76177	1.6852	-0.234123	-1.00216	-0.214796	-0.234123	01 METABOLISM	01.01 amino acid metabolism	01.01.10 amino acid degradation (catabolism)	01.01.10.03 degradation of amino acids of the aspartate group	01.01.10.03.05 degradation of lysine	01.01.10.04 degradation of amino acids of the pyruvate family	01.01.10.04.02 degradation of valine	01.01.10.04.03 degradation of leucine	01.01.10.04.04 degradation of isoleucine
An02g05880	strong similarity to 29.9 kD subunit of NADH:ubiquinone reductase - Neurospora crassa	A	A	A	A	P	5.64769	5.6592	5.6342	5.30859	7.53304	-0.345688	-0.332814	-0.360796	-0.725238	1.76454	02 ENERGY	02.13 respiration	02.13.03 aerobic respiration	40 SUBCELLULAR LOCALISATION	40.16 mitochondrion	67 TRANSPORT FACILITATION	67.15 electron or hydrogen carrier
An02g05950	hypothetical protein	P	A	A	A	A	6.13979	6.09301	6.2241	6.13979	6.14668	-0.187795	-1.17687	1.59457	-0.187795	-0.0421148	99 UNCLASSIFIED PROTEINS
An02g05990	hypothetical protein [truncated ORF]	A	P	M	A	A	5.91609	8.27446	5.98396	5.73531	5.69596	-0.368729	1.77807	-0.306944	-0.533289	-0.56911	99 UNCLASSIFIED PROTEINS
An02g06040	strong similarity to mitochondrial ribosomal protein L23 - Kluyveromyces lactis	A	A	P	A	A	5.29057	5.27231	5.79831	5.14354	4.68972	0.130477	0.0843849	1.41251	-0.24075	-1.38662	05 PROTEIN SYNTHESIS	05.01 ribosome biogenesis
An02g06050	strong similarity to cytoplasmic ribosomal protein of the small subunit S16.e - Saccharomyces cerevisiae	A	P	A	A	A	7.23366	9.51041	7.29318	7.18316	6.9785	-0.385904	1.7775	-0.329346	-0.433892	-0.62836	05 PROTEIN SYNTHESIS	05.01 ribosome biogenesis	40 SUBCELLULAR LOCALISATION	40.03 cytoplasm
An02g06090	weak similarity to cellobiose dehydrogenase cdh - Trametes versicolor	A	A	P	A	A	4.0472	3.9173	4.06793	3.89241	4.25547	0.07687	-0.819446	0.219879	-0.991179	1.51388	99 UNCLASSIFIED PROTEINS
An02g06100	hypothetical protein	A	A	P	A	A	3.65294	3.60116	3.72497	3.60525	3.42647	0.460968	-0.00907206	1.1149	0.0280757	-1.59488	99 UNCLASSIFIED PROTEINS
An02g06150	strong similarity to branched-chain amino acids aminotransferase BAT2 - Saccharomyces cerevisiae	M	A	A	A	A	5.66414	5.23377	5.1889	5.35262	5.06282	1.59355	-0.292151	-0.488788	0.228579	-1.04119	01 METABOLISM	01.01 amino acid metabolism	01.01.01 amino acid biosynthesis	01.01.01.15 biosynthesis of the pyruvate family (alanine, isoleucine, leucine, valine) and D-alanine	01.01.01.15.02 biosynthesis of isoleucine	01.01.01.15.03 biosynthesis of leucine	01.01.01.15.04 biosynthesis of valine	01.01.10 amino acid degradation (catabolism)	01.01.10.04 degradation of amino acids of the pyruvate family
An02g06240	similarity to ATP synthase subunit h ATP14 - Saccharomyces cerevisiae	P	P	A	A	A	5.72449	5.55403	5.64541	5.21253	5.96166	0.38377	-0.240028	0.0943447	-1.48978	1.2517	08 CELLULAR TRANSPORT AND TRANSPORT MECHANISMS	08.04 mitochondrial transport	40 SUBCELLULAR LOCALISATION	40.16 mitochondrion	67 TRANSPORT FACILITATION	67.01 channel or pore class transporters	67.01.01 ion channels	67.01.99 other channels and pores forming proteins	67.50 transport mechanism
An02g06290	questionable ORF	P	A	A	A	A	3.2511	3.06959	3.06979	3.30864	3.0967	0.816536	-0.795595	-0.793786	1.32758	-0.554736	99 UNCLASSIFIED PROTEINS
An02g06340	hypothetical protein	A	A	M	A	A	6.81854	6.9883	7.02779	7.63005	6.9883	-0.871388	-0.327654	-0.201165	1.72786	-0.327654	99 UNCLASSIFIED PROTEINS
An02g06360	similarity to arp2 or 3 complex 16kD subunit arc16 - Homo sapiens	P	A	A	A	A	10.6424	8.01141	7.80522	8.06673	7.7321	1.77744	-0.357105	-0.524394	-0.312227	-0.58371	08 CELLULAR TRANSPORT AND TRANSPORT MECHANISMS	08.22 cytoskeleton-dependent transport	08.22.02 actin dependent transport	30 CONTROL OF CELLULAR ORGANIZATION	30.04 cytoskeleton	40 SUBCELLULAR LOCALISATION	40.04 cytoskeleton
An02g06430	similarity to transketolase TKT1 - Saccharomyces cerevisiae	P	A	M	A	A	6.36251	6.19438	6.26339	6.11189	6.0397	1.33174	1.26057e-05	0.546645	-0.653306	-1.22509	01 METABOLISM	01.05 C-compound and carbohydrate metabolism	01.05.01 C-compound and carbohydrate utilization	01.05.01.05 autotrophic CO2-fixation	01.05.01.05.01 Calvin cycle	02 ENERGY	02.07 pentose-phosphate pathway	02.07.03 pentose-phosphate pathway non oxidative branch	40 SUBCELLULAR LOCALISATION
An02g06460	weak similarity to hypothetical protein MJ0147 - Methanococcus jannaschii	A	A	P	A	A	6.05464	6.08213	8.28335	6.14289	5.97094	-0.4544	-0.426769	1.7854	-0.365709	-0.538518	99 UNCLASSIFIED PROTEINS
An02g06530	strong similarity to protein required for dispersion of mitochondria cluA - Dictyostelium discoideum	A	M	A	A	A	6.36428	6.36428	6.37696	6.26758	5.95257	0.550261	0.550261	0.620597	0.0135574	-1.73468	03 CELL CYCLE AND DNA PROCESSING	03.03 cell cycle	03.03.03 cytokinesis (cell division) or septum formation	08 CELLULAR TRANSPORT AND TRANSPORT MECHANISMS	08.22 cytoskeleton-dependent transport
An02g06620	hypothetical protein	A	A	M	A	P	5.26442	5.09455	5.61666	5.44305	9.81804	-0.490092	-0.574792	-0.314463	-0.401024	1.78037	99 UNCLASSIFIED PROTEINS
An02g06620	hypothetical protein	A	A	A	A	P	5.88782	5.80174	6.43929	5.95803	10.6863	-0.507843	-0.548822	-0.245321	-0.474423	1.77641	99 UNCLASSIFIED PROTEINS
An02g06670	weak similarity to regulatory protein SNF5 - Saccharomyces cerevisiae	P	M	A	A	P	6.11074	6.0964	6.01705	5.89286	6.0964	0.743511	0.586834	-0.280115	-1.63706	0.586834	99 UNCLASSIFIED PROTEINS
An02g06750	strong similarity to DEAD box protein Dbp45A - Drosophila melanogaster	A	A	A	A	M	8.56759	8.52786	8.4585	8.49044	8.51156	1.38159	0.408318	-1.29074	-0.508312	0.00913936	04 TRANSCRIPTION	04.01 rRNA transcription	04.01.99 other rRNA-transcription activities	04.03 tRNA transcription	04.03.01 tRNA synthesis	04.03.99 other tRNA-transcription activities	04.05 mRNA transcription	04.05.01 mRNA synthesis	04.05.01.01 general transcription activities
An02g06770	strong similarity to anti-silencing function protein ASF1 - Saccharomyces cerevisiae	P	A	A	A	A	8.13614	6.05455	5.99348	5.9102	5.95861	1.7862	-0.36856	-0.431778	-0.517986	-0.467877	03 CELL CYCLE AND DNA PROCESSING	03.01 DNA processing	03.01.09 DNA restriction or modification	03.01.09.05 chromatin modification	04 TRANSCRIPTION	04.05 mRNA transcription	04.05.01 mRNA synthesis	04.05.01.01 general transcription activities	40 SUBCELLULAR LOCALISATION
An02g06830	similarity to MAP kinase kinase kinase KLBCK1 - Candida sphaerica	P	P	A	A	A	4.87531	5.03161	4.87531	4.87531	4.84415	-0.335433	1.75936	-0.335433	-0.335433	-0.753063	06 PROTEIN FATE (folding, modification, destination)	06.07 protein modification	06.07.03 modification by phosphorylation, dephosphorylation	13 REGULATION OF or INTERACTION WITH CELLULAR ENVIRONMENT	13.11 cellular sensing and response	13.11.03 chemoperception and response	13.11.03.13 osmosensing
An02g06860	strong similarity to glutamate decarboxylase 1 - Felis silvestris catus	P	P	P	P	A	7.8742	7.80274	8.05584	7.90152	8.10898	-0.57859	-1.13379	0.832878	-0.366263	1.24576	01 METABOLISM	01.01 amino acid metabolism	01.20 secondary metabolism	01.20.29 biosynthesis of secondary products derived from L-glutamic acid, L-proline and L-ornithine
An02g06930	hypothetical protein	M	A	A	A	A	5.09296	4.69153	4.77152	4.78169	4.77152	1.73955	-0.836102	-0.322913	-0.257619	-0.322913	99 UNCLASSIFIED PROTEINS
An02g07010	strong similarity to ubiquitin ubi1 - Aspergillus nidulans	A	A	P	A	A	6.24999	6.0725	7.27725	6.14286	6.26361	-0.304957	-0.662786	1.76617	-0.520943	-0.27748	05 PROTEIN SYNTHESIS	05.01 ribosome biogenesis	06 PROTEIN FATE (folding, modification, destination)	06.04 protein targeting, sorting and translocation	06.07 protein modification	06.07.05 modification by ubiquitination, deubiquitination	06.13 proteolytic degradation	06.13.01 cytoplasmic and nuclear degradation	11 CELL RESCUE, DEFENSE AND VIRULENCE
An02g07020	strong similarity to chitinase 1 precursor cts1 - Coccidioides immitis	M	A	A	A	A	6.32743	6.25329	6.34242	6.32743	6.26036	0.601949	-1.16601	0.959579	0.601949	-0.997465	01 METABOLISM	01.05 C-compound and carbohydrate metabolism	01.05.01 C-compound and carbohydrate utilization	01.05.01.01 C-compound, carbohydrate catabolism	01.05.01.01.01 sugar, glucoside, polyol and carboxylate catabolism	11 CELL RESCUE, DEFENSE AND VIRULENCE	11.01 stress response
An02g07030	hypothetical protein	P	A	P	A	A	5.20339	5.2054	5.1047	5.16985	5.13896	0.902469	0.949147	-1.38546	0.125054	-0.59121	99 UNCLASSIFIED PROTEINS
An02g07080	similarity to transthyretin precursor TTR - Rattus norvegicust	A	M	P	A	A	6.80925	6.62371	7.17771	6.59635	6.70851	0.110908	-0.676226	1.67408	-0.792291	-0.316471	99 UNCLASSIFIED PROTEINS
An02g07090	strong similarity to ASNA1 product arsenite translocating ATPase - Homo sapiens	A	A	M	A	A	5.34154	5.40742	5.34491	5.47914	5.19612	-0.117571	0.512899	-0.0853339	1.19921	-1.50921	08 CELLULAR TRANSPORT AND TRANSPORT MECHANISMS	08.16 extracellular transport, exocytosis and secretion	08.16.99 other export and secretion systems	11 CELL RESCUE, DEFENSE AND VIRULENCE	11.07 detoxification	11.07.05 detoxification by export	67 TRANSPORT FACILITATION	67.04 ion transporters	67.04.07 anion transporters (Cl, SO4, PO4, etc.)
An02g07110	hypothetical protein	M	A	A	A	A	4.60915	4.61709	4.60915	4.60915	4.60915	-0.447214	1.78885	-0.447214	-0.447214	-0.447214	99 UNCLASSIFIED PROTEINS
An02g07160	similarity to maltose O-acetyltransferase maa - Escherichia coli	A	P	M	M	A	5.84288	5.91639	5.75845	6.06823	5.8236	-0.329678	0.291234	-1.0428	1.5737	-0.492461	01 METABOLISM	01.05 C-compound and carbohydrate metabolism
An02g07310	hypothetical protein	A	A	M	A	A	7.06986	6.98354	7.06986	6.92323	7.06986	0.692626	-0.590599	0.692626	-1.48728	0.692626	99 UNCLASSIFIED PROTEINS
An02g07420	strong similarity to hypothetical protein B24B19.20 - Neurospora crassa	A	A	A	P	M	8.34902	8.15043	8.3433	8.35832	8.34872	0.437259	-1.78558	0.37316	0.541293	0.433873	99 UNCLASSIFIED PROTEINS
An02g07430	strong similarity to homoserine dehydrogenase YJR139c - Saccharomyces cerevisiae	M	P	A	P	P	6.90542	6.88044	6.92596	6.90542	6.90542	0.0552311	-1.49301	1.32732	0.0552311	0.0552311	01 METABOLISM	01.01 amino acid metabolism	01.01.01 amino acid biosynthesis	01.01.01.07 biosynthesis of the aspartate family	01.01.01.07.03 biosynthesis of threonine	01.01.01.07.04 biosynthesis of methionine	01.01.01.15 biosynthesis of the pyruvate family (alanine, isoleucine, leucine, valine) and D-alanine	01.01.01.15.02 biosynthesis of isoleucine
An02g07440	strong similarity to the hypothetical protein encoded by An07g04040 - Aspergillus niger	P	P	P	P	M	6.77789	6.76691	6.78243	7.26874	6.72487	-0.379576	-0.427885	-0.359578	1.77988	-0.612839	99 UNCLASSIFIED PROTEINS
An02g07470	strong similarity to fructose-bisphosphate aldolase FBA1 - Saccharomyces cerevisiae	A	A	P	A	A	6.76203	6.83308	6.85171	6.7138	6.81397	-0.583525	0.677045	1.00765	-1.43925	0.338079	01 METABOLISM	01.05 C-compound and carbohydrate metabolism	01.05.01 C-compound and carbohydrate utilization	02 ENERGY	02.01 glycolysis and gluconeogenesis	02.07 pentose-phosphate pathway	40 SUBCELLULAR LOCALISATION	40.03 cytoplasm
An02g07510	weak similarity to heavy neurofilament subunit NF-H - Rattus norvegicus	A	A	A	P	A	5.66013	5.79894	5.79894	6.04729	5.61743	-0.740693	0.08568	0.08568	1.56424	-0.994908	99 UNCLASSIFIED PROTEINS
An02g07520	weak similarity to hypothetical anthranilate synthase trpE - Bacillus halodurans	A	A	A	A	P	5.74525	5.86782	5.80999	5.70275	6.38796	-0.565703	-0.125485	-0.333196	-0.718364	1.74275	99 UNCLASSIFIED PROTEINS
An02g07570	strong similarity to ergosterol biosynthesis protein KES1 - Saccharomyces cerevisiae	A	A	P	A	A	5.78165	5.64531	7.73677	5.85192	5.73917	-0.415129	-0.568382	1.78252	-0.336137	-0.462871	01 METABOLISM	01.06 lipid, fatty-acid and isoprenoid metabolism	01.06.01 lipid, fatty-acid and isoprenoid biosynthesis	08 CELLULAR TRANSPORT AND TRANSPORT MECHANISMS	08.07 vesicular transport (Golgi network, etc.)
An02g07660	strong similarity streptomycin biosynthesis protein StrI-related protein - Deinococcus radiodurans	A	P	M	P	P	8.00707	8.05017	8.05017	8.24187	8.16938	-0.985623	-0.546139	-0.546139	1.40853	0.669371	11 CELL RESCUE, DEFENSE AND VIRULENCE	11.05 Disease, virulence and defense	11.05.05 virulence, disease factors	11.05.05.01 toxins
An02g07730	weak similarity to the hypothetical protein encoded by An12g00770 - Aspergillus niger [truncated ORF]	A	A	A	A	P	5.579	5.64217	5.37523	5.41396	5.64217	0.380485	0.876071	-1.21827	-0.914362	0.876071	04 TRANSCRIPTION	04.05 mRNA transcription	04.05.01 mRNA synthesis	04.05.01.01 general transcription activities	04.05.01.04 transcriptional control
An02g07740	strong similarity to hypothetical protein SPAC1952.10c - Schizosaccharomyces pombe	A	A	M	A	A	4.39678	4.45421	4.45421	4.47952	4.51208	-1.47965	-0.12175	-0.12175	0.476625	1.24652	99 UNCLASSIFIED PROTEINS
An02g07850	strong similarity to high-affinity glucose transporter HGT1 - Kluyveromyces lactis	A	P	A	A	A	6.49535	6.64265	6.49535	6.49535	6.49535	-0.447214	1.78885	-0.447214	-0.447214	-0.447214	01 METABOLISM	01.05 C-compound and carbohydrate metabolism	01.05.07 C-compound, carbohydrate transport	08 CELLULAR TRANSPORT AND TRANSPORT MECHANISMS	08.19 cellular import	67 TRANSPORT FACILITATION	67.07 C-compound and carbohydrate transporters
An02g08110	strong similarity to glutathione peroxidase HYR1 - Saccharomyces cerevisiae	A	P	P	A	A	6.98349	6.93089	7.02575	7.02962	6.65895	0.374098	0.0333417	0.64782	0.672887	-1.72815	11 CELL RESCUE, DEFENSE AND VIRULENCE	11.01 stress response	11.07 detoxification
An02g08160	strong similarity to hypothetical protein PA2804 - Pseudomonas aeruginosa	A	A	M	A	P	5.70395	5.74328	5.98128	5.8298	6.14864	-0.96721	-0.752836	0.544493	-0.281219	1.45677	99 UNCLASSIFIED PROTEINS
An02g08220	similarity to 4-oxalomesaconate hydratase ligJ - Sphingomonas paucimobilis	A	A	M	A	A	7.97082	7.76486	8.05766	7.91213	7.97082	0.327794	-1.5706	1.12821	-0.213194	0.327794	01 METABOLISM	01.05 C-compound and carbohydrate metabolism	01.05.01 C-compound and carbohydrate utilization
An02g08240	strong similarity to cDNA clone 3059 5 , mRNA sequence - Aspergillus niger	A	M	A	A	A	5.49667	5.7275	5.65567	5.46346	5.65567	-0.906432	1.12248	0.49114	-1.19833	0.49114	99 UNCLASSIFIED PROTEINS
An02g08250	strong similarity to hypothetical protein F12L6.11 - Arabidopsis thaliana	A	P	M	A	A	6.5882	6.56672	6.5882	6.57276	6.60025	0.370331	-1.22918	0.370331	-0.77934	1.26786	99 UNCLASSIFIED PROTEINS
An02g08300	strong similarity to the hypothetical protein encoded by An11g06450 - Aspergillus niger	M	A	A	A	A	6.27472	6.09037	6.67079	6.94408	6.12595	-0.393632	-0.889079	0.670848	1.40533	-0.79347	99 UNCLASSIFIED PROTEINS
An02g08320	weak similarity to integral membrane protein PTH11- Magnaporthe grisea	A	A	P	A	A	5.92544	5.77736	5.88709	5.70523	6.14774	0.217905	-0.657292	-0.00874551	-1.0836	1.53174	99 UNCLASSIFIED PROTEINS
An02g08330	strong similarity to sequence 253 from Patent WO0100804 - Corynebacterium glutamicum	A	A	A	A	M	6.32235	6.12218	6.32235	6.32235	6.339	0.400419	-1.78331	0.400419	0.400419	0.582056	11 CELL RESCUE, DEFENSE AND VIRULENCE	11.07 detoxification	11.07.05 detoxification by export	67 TRANSPORT FACILITATION	67.28 drug transporters
An02g08450	secretory gene NsfA - Aspergillus niger	A	M	A	A	A	4.55849	4.74233	4.26055	4.76121	4.09114	0.254822	0.87335	-0.747542	0.936865	-1.31749	08 CELLULAR TRANSPORT AND TRANSPORT MECHANISMS	08.07 vesicular transport (Golgi network, etc.)	08.16 extracellular transport, exocytosis and secretion	08.19 cellular import	40 SUBCELLULAR LOCALISATION	40.03 cytoplasm	40.09 intracellular transport vesicles
An02g08460	weak similarity to hypothetical protein F17L21.7 - Arabidopsis thaliana	A	P	M	A	A	5.03557	5.44467	5.35602	5.02517	5.11461	-0.827178	1.29258	0.833273	-0.881063	-0.417611	99 UNCLASSIFIED PROTEINS
An02g08500	hypothetical protein	M	A	A	A	A	4.37861	4.19364	4.27192	4.24423	4.17207	1.56081	-0.721097	0.244532	-0.0969831	-0.987263	99 UNCLASSIFIED PROTEINS
An02g08520	strong similarity to allantoicase alc - Neurospora crassa	P	P	A	P	M	7.2159	7.2159	7.19203	6.98765	7.40733	0.081579	0.081579	-0.0788423	-1.45229	1.36797	01 METABOLISM	01.03 nucleotide metabolism	01.03.01 purine nucleotide metabolism
An02g08540	weak similarity to 2-5A-dependent RNase of patent WO9639806-A1 - Mus musculus	P	M	A	A	P	6.50519	6.41221	6.43299	6.58583	6.11288	0.531488	0.0133032	0.129115	0.980924	-1.65483	04 TRANSCRIPTION	04.05 mRNA transcription	04.05.05 mRNA processing (splicing, 5'-, 3'-end processing)	04.05.05.03 5'-end processing
An02g08590	weak similarity to acetylcholine receptor protein beta chain - Xenopus laevis	M	A	A	A	A	4.30862	4.30862	4.38684	4.29903	4.30862	-0.378189	-0.378189	1.7771	-0.64253	-0.378189	10 CELLULAR COMMUNICATION or SIGNAL TRANSDUCTION MECHANISM	10.01 intracellular signalling	10.01.01 unspecified signal transduction	10.05 transmembrane signal transduction	13 REGULATION OF or INTERACTION WITH CELLULAR ENVIRONMENT	13.11 cellular sensing and response	13.11.03 chemoperception and response	13.11.03.13 osmosensing	63 PROTEIN WITH BINDING FUNCTION OR COFACTOR REQUIREMENT (structural or catalytic)
An02g08640	weak similarity to probable membrane protein YMR317w - Saccharomyces cerevisiae	P	M	A	A	A	4.90469	5.2105	4.93396	5.27939	4.8428	-0.65898	0.896243	-0.510122	1.24662	-0.973761	99 UNCLASSIFIED PROTEINS
An02g08650	strong similarity to EST AN07D07 - Aspergillus niger	A	A	A	A	M	6.46794	6.4041	6.51379	6.68677	6.71974	-0.654631	-1.11633	-0.323059	0.927793	1.16623	99 UNCLASSIFIED PROTEINS
An02g08800	similarity to hypothetical protein CIP1 - Candida sp.	P	P	A	P	A	8.68704	8.60203	8.45707	8.47234	8.47234	1.46188	0.627112	-0.796294	-0.646351	-0.646351	99 UNCLASSIFIED PROTEINS
An02g08810	hypothetical protein	A	M	P	A	P	7.29822	7.53946	9.94941	7.3479	9.50852	-0.798279	-0.611405	1.25551	-0.759795	0.91397	99 UNCLASSIFIED PROTEINS
An02g08820	strong similarity to hypothetical protein SPBC31F10.16 - Schizosaccharomyces pombe	A	P	A	A	A	5.84264	6.33025	5.84264	5.74003	5.63263	-0.130822	1.69187	-0.130822	-0.514385	-0.915839	99 UNCLASSIFIED PROTEINS
An02g08880	similarity to hypothetical protein PFB0705w - Plasmodium falciparum	M	A	A	A	P	7.85045	7.42032	7.52481	7.62661	7.65513	1.46285	-1.21482	-0.564346	0.0693713	0.246951	99 UNCLASSIFIED PROTEINS
An02g08890	hypothetical protein	A	A	A	A	P	5.66677	5.36072	5.40216	5.56122	5.73589	0.746257	-1.13477	-0.880085	0.097554	1.17104	99 UNCLASSIFIED PROTEINS
An02g08970	similarity to the polyamine transport protein Tpo1 - Saccharomyces cerevisiae	M	P	A	A	A	5.88586	5.88586	5.92259	5.6236	6.0213	0.12229	0.12229	0.371561	-1.65756	1.04141	08 CELLULAR TRANSPORT AND TRANSPORT MECHANISMS	08.13 vacuolar transport	11 CELL RESCUE, DEFENSE AND VIRULENCE	11.07 detoxification	40 SUBCELLULAR LOCALISATION	40.25 vacuole or lysosome	67 TRANSPORT FACILITATION	67.28 drug transporters	67.50 transport mechanism
An02g09020	similarity to the component of the yeast histone deacetylase complex Sds3 - Saccharomyces cerevisiae	P	A	P	A	A	6.45461	6.06372	6.07647	5.84785	5.13848	1.10657	0.30316	0.329359	-0.140531	-1.59855	03 CELL CYCLE AND DNA PROCESSING	03.01 DNA processing	03.01.09 DNA restriction or modification	03.01.09.05 chromatin modification	40 SUBCELLULAR LOCALISATION	40.10 nucleus
An02g09070	weak similarity to the alpha or beta-gliadin precursor - Triticum aestivum	A	A	P	A	A	7.03911	6.95723	7.08147	6.90241	6.93433	0.751496	-0.343414	1.31788	-1.07635	-0.649614	99 UNCLASSIFIED PROTEINS
An02g09080	weak similarity to the dentin sialophosphoprotein DSPP - Homo sapiens	A	M	A	A	A	4.77387	4.86571	4.96636	4.37676	4.51136	0.30394	0.675872	1.08343	-1.30414	-0.759101	99 UNCLASSIFIED PROTEINS
An02g09090	strong similarity to the mutarotase enzyme from patent JP07039380-A - Sus scrofa	A	A	M	A	A	5.01576	5.24961	7.00132	5.08833	5.20569	-0.592598	-0.313421	1.77785	-0.50597	-0.365858	01 METABOLISM	01.05 C-compound and carbohydrate metabolism	01.05.01 C-compound and carbohydrate utilization
An02g09120	strong similarity to the hypothetical retrovirus-related polyprotein from the retrotransposon Tto1 - Nicotiana tabacum	A	A	M	A	A	3.33679	3.33679	3.81269	3.37324	3.2234	-0.349206	-0.349206	1.73358	-0.189705	-0.845466	29 TRANSPOSABLE ELEMENTS, VIRAL AND PLASMID PROTEINS	29.01 LTR retroelements (retroviral)
An02g09200	strong similarity to the translational factor CaYSF1 - Candida albicans	P	P	P	A	P	7.38277	7.38608	7.38277	7.2375	7.36647	0.49475	0.546517	0.49475	-1.776	0.239981	05 PROTEIN SYNTHESIS	05.01 ribosome biogenesis	06 PROTEIN FATE (folding, modification, destination)	06.10 assembly of protein complexes	40 SUBCELLULAR LOCALISATION	40.03 cytoplasm
An02g09390	similarity to the capacitative calcium entry channel Trp6 - Mus musculus	A	A	M	A	A	4.48699	4.40231	4.48699	4.48699	4.50339	0.338537	-1.76089	0.338537	0.338537	0.745279	10 CELLULAR COMMUNICATION or SIGNAL TRANSDUCTION MECHANISM	10.01 intracellular signalling	10.01.01 unspecified signal transduction	13 REGULATION OF or INTERACTION WITH CELLULAR ENVIRONMENT	13.01 ionic homeostasis	13.01.01 homeostasis of cations	13.01.01.01 homeostasis of metal ions (Na, K, Ca etc.)
An02g09470	strong similarity to the probable Ca2+-transporting ATPase Spf1 - Saccharomyces cerevisiae [truncated ORF]	M	A	A	P	A	4.76661	4.48596	4.78417	5.49775	4.76661	-0.24802	-0.991585	-0.201495	1.68912	-0.24802	08 CELLULAR TRANSPORT AND TRANSPORT MECHANISMS	13 REGULATION OF or INTERACTION WITH CELLULAR ENVIRONMENT	13.01 ionic homeostasis	13.01.01 homeostasis of cations	13.01.01.01 homeostasis of metal ions (Na, K, Ca etc.)	67 TRANSPORT FACILITATION	67.04 ion transporters	67.04.01 cation transporters	67.04.01.02 other cation transporters (Na, K, Ca , NH4, etc.)
An02g09480	strong similarity to the probable Ca2+-transporting ATPase Spf1 - Saccharomyces cerevisiae [truncated ORF]	A	A	A	M	A	4.71093	4.69118	4.78026	5.6529	4.78026	-0.517571	-0.565749	-0.348453	1.78023	-0.348453	08 CELLULAR TRANSPORT AND TRANSPORT MECHANISMS	13 REGULATION OF or INTERACTION WITH CELLULAR ENVIRONMENT	13.01 ionic homeostasis	13.01.01 homeostasis of cations	13.01.01.01 homeostasis of metal ions (Na, K, Ca etc.)	67 TRANSPORT FACILITATION	67.04 ion transporters	67.04.01 cation transporters	67.04.01.02 other cation transporters (Na, K, Ca , NH4, etc.)
An02g09520	hypothetical protein	P	P	M	A	A	6.5463	6.52242	6.52242	6.46438	6.52242	1.00907	0.224457	0.224457	-1.68245	0.224457	99 UNCLASSIFIED PROTEINS
An02g09540	strong similarity to the choline transport protein Hnm1 - Saccharomyces cerevisiae	P	P	A	A	A	6.03441	4.80678	4.8027	4.97397	4.80678	1.77217	-0.519149	-0.526767	-0.207106	-0.519149	01 METABOLISM	01.05 C-compound and carbohydrate metabolism	01.05.07 C-compound, carbohydrate transport	08 CELLULAR TRANSPORT AND TRANSPORT MECHANISMS	08.19 cellular import	67 TRANSPORT FACILITATION	67.07 C-compound and carbohydrate transporters	67.07.99 other C-compound transporters
An02g09580	hypothetical protein	A	P	A	A	A	5.12475	5.12475	5.12475	5.65306	5.12475	-0.447214	-0.447214	-0.447214	1.78885	-0.447214	99 UNCLASSIFIED PROTEINS
An02g09770	hypothetical protein	P	A	A	A	A	5.32193	5.03836	5.07762	5.06826	5.11874	1.73083	-0.76127	-0.416207	-0.498462	-0.0548886	99 UNCLASSIFIED PROTEINS
An02g09800	hypothetical protein	A	A	A	A	M	4.74031	4.74031	4.72893	4.83588	4.69227	-0.136012	-0.136012	-0.349982	1.66139	-1.03938	99 UNCLASSIFIED PROTEINS
An02g09830	hypothetical protein	A	M	A	A	A	6.65451	6.99488	6.78126	6.38108	6.57121	-0.0960668	1.38525	0.455529	-1.28609	-0.458619	99 UNCLASSIFIED PROTEINS
An02g09840	hypothetical protein	A	A	P	A	A	5.42127	5.4348	5.42921	5.42127	4.90601	0.424039	0.482116	0.458121	0.424039	-1.78832	99 UNCLASSIFIED PROTEINS
An02g09870	questionable ORF	P	A	A	P	M	7.00108	6.98559	7.00108	7.07658	7.21979	-0.570143	-0.728577	-0.570143	0.202063	1.6668	99 UNCLASSIFIED PROTEINS
An02g09870	questionable ORF	P	A	P	A	M	7.2676	7.20622	7.23463	7.3423	7.49067	-0.357077	-0.895856	-0.6465	0.298545	1.60089	99 UNCLASSIFIED PROTEINS
An02g09950	similarity to spindle pole body protein spc98 homolog GCP3 - Homo sapiens	A	A	A	P	A	4.34225	4.16313	4.34275	4.51972	4.37239	-0.0457436	-1.45826	-0.0417817	1.35381	0.191972	03 CELL CYCLE AND DNA PROCESSING	03.03 cell cycle	03.03.01 mitotic cell cycle and cell cycle control	40 SUBCELLULAR LOCALISATION	40.03 cytoplasm	40.05 centrosome	40.10 nucleus
An02g09970	strong similarity to cephalosporin C biosynthesis protein patent JP09009966-A - Acremonium chrysogenum	A	P	A	A	P	4.22922	4.14138	4.11545	4.24336	6.03112	-0.389669	-0.495679	-0.526968	-0.372602	1.78492	01 METABOLISM	01.20 secondary metabolism	01.20.37 biosynthesis of peptide derived compounds	01.20.37.03 biosynthesis of peptide antibiotics	11 CELL RESCUE, DEFENSE AND VIRULENCE	11.07 detoxification	11.07.05 detoxification by export	67 TRANSPORT FACILITATION	67.28 drug transporters
An02g10000	strong similarity to fumarylacetoacetate hydrolase fahA - Aspergillus nidulans [truncated ORF]	M	A	P	A	P	6.9728	6.9728	6.99046	6.93679	6.9728	0.186932	0.186932	1.0867	-1.6475	0.186932	01 METABOLISM	01.01 amino acid metabolism	01.01.10 amino acid degradation (catabolism)	01.01.10.05 degradation of amino acids of the cysteine-aromatic group	01.01.10.05.05 degradation of phenylalanine	01.01.10.05.06 degradation of tyrosine
An02g10010	similarity to retrotransposon Osvaldo gene pol - Drosophila buzzatii [putative pseudogene]	A	A	P	A	A	4.65612	4.60688	4.99082	4.5748	4.75364	-0.359968	-0.65371	1.63695	-0.845133	0.221857	29 TRANSPOSABLE ELEMENTS, VIRAL AND PLASMID PROTEINS	29.01 LTR retroelements (retroviral)
An02g10040	strong similarity to cinnamyl alcohol dehydrogenase CAD1 - Eucalyptus gunnii	A	A	M	A	M	6.30346	6.34875	6.46414	6.34875	6.45223	-1.13007	-0.490389	1.13952	-0.490389	0.971324	01 METABOLISM	01.20 secondary metabolism	01.20.35 biosynthesis of secondary products derived from L-phenylalanine and L-tyrosine	01.20.35.01 biosynthesis of phenylpropanoids	01.20.35.01.03 biosynthesis of lignins
An02g10050	similarity to transcriptional activator thi1 - Schizosaccharomyces pombe	P	A	M	A	A	3.57159	3.39563	3.5535	3.57774	3.50227	0.679913	-1.64566	0.440833	0.761165	-0.236251	04 TRANSCRIPTION	04.05 mRNA transcription	04.05.01 mRNA synthesis	04.05.01.04 transcriptional control	40 SUBCELLULAR LOCALISATION	40.10 nucleus
An02g10120	similarity to the hypothetical protein encoded by An07g01070 - Aspergillus niger	A	M	A	A	A	3.79594	3.86166	3.77793	3.75128	3.81228	-0.0937955	1.49667	-0.529784	-1.17457	0.301478	99 UNCLASSIFIED PROTEINS
An02g10190	strong similarity to hypothetical protein BAB14757.1 - Homo sapiens	A	A	A	A	P	8.0881	8.06138	8.03384	7.96094	7.97661	1.17568	0.684343	0.177764	-1.16302	-0.874776	99 UNCLASSIFIED PROTEINS
An02g10200	strong similarity to TRRAP protein - Homo sapiens	A	A	A	M	A	6.56704	6.50527	6.4348	6.43726	6.50527	1.39455	0.277467	-0.997067	-0.95242	0.277467	04 TRANSCRIPTION	04.05 mRNA transcription	04.05.01 mRNA synthesis	04.05.01.04 transcriptional control
An02g10220	similarity to transcription factor IIIC63 - Homo sapiens	A	A	A	A	M	8.01379	7.99701	8.01379	8.01379	8.00627	0.65532	-1.60715	0.65532	0.65532	-0.358813	04 TRANSCRIPTION	04.01 rRNA transcription	04.01.01 rRNA synthesis	04.03 tRNA transcription	04.03.01 tRNA synthesis	40 SUBCELLULAR LOCALISATION	40.10 nucleus
An02g10260	strong similarity to cell division protein NDA4 - Schizosaccharomyces pombe	P	A	A	A	A	5.84842	5.89032	5.90595	5.89608	5.69074	0.0236408	0.490813	0.665001	0.55499	-1.73445	03 CELL CYCLE AND DNA PROCESSING	03.01 DNA processing	03.01.03 DNA synthesis and replication	03.03 cell cycle	03.03.01 mitotic cell cycle and cell cycle control	03.03.01.03 cell cycle checkpoints (checkpoints of morphogenesis, DNA-damage,-replication, mitotic phase and spindle)
An02g10280	hypothetical protein	A	P	A	A	A	8.13706	7.92916	7.92916	7.78894	7.8128	1.57941	0.0706692	0.0706692	-0.946968	-0.773779	99 UNCLASSIFIED PROTEINS
An02g10320	strong similarity to nmt1 protein - Aspergillus parasiticus	M	A	A	A	A	7.21717	6.79416	6.74445	6.18009	6.76071	1.29509	0.148637	0.0139101	-1.51562	0.0579836	01 METABOLISM	01.03 nucleotide metabolism	01.03.04 pyrimidine nucleotide metabolism	01.07 metabolism of vitamins, cofactors, and prosthetic groups	01.07.01 biosynthesis of vitamins, cofactors, and prosthetic groups
An02g10450	strong similarity to GTP-binding protein VPS1 - Saccharomyces cerevisiae	A	P	A	A	A	6.6013	9.38631	6.34526	6.36724	6.63334	-0.357078	1.77976	-0.553526	-0.536659	-0.332497	03 CELL CYCLE AND DNA PROCESSING	03.03 cell cycle	03.03.02 meiosis	06 PROTEIN FATE (folding, modification, destination)	06.04 protein targeting, sorting and translocation	08 CELLULAR TRANSPORT AND TRANSPORT MECHANISMS	08.07 vesicular transport (Golgi network, etc.)	30 CONTROL OF CELLULAR ORGANIZATION	30.25 vacuole or lysosome
An02g10510	hypothetical protein	A	A	A	P	A	7.65409	7.44057	7.59089	8.17015	7.74592	-0.240884	-1.01745	-0.470749	1.636	0.0930809	99 UNCLASSIFIED PROTEINS
An02g10580	weak similarity to endoplasmic reticulum protein ERPROT 213-21 - Homo sapiens	P	M	A	A	A	7.35943	7.30783	7.30783	7.15863	7.49418	0.280958	-0.147292	-0.147292	-1.38559	1.39922	99 UNCLASSIFIED PROTEINS
An02g10650	hypothetical protein	A	M	A	A	A	6.08204	6.04788	6.07118	6.04806	6.16376	-0.0113179	-0.726997	-0.238898	-0.72317	1.70038	99 UNCLASSIFIED PROTEINS
An02g10730	hypothetical protein	P	P	A	A	A	6.68516	6.56126	6.56126	6.50153	6.53099	1.67294	-0.0968768	-0.0968768	-0.949969	-0.529215	99 UNCLASSIFIED PROTEINS
An02g10790	strong similarity to proteasome 20S core subunit Pre6p - Saccharomyces cerevisiae	A	M	A	A	A	5.3855	5.62762	5.37653	5.37653	5.30504	-0.232544	1.72608	-0.30506	-0.30506	-0.883421	06 PROTEIN FATE (folding, modification, destination)	06.13 proteolytic degradation	06.13.01 cytoplasmic and nuclear degradation	06.13.01.01 proteasomal degradation	40 SUBCELLULAR LOCALISATION	40.03 cytoplasm	40.07 endoplasmic reticulum	40.10 nucleus
An02g10840	strong similarity to bifunctional cytochrome P450rm - Rhodotorula minuta [possible sequencing error]	P	M	A	A	A	5.45564	5.40826	5.35496	5.3053	5.35496	1.38595	0.563192	-0.362314	-1.22451	-0.362314	01 METABOLISM	01.01 amino acid metabolism	01.01.10 amino acid degradation (catabolism)	01.01.10.05 degradation of amino acids of the cysteine-aromatic group	01.01.10.05.05 degradation of phenylalanine	01.05 C-compound and carbohydrate metabolism	01.05.01 C-compound and carbohydrate utilization	40 SUBCELLULAR LOCALISATION	40.07 endoplasmic reticulum
An02g10900	similarity to hypothetical protein An10g00180 - Aspergillus niger	A	A	P	A	P	5.49184	5.43217	5.51645	5.51273	5.50813	-0.012047	-1.7228	0.693376	0.586676	0.454799	99 UNCLASSIFIED PROTEINS
An02g10970	similarity to sequence 6 WO0144446-A or 6 - Homo sapiens	P	P	A	A	A	6.31664	6.33345	6.24336	6.30076	6.51931	-0.249658	-0.0886871	-0.951734	-0.401826	1.69191	99 UNCLASSIFIED PROTEINS
An02g10980	weak similarity to hypothetical protein An07g02310 - Aspergillus niger	P	M	A	A	A	6.75133	6.38999	6.56732	6.43985	6.52205	1.55467	-1.03146	0.237731	-0.674627	-0.0863214	99 UNCLASSIFIED PROTEINS
An02g10980	weak similarity to hypothetical protein An07g02310 - Aspergillus niger	P	P	A	A	A	11.3011	10.53	8.35879	8.29852	8.43305	1.34517	0.803995	-0.719662	-0.761957	-0.667546	99 UNCLASSIFIED PROTEINS
An02g11020	hypothetical protein	M	M	P	M	P	6.98077	7.11713	7.13106	7.13106	7.36439	-1.1885	-0.200977	-0.100096	-0.100096	1.58967	99 UNCLASSIFIED PROTEINS
An02g11060	strong similarity to sequence 43 patent FR2785293-A or 43 - Neisseria meningitidis	A	A	A	P	A	5.5789	5.58253	5.61597	6.05874	5.59349	-0.512287	-0.494952	-0.334845	1.78457	-0.442481	99 UNCLASSIFIED PROTEINS
An02g11080	similarity to 2-pyrone-4,6-dicarboxylate hydrolase pcmC - Arthrobacter keyseri	A	A	A	P	A	5.8421	5.7019	5.80009	6.18754	5.96338	-0.304943	-1.05634	-0.530084	1.54632	0.345039	01 METABOLISM	01.05 C-compound and carbohydrate metabolism	01.05.01 C-compound and carbohydrate utilization	01.20 secondary metabolism
An02g11330	similarity to the developmentally regulated spherulin 4 - Physarum polycephalum	A	M	A	A	A	6.20775	6.20775	6.27189	5.91192	6.18308	0.364592	0.364592	0.820771	-1.73916	0.189205	99 UNCLASSIFIED PROTEINS
An02g11400	weak similarity to a human membrane or secretory protein of patent EP1067182-A2 - Homo sapiens[truncated ORF]	A	A	A	P	A	3.41321	3.31426	3.39273	3.40196	3.38286	0.826557	-1.71308	0.301027	0.537849	0.0476439	99 UNCLASSIFIED PROTEINS
An02g11420	dipeptidyl aminopeptidase type IV dapB - Aspergillus niger	A	P	P	A	A	6.64489	7.81821	7.19557	6.64042	6.51812	-0.58437	1.56802	0.425832	-0.592572	-0.816911	06 PROTEIN FATE (folding, modification, destination)	06.13 proteolytic degradation	06.13.04 lysosomal and vacuolar degradation
An02g11450	hypothetical protein	A	A	M	A	A	6.15603	6.17108	6.27918	6.04563	6.12439	0.00905302	0.187112	1.46604	-1.29702	-0.365189	99 UNCLASSIFIED PROTEINS
An02g11470	strong similarity to 16 kD subunit DNA-directed RNA polymerase II RPB4 - Schizosaccharomyces pombe	P	P	P	A	M	7.70694	7.75126	7.48548	7.14132	7.38304	0.856272	1.03412	-0.0326185	-1.41399	-0.443786	04 TRANSCRIPTION	04.05 mRNA transcription	04.05.01 mRNA synthesis	04.05.01.01 general transcription activities	40 SUBCELLULAR LOCALISATION	40.03 cytoplasm	40.10 nucleus
An02g11510	weak similarity to largest subunit of RNA polymerase II RpII215 - Drosophila melanogaster	A	A	A	P	A	5.06815	5.06815	4.99694	5.2719	5.06815	-0.255482	-0.255482	-0.941629	1.70808	-0.255482	99 UNCLASSIFIED PROTEINS
An02g11710	hypothetical protein	A	P	P	P	A	7.79394	7.56766	7.9499	7.91167	7.62484	0.143503	-1.19086	1.06326	0.837807	-0.853709	99 UNCLASSIFIED PROTEINS
An02g11780	hypothetical protein	A	M	A	A	A	6.45967	6.46755	6.42868	6.33658	6.71201	-0.152437	-0.0958251	-0.374891	-1.03618	1.65933	99 UNCLASSIFIED PROTEINS
An02g11840	hypothetical protein	A	A	A	A	M	6.44002	6.35719	6.38993	6.37085	6.12102	0.839741	0.172354	0.436133	0.282423	-1.73065	99 UNCLASSIFIED PROTEINS
An02g11880	questionable ORF	P	A	A	A	A	5.66616	5.6299	5.50078	5.38007	5.95929	0.179122	0.0122394	-0.581992	-1.13749	1.52812	99 UNCLASSIFIED PROTEINS
An02g11980	strong similarity to replication factor C chain rfc2 - Saccharomyces cerevisiae	A	A	M	A	A	7.50311	7.54125	7.54125	7.37628	7.60108	-0.113018	0.341614	0.341614	-1.62512	1.0549	03 CELL CYCLE AND DNA PROCESSING	03.01 DNA processing	03.01.03 DNA synthesis and replication	03.03 cell cycle	03.03.01 mitotic cell cycle and cell cycle control	03.03.01.03 cell cycle checkpoints (checkpoints of morphogenesis, DNA-damage,-replication, mitotic phase and spindle)	40 SUBCELLULAR LOCALISATION	40.10 nucleus
An02g12000	similarity to EMBLEST:AI213526 - Aspergillus nidulans	A	P	A	A	A	6.76178	8.03443	6.89887	6.87252	7.04545	-0.694361	1.75466	-0.430558	-0.481257	-0.148482	99 UNCLASSIFIED PROTEINS
An02g12000	similarity to EMBLEST:AI213526 - Aspergillus nidulans	P	P	A	A	A	6.93307	7.32955	6.95697	6.77137	7.08496	-0.394525	1.51043	-0.279703	-1.17146	0.335256	99 UNCLASSIFIED PROTEINS
An02g12160	strong similarity to sucrose transport protein suc1 - Plantago major	A	A	A	P	A	4.67744	4.72994	4.59556	5.227	4.72994	-0.459393	-0.24882	-0.787812	1.74485	-0.24882	67 TRANSPORT FACILITATION	67.07 C-compound and carbohydrate transporters	67.50 transport mechanism	67.50.03 symporters	67.50.03.01 proton driven symporter
An02g12170	strong similarity to morphogenesis-related protein msb1 - Saccharomyces cerevisiae	P	A	A	A	A	5.58608	5.22347	5.43362	5.05982	4.85493	1.21965	-0.027905	0.695093	-0.590955	-1.29588	14 CELL FATE	14.01 cell growth or morphogenesis	14.01.03 directional cell growth (morphogenesis)	14.04 cell differentiation	14.04.03 fungal cell differentiation	14.04.03.01 budding, cell polarity and filament formation
An02g12180	hypothetical protein	A	M	A	A	A	7.22385	7.38258	7.21568	6.8569	6.83419	0.496607	1.14694	0.463142	-1.00683	-1.09987	99 UNCLASSIFIED PROTEINS
An02g12190	questionable ORF	P	P	P	P	P	8.07826	8.36378	8.15291	7.90211	7.71607	0.144607	1.30311	0.447467	-0.570173	-1.32501	99 UNCLASSIFIED PROTEINS
An02g12270	strong similarity to glycine-rich RNA-binding protein grrbp2 - Euphorbia esula	A	A	A	A	M	6.92795	6.91223	6.92412	6.92412	7.14341	-0.387451	-0.546031	-0.426095	-0.426095	1.78567	11 CELL RESCUE, DEFENSE AND VIRULENCE	11.01 stress response
An02g12310	questionable ORF	P	P	P	P	A	5.87114	5.96935	5.82069	7.92091	6.07018	-0.513653	-0.403819	-0.57006	1.7786	-0.291064	99 UNCLASSIFIED PROTEINS
An02g12370	hypothetical protein	A	M	A	A	A	4.87908	5.22746	4.9057	5.02781	4.98356	-0.910397	1.61395	-0.717508	0.167305	-0.153354	99 UNCLASSIFIED PROTEINS
An02g12380	questionable ORF	P	A	A	A	A	7.83042	7.69035	7.7474	7.7474	7.7474	1.55563	-1.24405	-0.103858	-0.103858	-0.103858	99 UNCLASSIFIED PROTEINS
An02g12390	strong similarity to multiprotein bridging factor 1 MBF1 - Saccharomyces cerevisiae	P	P	P	P	P	8.25025	8.00508	6.91531	7.0715	7.14447	1.27618	0.871377	-0.927935	-0.67005	-0.549574	04 TRANSCRIPTION	04.05 mRNA transcription	04.05.01 mRNA synthesis	04.05.01.04 transcriptional control	40 SUBCELLULAR LOCALISATION	40.10 nucleus
An02g12410	strong similarity to translation initiation factor eIF3; p39 subunit TIF34 - Saccharomyces cerevisiae	A	P	A	A	P	6.41201	6.38071	6.22401	5.79108	6.34924	0.704657	0.582547	-0.0288652	-1.7181	0.459766	05 PROTEIN SYNTHESIS	05.04 translation	05.04.01 initiation	40 SUBCELLULAR LOCALISATION	40.03 cytoplasm
An02g12420	strong similarity to trifunctional C1-tetrahydrofolate synthase ADE3 - Saccharomyces cerevisiae	A	A	M	A	A	6.41251	6.41102	6.43128	6.47588	6.21504	0.231762	0.217052	0.418034	0.860545	-1.72739	01 METABOLISM	01.01 amino acid metabolism	01.01.01 amino acid biosynthesis	01.03 nucleotide metabolism	01.03.01 purine nucleotide metabolism	01.07 metabolism of vitamins, cofactors, and prosthetic groups	01.07.01 biosynthesis of vitamins, cofactors, and prosthetic groups	04 TRANSCRIPTION	04.03 tRNA transcription
An02g12640	strong similarity to nucleolar protein gar2 - Schizosaccharomyces pombe	A	P	A	A	A	6.45386	7.02609	6.61307	6.02345	6.25149	-0.0519541	1.45463	0.367218	-1.18514	-0.58476	04 TRANSCRIPTION	04.01 rRNA transcription	04.01.04 rRNA processing	40 SUBCELLULAR LOCALISATION	40.10 nucleus
An02g12720	questionable ORF	A	P	A	A	A	5.8405	5.70328	5.66479	5.66479	5.40934	1.17969	0.299756	0.0528778	0.0528778	-1.58521	99 UNCLASSIFIED PROTEINS
An02g12730	questionable ORF	A	A	A	A	P	4.55511	4.5823	4.50852	4.60975	4.8457	-0.495793	-0.288947	-0.850243	-0.0800609	1.71504	99 UNCLASSIFIED PROTEINS
An02g12870	hypothetical protein	P	A	A	A	A	6.70467	6.65076	6.71027	6.73333	6.71475	0.0617042	-1.67765	0.242385	0.986459	0.387098	99 UNCLASSIFIED PROTEINS
An02g12900	similarity to hypothetical protein An04g10150 - Aspergillus niger	M	P	P	A	A	7.39383	7.3212	7.29865	7.32323	7.27077	1.58421	-0.00743201	-0.50147	0.0370663	-1.11237	99 UNCLASSIFIED PROTEINS
An02g12920	strong similarity to hypothetical protein SPAC10F6.14c - Schizosaccharomyces pombe	P	A	A	A	A	6.89915	6.77317	6.67282	7.06451	6.3653	0.54927	0.0692801	-0.313086	1.17934	-1.4848	99 UNCLASSIFIED PROTEINS
An02g12930	similarity to tetracycline efflux pump tcrC - Streptomyces aureofaciens	P	P	P	P	P	7.88372	7.56411	7.82261	7.84532	7.76057	0.859316	-1.67308	0.375142	0.555057	-0.116433	01 METABOLISM	01.05 C-compound and carbohydrate metabolism	01.05.07 C-compound, carbohydrate transport	08 CELLULAR TRANSPORT AND TRANSPORT MECHANISMS	08.16 extracellular transport, exocytosis and secretion	08.16.99 other export and secretion systems	11 CELL RESCUE, DEFENSE AND VIRULENCE	11.07 detoxification	11.07.05 detoxification by export
An02g13030	questionable ORF	A	A	A	P	A	5.08715	4.97805	4.97227	5.1034	5.41228	-0.131086	-0.740223	-0.772517	-0.0403587	1.68418	99 UNCLASSIFIED PROTEINS
An02g13040	weak similarity to ferredoxin XamoC or aamC - Xanthobacter strain Py2	A	A	A	P	A	6.22924	6.23105	6.12068	6.23271	6.4712	-0.215121	-0.20106	-1.05706	-0.188225	1.66147	01 METABOLISM	01.05 C-compound and carbohydrate metabolism	01.05.01 C-compound and carbohydrate utilization	01.05.01.01 C-compound, carbohydrate catabolism
An02g13120	strong similarity to hypothetical protein An04g08050 - Aspergillus niger	P	A	A	P	A	7.0446	7.0446	6.81719	7.22093	7.0446	0.0712293	0.0712293	-1.51431	1.30063	0.0712293	99 UNCLASSIFIED PROTEINS
An02g13150	similarity to putative membrane sensor for ambient pH PalI - Aspergillus nidulans	P	A	A	P	A	5.44993	5.73489	5.60049	5.63585	5.38957	-0.797891	1.22826	0.272665	0.524054	-1.22709	10 CELLULAR COMMUNICATION or SIGNAL TRANSDUCTION MECHANISM	13 REGULATION OF or INTERACTION WITH CELLULAR ENVIRONMENT	13.01 ionic homeostasis	13.01.01 homeostasis of cations	13.01.01.03 homeostasis of protons
An02g13220	strong similarity to lysophospholipase phospholipase B - Penicillium notatum	A	A	M	A	A	6.12191	5.96348	6.01218	6.00437	6.024	1.64867	-1.05183	-0.221681	-0.354947	-0.020218	01 METABOLISM	01.06 lipid, fatty-acid and isoprenoid metabolism	01.06.04 breakdown of lipids, fatty acids and isoprenoids
An02g13280	strong similarity to hypothetical protein An09g02990 - Aspergillus niger	A	A	M	A	A	4.77801	4.59806	4.80578	4.89288	4.74678	0.127255	-1.54377	0.385145	1.19406	-0.162697	99 UNCLASSIFIED PROTEINS
An02g13370	weak similarity to 200 kDa antigen p200 - Babesia bigemina	A	A	M	A	A	5.28808	5.3424	5.84316	5.3424	5.26714	-0.534015	-0.308374	1.77173	-0.308374	-0.62097	99 UNCLASSIFIED PROTEINS
An02g13420	hypothetical protein	P	P	P	P	P	8.09347	8.08554	7.89763	8.24201	8.08894	0.0977761	0.0329095	-1.50413	1.31273	0.0607095	99 UNCLASSIFIED PROTEINS
An02g13430	weak similarity to trichohyalin TRHY - Homo sapiens	P	A	A	P	A	6.96711	6.66848	6.42663	6.46403	6.7502	1.41126	0.0596965	-1.03489	-0.865606	0.429541	99 UNCLASSIFIED PROTEINS
An02g13480	similarity to hypothetical protein B2J23.40 - Neurospora crassa	A	A	A	P	A	5.59764	5.85472	5.87573	6.31139	5.87573	-1.18912	-0.188148	-0.106344	1.58996	-0.106344	99 UNCLASSIFIED PROTEINS
An02g13530	similarity peptidoglycan N-acetylglucosamine deacetylase PgdA - Streptococcus pneumoniae	A	A	A	M	A	4.93395	5.1106	5.04031	5.04031	4.99506	-1.38284	1.32859	0.2496	0.2496	-0.44495	01 METABOLISM	01.05 C-compound and carbohydrate metabolism	01.05.01 C-compound and carbohydrate utilization	11 CELL RESCUE, DEFENSE AND VIRULENCE	11.05 Disease, virulence and defense	11.05.01 resistance proteins
An02g13550	strong similarity to the pantothenate kinase PanK - Emericella nidulans	A	M	M	A	A	6.62114	6.91159	6.73233	6.71921	6.93142	-1.21254	0.961419	-0.380289	-0.478483	1.10989	01 METABOLISM	01.07 metabolism of vitamins, cofactors, and prosthetic groups	01.07.01 biosynthesis of vitamins, cofactors, and prosthetic groups
An02g13570	strong similarity to the human protein involved in glycosylphosphatidylinositol biosynthesis pig-C - Homo sapiens	A	A	A	A	P	6.67414	6.67414	6.5141	6.8515	6.821	-0.242661	-0.242661	-1.42532	1.06802	0.842627	01 METABOLISM	01.05 C-compound and carbohydrate metabolism	01.05.01 C-compound and carbohydrate utilization	06 PROTEIN FATE (folding, modification, destination)	06.07 protein modification	06.07.01 modification with fatty acids (e.g. myristylation, palmitylation, farnesylation)	40 SUBCELLULAR LOCALISATION	40.07 endoplasmic reticulum
An02g13650	hypothetical protein	A	A	A	A	M	6.01688	6.08176	6.05411	6.08176	6.2827	-0.834888	-0.209125	-0.475774	-0.209125	1.72891	99 UNCLASSIFIED PROTEINS
An02g13710	weak similarity to proteophosphoglycan ppg1 - Leishmania major	M	M	M	A	P	6.80877	6.76374	6.71587	6.76199	6.76199	1.40916	0.0385572	-1.41858	-0.0145695	-0.0145695	99 UNCLASSIFIED PROTEINS
An02g13840	strong similarity to cytoplasmic ribosomal protein of the small subunit S9 - Homo sapiens	M	P	A	A	A	7.11791	9.39227	6.67535	6.70836	6.30118	-0.0978297	1.73938	-0.455322	-0.428654	-0.757575	05 PROTEIN SYNTHESIS	05.01 ribosome biogenesis	40 SUBCELLULAR LOCALISATION	40.03 cytoplasm
An02g13850	strong similarity to cytoplasmic ribosomal protein of the large subunit URP1 - Saccharomyces cerevisiae	P	P	P	A	M	7.98333	10.4799	8.99539	7.18768	7.78114	-0.388866	1.54445	0.394859	-1.005	-0.545441	05 PROTEIN SYNTHESIS	05.01 ribosome biogenesis	40 SUBCELLULAR LOCALISATION	40.03 cytoplasm
An02g13870	similarity to transcriptional silencing protein SAS2 - Saccharomyces cerevisiae	A	A	M	P	A	4.83664	4.69265	5.05722	5.34746	4.91528	-0.535217	-1.11375	0.351041	1.51717	-0.219247	04 TRANSCRIPTION	04.05 mRNA transcription	04.05.01 mRNA synthesis	04.05.01.04 transcriptional control	40 SUBCELLULAR LOCALISATION	40.10 nucleus
An02g13920	strong similarity to ubiquitin thiolesterase YUH1 - Saccharomyces cerevisiae	A	A	M	M	A	7.70292	7.68211	7.70292	7.86273	7.70292	-0.373964	-0.653784	-0.373964	1.77567	-0.373964	06 PROTEIN FATE (folding, modification, destination)	06.07 protein modification	06.07.05 modification by ubiquitination, deubiquitination	06.13 proteolytic degradation	06.13.01 cytoplasmic and nuclear degradation	40 SUBCELLULAR LOCALISATION	40.03 cytoplasm
An02g13940	strong similarity to hypothetical RNA-binding protein SPBP35G2.14 - Schizosaccharomyces pombe	A	A	M	A	A	5.29665	5.06723	5.87609	5.8465	5.61613	-0.692956	-1.34483	0.953509	0.869425	0.214854	99 UNCLASSIFIED PROTEINS
An02g13960	questionable ORF	P	P	A	A	A	4.99342	4.97196	4.99342	4.99342	5.00219	0.226004	-1.6838	0.226004	0.226004	1.00578	99 UNCLASSIFIED PROTEINS
An02g13970	hypothetical protein	A	P	A	A	A	6.4894	6.78109	6.54441	6.70916	6.2761	-0.35657	1.11595	-0.0788373	0.752828	-1.43337	99 UNCLASSIFIED PROTEINS
An02g13980	strong similarity to trichodiene oxygenase cytochrome P450 CYP58 - Fusarium sporotrichioides	A	P	A	A	A	3.4867	3.40422	3.42356	3.36862	3.40022	1.59777	-0.283931	0.157188	-1.09598	-0.375047	01 METABOLISM	01.06 lipid, fatty-acid and isoprenoid metabolism	01.06.01 lipid, fatty-acid and isoprenoid biosynthesis	01.06.01.07 isoprenoid biosynthesis	01.06.01.07.05 sesquiterpenes biosynthesis	11 CELL RESCUE, DEFENSE AND VIRULENCE	11.05 Disease, virulence and defense	11.05.05 virulence, disease factors	11.05.05.01 toxins
An02g14020	questionable ORF	A	P	P	M	A	4.39684	4.91361	4.58025	4.6057	4.40405	-0.872466	1.58791	0.000750589	0.121942	-0.838137	99 UNCLASSIFIED PROTEINS
An02g14130	hypothetical protein	A	A	A	A	P	5.08073	4.94112	5.08073	4.97254	5.19206	0.27341	-1.12509	0.27341	-0.810292	1.38856	99 UNCLASSIFIED PROTEINS
An02g14180	questionable ORF	A	A	P	A	A	5.18047	5.29413	8.80649	5.23543	5.27742	-0.488735	-0.41736	1.78817	-0.454223	-0.427857	99 UNCLASSIFIED PROTEINS
An02g14210	strong similarity to hypothetical agmanitase - Escherichia coli	P	A	P	M	P	7.79216	7.70294	7.79216	7.78268	7.89504	-0.0122676	-1.31953	-0.0122676	-0.151151	1.49522	99 UNCLASSIFIED PROTEINS
An02g14250	hypothetical protein	A	P	A	A	A	3.9826	4.01368	4.01368	4.01368	4.15667	-0.777683	-0.325516	-0.325516	-0.325516	1.75423	99 UNCLASSIFIED PROTEINS
An02g14260	questionable ORf	A	A	A	A	P	4.0417	3.8031	4.1443	4.18507	4.38018	-0.327293	-1.45629	0.158196	0.351092	1.27429	99 UNCLASSIFIED PROTEINS
An02g14330	strong similarity to hypothetical protein HSPC175 - Homo sapiens	M	A	A	A	A	3.92797	3.91005	3.91005	3.89916	3.8339	0.87349	0.380333	0.380333	0.0808287	-1.71499	99 UNCLASSIFIED PROTEINS
An02g14340	strong similarity to RNA-binding protein SNU13 - Saccharomyces cerevisiae	M	A	A	A	A	6.81278	5.70922	5.70922	5.35405	5.52504	1.72839	-0.196863	-0.196863	-0.816481	-0.518184	04 TRANSCRIPTION	04.05 mRNA transcription	04.05.05 mRNA processing (splicing, 5'-, 3'-end processing)	04.05.05.01 splicing	05 PROTEIN SYNTHESIS	05.01 ribosome biogenesis
An02g14350	strong similarity to hypothetical protein B14D6.530 - Neurospora crassa	A	A	P	A	A	4.91789	4.71388	5.47608	4.88878	4.86926	-0.189313	-0.887905	1.7221	-0.289014	-0.355864	99 UNCLASSIFIED PROTEINS
An02g14370	hypothetical protein	A	A	P	A	A	5.84145	5.80312	5.84145	5.85395	5.70993	0.532475	-0.11599	0.532475	0.743967	-1.69293	99 UNCLASSIFIED PROTEINS
An02g14400	strong similarity to hypothetical protein SPCC338.13 - Schizosaccharomyces pombe	M	A	A	P	A	6.33358	6.32161	6.32161	6.3206	6.19669	0.606183	0.397493	0.397493	0.379902	-1.78107	99 UNCLASSIFIED PROTEINS
An02g14590	strong similarity to glutamate dehydrogenase Gdh2p - Saccharomyces cerevisiae	M	P	P	A	A	6.39325	6.43845	6.25003	6.08772	5.77873	0.761146	0.930109	0.225782	-0.380997	-1.53604	01 METABOLISM	01.01 amino acid metabolism	01.01.10 amino acid degradation (catabolism)	01.01.10.01 degradation of amino acids of the glutamate group	01.01.10.01.04 degradation of glutamate	01.02 nitrogen and sulfur metabolism	01.02.01 nitrogen and sulfur utilization	40 SUBCELLULAR LOCALISATION	40.03 cytoplasm
An02g14640	weak similarity to the HFI1 protein - Saccharomyces cerevisiae	P	A	A	A	P	4.53013	4.42137	4.35723	4.43598	4.27136	1.31943	0.188767	-0.478018	0.340583	-1.37076	99 UNCLASSIFIED PROTEINS
An02g14710	strong similarity to hypothetical calcium-related spray protein - Neurospora crassa [truncated ORF]	P	A	A	P	A	6.68476	6.2239	6.17808	6.43539	6.18451	1.56827	-0.536234	-0.745474	0.429524	-0.716082	99 UNCLASSIFIED PROTEINS
An02g14800	protein disulfide isomerase A pdiA - Aspergillus niger	A	A	A	A	P	5.15656	5.39471	5.40287	5.34322	5.41668	-1.7284	0.481625	0.557405	0.00383382	0.685536	06 PROTEIN FATE (folding, modification, destination)	06.01 protein folding and stabilization	06.07 protein modification	06.07.99 other protein modifications
An02g14860	strong similarity to ornithine decarboxylase antizyme - Aspergillus nidulans	M	A	P	A	P	5.65869	5.70056	8.04304	5.66438	6.22083	-0.583683	-0.542867	1.74043	-0.578135	-0.0357446	01 METABOLISM	01.01 amino acid metabolism	01.01.01 amino acid biosynthesis	01.01.01.03 urea cycle, biosynthesis of polyamines and creatine	01.01.01.03.01 urea cycle	01.01.01.03.02 biosynthesis of polyamines	01.01.04 regulation of amino acid metabolism	99 UNCLASSIFIED PROTEINS
An02g14870	strong similarity to conserved hypothetical zinc-finger protein - Schizosaccharomyces pombe	M	A	A	P	A	5.57183	5.38298	5.47594	5.478	5.28187	1.21612	-0.501539	0.34394	0.362636	-1.42116	99 UNCLASSIFIED PROTEINS
An02g14890	strong similarity to amidotransferase or cyclase HIS7 - Saccharomyces cerevisiae	A	A	A	P	A	6.45797	6.36282	6.1921	6.61451	6.36282	0.388138	-0.228143	-1.33394	1.40209	-0.228143	01 METABOLISM	01.01 amino acid metabolism	01.01.01 amino acid biosynthesis	01.01.01.11 biosynthesis of the cysteine-aromatic group	01.01.01.11.15 biosynthesis of histidine
An02g14930	strong similarity to dolichyl-diphosphooligosaccharide-protein glycotransferase gamma chain OST3 - Saccharomyces cerevisiae	M	A	A	A	A	4.21229	4.24032	4.18347	4.54982	4.66971	-0.71276	-0.586963	-0.84207	0.801894	1.3399	06 PROTEIN FATE (folding, modification, destination)	06.07 protein modification	06.07.02 modification with sugar residues (e.g. glycosylation)	40 SUBCELLULAR LOCALISATION	40.07 endoplasmic reticulum
An02g14960	hypothetical protein	A	P	P	P	A	6.32708	9.35685	8.22786	10.3182	5.71372	-0.849843	0.699709	0.122296	1.19138	-1.16354	99 UNCLASSIFIED PROTEINS
An02g14980	strong similarity to single-stranded DNA-binding protein 68k chain ssb1(+) - Schizosaccharomyces pombe	P	P	M	A	A	6.15722	6.15722	6.15722	6.12806	6.27345	-0.307314	-0.307314	-0.307314	-0.821932	1.74388	03 CELL CYCLE AND DNA PROCESSING	03.01 DNA processing	03.01.03 DNA synthesis and replication	40 SUBCELLULAR LOCALISATION	40.10 nucleus
An02g14990	strong similarity to ubiquitin carboxyl-terminal hydrolase T UBP1 - Homo sapiens	A	A	A	A	P	5.41772	5.36938	5.42032	5.41269	8.23453	-0.437125	-0.475322	-0.43507	-0.441097	1.78861	06 PROTEIN FATE (folding, modification, destination)	06.07 protein modification	06.07.05 modification by ubiquitination, deubiquitination
An03e00780	trnaIaat	P	P	P	P	P	7.54258	6.21641	6.17312	6.01782	6.29686	1.76465	-0.376025	-0.445888	-0.696569	-0.246166	trna
An03e02440	trnaLtag	P	P	P	P	P	11.0645	10.1878	10.1538	10.6165	10.1271	1.55745	-0.594393	-0.677633	0.457749	-0.743177	trna
An03e03150	5.8S ribosomal RNA	P	P	P	P	P	12.6757	12.6778	13.0712	13.2214	13.3167	-1.05163	-1.04482	0.261114	0.759473	1.07585	rRNA
An03e03180	28S ribosomal RNA	P	P	P	P	P	12.2385	12.1393	12.7709	12.8171	13.2227	-0.892659	-1.11452	0.297773	0.401206	1.3082	rRNA
An03e03260	18S ribosomal RNA	P	P	P	P	P	11.106	11.0854	11.9919	12.9112	12.8751	-0.987834	-1.0108	-0.00219619	1.02052	0.980313	rRNA
An03e03260	18S ribosomal RNA	P	P	P	P	P	12.9208	12.6011	13.1944	12.9186	13.1868	-0.178287	-1.48806	0.942453	-0.187437	0.911334	rRNA
An03g00060	strong similarity to allantoate permease DAL5 - Saccharomyces cerevisiae	A	A	M	A	M	5.85617	5.77993	5.91144	5.85617	6.0616	-0.350695	-1.07545	0.174673	-0.350695	1.60216	01 METABOLISM	01.02 nitrogen and sulfur metabolism	01.02.01 nitrogen and sulfur utilization	01.03 nucleotide metabolism	01.03.01 purine nucleotide metabolism	08 CELLULAR TRANSPORT AND TRANSPORT MECHANISMS	08.19 cellular import	67 TRANSPORT FACILITATION	67.19 allantoin and allantoate transporters
An03g00130	strong similarity to FAD-dependent L-sorbose dehydrogenase SDH - Gluconobacter oxydans	A	P	A	A	A	6.40392	8.39718	6.52459	6.35904	6.57941	-0.517243	1.77945	-0.378206	-0.56896	-0.315044	01 METABOLISM	01.05 C-compound and carbohydrate metabolism	01.05.01 C-compound and carbohydrate utilization	01.05.01.01 C-compound, carbohydrate catabolism	01.05.01.01.01 sugar, glucoside, polyol and carboxylate catabolism
An03g00140	strong similarity to putative cytochrome P450 oxidoreductase - Streptomyces lividans	M	A	A	A	A	6.9121	6.9121	6.9121	6.84919	6.93993	0.209531	0.209531	0.209531	-1.66905	1.04046	99 UNCLASSIFIED PROTEINS
An03g00320	strong similarity to the protein involved in cephalosporin C biosynthesis of patent JP09009966-A - Acremonium chrysogenum	A	P	A	A	A	6.57199	6.70498	6.3353	6.73183	6.58689	-0.0905898	0.757052	-1.59909	0.928203	0.00442447	01 METABOLISM	01.20 secondary metabolism	01.20.37 biosynthesis of peptide derived compounds	01.20.37.05 biosynthesis of beta-lactams
An03g00370	similarity to the monooxygenase paxM - Penicillium paxilli	P	P	P	P	M	7.91806	7.83394	7.85833	7.9261	7.85125	0.971431	-1.04501	-0.460373	1.16413	-0.630186	01 METABOLISM	01.06 lipid, fatty-acid and isoprenoid metabolism	01.06.01 lipid, fatty-acid and isoprenoid biosynthesis	01.06.01.07 isoprenoid biosynthesis	01.06.01.07.07 diterpenes biosynthesis
An03g00550	strong similarity to hypothetical protein An03g00560 - Aspergillus niger	A	A	M	A	A	3.76128	3.76665	3.88804	3.574	3.99207	-0.22409	-0.189863	0.584647	-1.41902	1.24832	99 UNCLASSIFIED PROTEINS
An03g00640	similarity to neutral amino acid permease mtr - Neurospora crassa [truncated ORF]	A	A	M	A	A	4.59338	4.70928	4.70928	5.30139	4.61118	-0.652076	-0.25747	-0.25747	1.75851	-0.591492	01 METABOLISM	01.01 amino acid metabolism	01.01.07 amino acid transport	08 CELLULAR TRANSPORT AND TRANSPORT MECHANISMS	08.19 cellular import
An03g00660	similarity to taurine dioxygenase tauD - Escherichia coli	A	P	A	A	A	5.65248	5.87045	5.57061	5.35985	5.5254	0.3033	1.46875	-0.134452	-1.26142	-0.376182	01 METABOLISM	01.02 nitrogen and sulfur metabolism	01.02.01 nitrogen and sulfur utilization	01.20 secondary metabolism	01.20.50 catabolism of secondary metabolites
An03g00690	hypothetical protein	A	A	P	A	A	4.73583	4.73583	4.70933	4.86004	4.74953	-0.378871	-0.378871	-0.829477	1.73309	-0.145871	99 UNCLASSIFIED PROTEINS
An03g00810	hypothetical protein	A	A	P	A	A	3.76619	3.7597	4.44111	3.7116	3.76193	-0.393375	-0.41429	1.78426	-0.569489	-0.407102	99 UNCLASSIFIED PROTEINS
An03g00840	strong similarity to cDNA clone an_3113 - Aspergillus niger	P	P	A	A	A	6.63399	6.82367	6.60438	6.6247	6.68744	-0.460595	1.67833	-0.794501	-0.565361	0.142129	99 UNCLASSIFIED PROTEINS
An03g00910	strong similarity to sequence 385 from patent WO0100842-A or 385 - Corynebacterium glutamicum	A	A	A	A	P	6.57576	6.56455	6.54216	6.53099	7.34127	-0.383179	-0.414941	-0.478398	-0.510084	1.7866	99 UNCLASSIFIED PROTEINS
An03g01010	strong similarity to lysosomal pepstatin insensitive protease (CLN2) - Homo sapiens	A	P	M	A	A	5.04221	5.25938	5.59144	5.03809	4.59731	-0.174938	0.423586	1.33874	-0.186303	-1.40108	06 PROTEIN FATE (folding, modification, destination)	06.13 proteolytic degradation	06.13.04 lysosomal and vacuolar degradation	06.13.04.01 lysosomal degradation	40 SUBCELLULAR LOCALISATION	40.25 vacuole or lysosome
An03g01050	similarity to endo-beta-1,4-glucanase - Bacillus polymyxa	M	M	A	A	M	4.07408	3.71437	3.85485	3.71922	3.96957	1.32212	-0.968032	-0.0736689	-0.93713	0.656707	01 METABOLISM	01.05 C-compound and carbohydrate metabolism	01.05.01 C-compound and carbohydrate utilization	01.05.01.01 C-compound, carbohydrate catabolism	01.05.01.01.01 sugar, glucoside, polyol and carboxylate catabolism	11 CELL RESCUE, DEFENSE AND VIRULENCE	11.10 degradation of foreign (exogenous) compounds	11.10.07 degradation of foreign (exogenous) polysaccharides
An03g01110	strong similarity to mitochondrial carnitine or acylcarnitine carrier protein - Rattus norvegicus	A	A	A	A	M	7.67179	7.72478	7.67179	7.6328	7.67179	-0.0855393	1.53279	-0.0855393	-1.27617	-0.0855393	01 METABOLISM	01.05 C-compound and carbohydrate metabolism	01.05.07 C-compound, carbohydrate transport	08 CELLULAR TRANSPORT AND TRANSPORT MECHANISMS	08.04 mitochondrial transport	40 SUBCELLULAR LOCALISATION	40.16 mitochondrion	67 TRANSPORT FACILITATION	67.07 C-compound and carbohydrate transporters
An03g01120	strong similarity to cytosolic aspartate transaminase AAT2 - Saccharomyces cerevisiae	M	A	A	A	A	5.48072	5.5281	5.67621	5.50868	5.80073	-0.869815	-0.521029	0.569121	-0.663949	1.48567	01 METABOLISM	01.01 amino acid metabolism	01.01.01 amino acid biosynthesis	01.01.01.01 assimilation of ammonia, biosynthesis of the glutamate group	01.01.01.01.02 biosynthesis of the glutamate group (proline, hydroxyprolin, arginine, glutamine, glutamate)	01.01.01.01.02.05 biosynthesis of glutamate	01.01.10 amino acid degradation (catabolism)	01.01.10.03 degradation of amino acids of the aspartate group	01.01.10.03.01 degradation of aspartate
An03g01130	strong similarity to hypothetical protein An07g06330 - Aspergillus niger	A	A	M	A	P	6.51211	6.55161	6.55161	6.38042	6.76653	-0.290696	-0.0061005	-0.0061005	-1.23951	1.54241	99 UNCLASSIFIED PROTEINS
An03g01140	strong similarity to oxalate decarboxylase (APOXD) of patent WO9842827-A2 - Aspergillus phoenices	A	A	A	A	P	3.57117	3.67112	3.69727	3.58326	3.67668	-1.18084	0.536362	0.985692	-0.973146	0.63193	01 METABOLISM	01.05 C-compound and carbohydrate metabolism	01.05.01 C-compound and carbohydrate utilization	01.05.01.01 C-compound, carbohydrate catabolism	01.05.01.01.03 C-2 compound and organic acid catabolism	11 CELL RESCUE, DEFENSE AND VIRULENCE	11.07 detoxification	40 SUBCELLULAR LOCALISATION	40.27 extracellular or secretion proteins
An03g01160	strong similarity to human epidermal protein-5 (HEPI) - Homo sapiens	A	A	A	M	A	5.65118	5.64325	5.9517	5.60704	5.65118	-0.351426	-0.407442	1.77388	-0.663584	-0.351426	99 UNCLASSIFIED PROTEINS
An03g01180	strong similarity to ORF 5 protein of patent WO200037629-A2 - Aspergillus terreus	A	A	M	A	A	6.97322	6.78848	6.76557	6.78848	6.85112	1.65674	-0.531857	-0.803285	-0.531857	0.210262	99 UNCLASSIFIED PROTEINS
An03g01210	hypothetical protein	P	P	A	A	A	5.19323	5.10784	5.19323	5.19323	5.33075	-0.130199	-1.19626	-0.130199	-0.130199	1.58686	99 UNCLASSIFIED PROTEINS
An03g01280	strong similarity to glutamine--tRNA ligase - Saccharomyces cerevisiae	A	P	A	M	A	7.75668	8.13878	7.63447	7.70068	7.68725	-0.132293	1.74746	-0.733529	-0.407786	-0.47385	05 PROTEIN SYNTHESIS	05.10 aminoacyl-tRNA-synthetases	40 SUBCELLULAR LOCALISATION	40.03 cytoplasm
An03g01340	hypothetical protein	M	A	A	A	A	3.67446	3.59178	3.50535	3.70328	3.84887	0.0755085	-0.567179	-1.2389	0.299467	1.4311	99 UNCLASSIFIED PROTEINS
An03g01430	weak similarity to integral membrane protein PTH11 - Magnaporthe grisea	P	A	A	A	A	5.8237	5.62293	5.62293	5.54273	5.68722	1.56104	-0.352341	-0.352341	-1.11672	0.260359	11 CELL RESCUE, DEFENSE AND VIRULENCE	11.05 Disease, virulence and defense	11.05.05 virulence, disease factors	11.05.99 other disease and defense related proteins	40 SUBCELLULAR LOCALISATION	40.03 cytoplasm
An03g01470	strong similarity to phthalate transporter (ophD) - Burkholderia cepacia	M	A	P	A	A	6.64255	6.64255	6.7024	6.4544	6.66046	0.229963	0.229963	0.853429	-1.72986	0.416505	01 METABOLISM	01.05 C-compound and carbohydrate metabolism	01.05.07 C-compound, carbohydrate transport	08 CELLULAR TRANSPORT AND TRANSPORT MECHANISMS	08.19 cellular import	67 TRANSPORT FACILITATION	67.07 C-compound and carbohydrate transporters
An03g01520	strong similarity to 12-oxophytodienoate reductase (opr) - Lycopersicon esculentum	A	A	M	A	A	7.28538	7.22371	7.51071	7.12145	7.13068	0.195465	-0.193463	1.61646	-0.838363	-0.780102	01 METABOLISM	01.06 lipid, fatty-acid and isoprenoid metabolism	01.06.99 other lipid, fatty-acid and isoprenoid metabolism activities	01.20 secondary metabolism	01.20.05 biosynthesis of acetic acid derivatives	10 CELLULAR COMMUNICATION or SIGNAL TRANSDUCTION MECHANISM
An03g01530	strong similarity to xanthine dehydrogenase (hxA) - Aspergillus nidulans	P	A	A	A	A	6.46983	6.17222	6.1576	6.17952	6.17222	1.7857	-0.43281	-0.541735	-0.378347	-0.43281	01 METABOLISM	01.03 nucleotide metabolism	01.03.01 purine nucleotide metabolism	01.20 secondary metabolism	01.20.17 biosynthesis of secondary products derived from primary amino acids	01.20.17.09 biosynthesis of alkaloids
An03g01590	strong similarity to amino acid transport protein GAP1 - Saccharomyces cerevisiae	A	A	P	A	A	6.51791	6.4657	6.51791	6.51791	6.44878	0.718747	-0.827597	0.718747	0.718747	-1.32864	01 METABOLISM	01.01 amino acid metabolism	01.01.07 amino acid transport	08 CELLULAR TRANSPORT AND TRANSPORT MECHANISMS	08.19 cellular import	67 TRANSPORT FACILITATION	67.10 amino-acid transporters	67.50 transport mechanism	67.50.03 symporters
An03g01720	hypothetical protein	A	A	P	A	A	5.101	4.91908	5.11902	5.5687	4.76955	0.0183892	-0.586446	0.0782885	1.57336	-1.08359	99 UNCLASSIFIED PROTEINS
An03g01750	strong similarity to the monosaccharide transporter Mst1 - Amanita muscaria	P	A	A	A	M	5.48525	5.4714	5.28545	5.87529	5.56138	-0.234672	-0.298992	-1.163	1.57759	0.11908	01 METABOLISM	01.05 C-compound and carbohydrate metabolism	01.05.07 C-compound, carbohydrate transport	08 CELLULAR TRANSPORT AND TRANSPORT MECHANISMS	08.19 cellular import	67 TRANSPORT FACILITATION	67.07 C-compound and carbohydrate transporters
An03g01890	weak similarity to the microtubule-associated protein tau - Mus musculus	A	P	A	A	A	5.46667	5.61516	5.46667	5.45632	5.60431	-0.685587	1.16013	-0.685587	-0.814197	1.02524	99 UNCLASSIFIED PROTEINS
An03g01910	strong similarity to the N-acetylglutamate kinase AGK - Neurospora crassa	P	A	P	A	M	6.63663	6.66293	6.72097	6.68121	6.48616	-0.0105715	0.281567	0.926122	0.484576	-1.68169	01 METABOLISM	01.01 amino acid metabolism	01.01.01 amino acid biosynthesis	01.01.01.01 assimilation of ammonia, biosynthesis of the glutamate group	01.01.01.01.02 biosynthesis of the glutamate group (proline, hydroxyprolin, arginine, glutamine, glutamate)	01.01.01.01.02.03 biosynthesis of arginine	01.01.01.03 urea cycle, biosynthesis of polyamines and creatine	01.01.01.03.01 urea cycle	40 SUBCELLULAR LOCALISATION
An03g02230	hypothetical protein	P	P	A	A	A	5.13538	5.00066	4.94405	5.00066	5.29949	0.413792	-0.525757	-0.920612	-0.525757	1.55833	99 UNCLASSIFIED PROTEINS
An03g02460	hypothetical protein	P	P	P	A	A	6.51576	6.55575	6.58328	6.6125	6.55575	-1.35673	-0.246041	0.518734	1.33008	-0.246041	99 UNCLASSIFIED PROTEINS
An03g02490	strong similarity to the sequence SEQ ID NO:257 coding for the proliferation associated protein garL of patent WO200044906-A2 - Escherichia coli	A	A	A	M	A	7.17706	7.09863	7.15539	7.18579	7.15539	0.665993	-1.64411	0.0275856	0.922947	0.0275856	01 METABOLISM	01.05 C-compound and carbohydrate metabolism
An03g02570	strong similarity to cytochrome P450 52A3-a - Candida maltosa	A	A	P	A	A	5.54274	5.52907	5.57284	5.62199	5.57284	-0.703442	-1.08578	0.138303	1.51261	0.138303	01 METABOLISM	01.06 lipid, fatty-acid and isoprenoid metabolism	01.06.01 lipid, fatty-acid and isoprenoid biosynthesis	01.06.01.05 fatty acid biosynthesis
An03g02730	hypothetical protein	A	M	A	A	A	5.31533	5.30778	5.28981	5.30778	5.32245	0.550812	-0.0695693	-1.54789	-0.0695693	1.13621	99 UNCLASSIFIED PROTEINS
An03g02800	strong similarity to expressed sequence tag an_2890 - Aspergillus niger	P	A	P	A	P	7.56083	5.75832	6.18444	5.69118	5.91354	1.734	-0.599953	-0.0481969	-0.686881	-0.398968	99 UNCLASSIFIED PROTEINS
An03g02830	strong similarity to phosphatidylserine decarboxylase 2 precursor PSD2 - Saccharomyces cerevisiae	A	M	P	A	A	7.45979	7.20591	7.29908	7.00022	7.19442	1.36077	-0.155078	0.401223	-1.3832	-0.223715	01 METABOLISM	01.06 lipid, fatty-acid and isoprenoid metabolism	01.06.01 lipid, fatty-acid and isoprenoid biosynthesis	01.06.01.01 phospholipid biosynthesis	40 SUBCELLULAR LOCALISATION	40.08 Golgi	40.25 vacuole or lysosome
An03g02900	strong similarity to excision repair protein RAD13 - Schizosaccharomyces pombe [truncated ORF]	M	A	A	A	A	7.30352	7.02253	7.12877	7.28926	7.18704	1.00512	-1.40273	-0.49234	0.882966	0.00699001	03 CELL CYCLE AND DNA PROCESSING	03.01 DNA processing	03.01.05 DNA recombination and DNA repair	03.01.05.01 DNA repair
An03g02910	hypothetical protein	A	M	A	A	A	3.76379	3.82719	4.05415	3.95585	4.27296	-1.04889	-0.733708	0.394498	-0.0941305	1.48223	99 UNCLASSIFIED PROTEINS
An03g02980	strong similarity to thioredoxin - Aspergillus nidulans	A	A	A	A	M	5.69872	5.58796	5.51573	5.30096	5.57493	1.10984	0.355976	-0.135666	-1.59741	0.267258	11 CELL RESCUE, DEFENSE AND VIRULENCE	11.01 stress response	40 SUBCELLULAR LOCALISATION	40.03 cytoplasm
An03g03070	strong similarity to multidrug resistance-associated protein (MRP)-like protein-2 MLP-2 - Rattus norvegicus	A	A	A	P	A	4.46021	4.37016	4.40156	4.41862	4.40156	1.51426	-1.2245	-0.269618	0.249469	-0.269618	08 CELLULAR TRANSPORT AND TRANSPORT MECHANISMS	08.16 extracellular transport, exocytosis and secretion	11 CELL RESCUE, DEFENSE AND VIRULENCE	11.07 detoxification	11.07.05 detoxification by export	67 TRANSPORT FACILITATION	67.07 C-compound and carbohydrate transporters	67.07.99 other C-compound transporters	67.28 drug transporters
An03g03290	similarity to protein fragment SEQ ID NO: 12343 patent EP1033405-A2 - Arabidopsis thaliana	A	A	A	A	M	5.96943	5.96346	6.00603	6.09695	7.1723	-0.520484	-0.531901	-0.450489	-0.276649	1.77952	99 UNCLASSIFIED PROTEINS
An03g03340	strong similarity to hypothetical protein An01g11840 - Aspergillus niger	A	A	M	A	A	4.70498	4.66619	4.72347	4.76016	4.87378	-0.514393	-1.00417	-0.280892	0.1824	1.61706	99 UNCLASSIFIED PROTEINS
An03g03400	strong similarity to hypothetical protein An09g01460 - Aspergillus niger	A	P	A	A	A	4.70152	6.69747	4.98885	5.01216	5.08799	-0.748664	1.75821	-0.387784	-0.358499	-0.263261	99 UNCLASSIFIED PROTEINS
An03g03400	strong similarity to hypothetical protein An09g01460 - Aspergillus niger	P	A	A	M	A	5.06462	4.66374	4.68526	5.22151	4.62029	0.781449	-0.685604	-0.606846	1.35561	-0.844604	99 UNCLASSIFIED PROTEINS
An03g03430	strong similarity to hypothetical protein An01g15030 - Aspergillus niger	P	P	M	A	A	5.59762	5.08953	4.99728	5.11001	5.1659	1.72791	-0.436864	-0.829936	-0.349629	-0.111484	99 UNCLASSIFIED PROTEINS
An03g03480	similarity to UDP-glucose dehydrogenase UGDH - Homo sapiens	P	P	P	A	A	5.16375	5.07756	5.17929	5.1685	5.15518	0.365127	-1.74764	0.746055	0.48147	0.15499	01 METABOLISM	01.05 C-compound and carbohydrate metabolism	01.05.01 C-compound and carbohydrate utilization	01.05.01.03 C-compound, carbohydrate anabolism	06 PROTEIN FATE (folding, modification, destination)	06.07 protein modification	06.07.02 modification with sugar residues (e.g. glycosylation)
An03g03680	strong similarity to hypothetical protein An13g03400 - Aspergillus niger	M	A	A	P	A	6.7593	6.49637	6.63255	6.98175	6.80653	0.131097	-1.30525	-0.561328	1.34633	0.389147	99 UNCLASSIFIED PROTEINS
An03g03720	strong similarity to nucleotide excision repair protein RAD14 - Saccharomyces cerevisiae	A	A	P	A	A	6.71718	6.71718	6.71718	6.71718	6.51623	0.447214	0.447214	0.447214	0.447214	-1.78885	03 CELL CYCLE AND DNA PROCESSING	03.01 DNA processing	03.01.03 DNA synthesis and replication	03.01.05 DNA recombination and DNA repair	03.01.05.01 DNA repair	40 SUBCELLULAR LOCALISATION	40.10 nucleus
An03g03740	strong similarity to beta-glucosidase bgl4 - Humicola grisea var. thermoidea	A	P	A	A	A	5.74135	6.70169	5.8474	5.85146	5.83028	-0.636073	1.77751	-0.369542	-0.359329	-0.412561	01 METABOLISM	01.05 C-compound and carbohydrate metabolism	01.05.01 C-compound and carbohydrate utilization
An03g03760	weak similarity to neurofilament subunit NF-180 - Petromyzon marinus	A	M	P	P	A	7.51585	7.43184	7.43184	7.38527	7.23851	1.12761	0.3052	0.3052	-0.150713	-1.58729	99 UNCLASSIFIED PROTEINS
An03g03860	similarity to Inositol-1,4,5-trisphosphate 5-phosphatases INPP5P - Mus musculus	M	A	A	A	A	4.84842	5.02188	5.00244	5.00244	5.00934	-1.77802	0.622442	0.353345	0.353409	0.448827	01 METABOLISM	01.05 C-compound and carbohydrate metabolism	10 CELLULAR COMMUNICATION or SIGNAL TRANSDUCTION MECHANISM	10.01 intracellular signalling	10.01.01 unspecified signal transduction	40 SUBCELLULAR LOCALISATION	40.03 cytoplasm
An03g03920	questionable ORF	M	A	A	A	P	5.79239	5.60526	5.62468	5.3559	6.22076	0.226515	-0.357399	-0.296792	-1.1355	1.56317	99 UNCLASSIFIED PROTEINS
An03g03970	questionable ORF	M	M	A	A	A	4.63486	4.49617	4.49617	4.49574	4.53551	1.71507	-0.59049	-0.59049	-0.597607	0.0635133	99 UNCLASSIFIED PROTEINS
An03g04110	weak similarity to atrophin-1 related protein ARP - Rattus norvegicus	M	A	P	A	P	5.87574	5.91635	6.43477	6.05544	6.10047	-0.908751	-0.724967	1.62104	-0.0955305	0.108212	99 UNCLASSIFIED PROTEINS
An03g04190	hypothetical protein	A	A	P	A	A	6.18509	6.22012	6.45047	5.90994	6.16489	-0.00527184	0.176973	1.37549	-1.43683	-0.110361	01 METABOLISM	01.05 C-compound and carbohydrate metabolism	01.05.01 C-compound and carbohydrate utilization	01.05.01.01 C-compound, carbohydrate catabolism	01.05.01.01.02 polysaccharide degradation
An03g04240	hypothetical protein	A	M	A	A	A	5.38902	5.19659	5.38902	5.59324	5.38902	-0.0168262	-1.3886	-0.0168262	1.43908	-0.0168262	99 UNCLASSIFIED PROTEINS
An03g04280	strong similarity to pyridoxine synthesis component pyroA - Aspergillus nidulans	A	A	M	A	A	6.60149	6.5755	9.06841	6.52025	6.59973	-0.422605	-0.445895	1.78808	-0.495404	-0.424176	01 METABOLISM	01.07 metabolism of vitamins, cofactors, and prosthetic groups	01.07.01 biosynthesis of vitamins, cofactors, and prosthetic groups
An03g04310	similarity to hypothetical protein FUN14 - Saccharomyces cerevisiae	A	A	A	P	A	6.33416	6.33416	6.33416	6.59167	6.21407	-0.198149	-0.198149	-0.198149	1.65839	-1.06394	99 UNCLASSIFIED PROTEINS
An03g04340	strong similarity to ER membrane translocation facilitator Sec61 - Yarrowia lipolytica	A	A	M	A	A	6.22802	6.01489	6.5195	6.24375	6.43317	-0.304214	-1.38755	1.17742	-0.224266	0.738615	06 PROTEIN FATE (folding, modification, destination)	06.04 protein targeting, sorting and translocation	08 CELLULAR TRANSPORT AND TRANSPORT MECHANISMS	08.16 extracellular transport, exocytosis and secretion	08.16.05 Type II protein secretion system (general secretory pathway, exocytosis)	40 SUBCELLULAR LOCALISATION	40.07 endoplasmic reticulum	67 TRANSPORT FACILITATION	67.01 channel or pore class transporters
An03g04520	strong similarity to dihydroxy-acid dehydratase ILV-3 - Saccharomyces cerevisiae	A	P	M	A	A	7.04822	6.97552	6.95821	6.85917	6.67923	1.01062	0.500895	0.379551	-0.3148	-1.57626	01 METABOLISM	01.01 amino acid metabolism	01.01.01 amino acid biosynthesis	01.01.01.15 biosynthesis of the pyruvate family (alanine, isoleucine, leucine, valine) and D-alanine	01.01.01.15.02 biosynthesis of isoleucine	01.01.01.15.03 biosynthesis of leucine	01.01.01.15.04 biosynthesis of valine
An03g04540	hypothetical protein	M	A	A	A	A	4.39837	4.59705	4.53756	4.61217	4.47451	-1.41433	0.823623	0.153468	0.993917	-0.556677	99 UNCLASSIFIED PROTEINS
An03g04640	hypothetical protein	A	A	M	A	A	7.48655	7.66847	8.04607	7.74142	8.40273	-1.06189	-0.556859	0.491442	-0.354321	1.48163	99 UNCLASSIFIED PROTEINS
An03g04680	strong similarity to probable membrane protein YDR090c - Saccharomyces cerevisiae	P	P	P	M	P	5.31641	5.26829	5.31641	5.31641	5.33137	0.275337	-1.72286	0.275337	0.275337	0.896846	99 UNCLASSIFIED PROTEINS
An03g04820	similarity to hypothetical protein An12g06110 - Aspergillus niger	A	A	A	A	P	6.16567	6.1434	6.13569	6.04192	6.46864	-0.156512	-0.293839	-0.341332	-0.919315	1.711	99 UNCLASSIFIED PROTEINS
An03g04920	similarity to MAF1 - Saccharomyces cerevisiae.	A	A	P	A	A	5.59764	5.61219	6.49858	5.49477	5.46062	-0.312058	-0.278443	1.76862	-0.549626	-0.628489	06 PROTEIN FATE (folding, modification, destination)	06.04 protein targeting, sorting and translocation
An03g04940	strong similarity to Erv41 - Saccharomyces cerevisiae	P	P	P	A	A	6.54096	7.02463	6.45724	5.99372	6.09259	0.29097	1.47234	0.0864995	-1.04566	-0.804155	30 CONTROL OF CELLULAR ORGANIZATION	30.08 Golgi
An03g04980	weak similarity to hypothetical protein YHL028w - Saccharomyces cerevisiae	A	A	P	M	A	5.08006	5.05291	5.34952	5.50267	5.23969	-0.876955	-1.02133	0.555965	1.37039	-0.0280693	99 UNCLASSIFIED PROTEINS
An03g05110	similarity to unknown protein BAB11562.1 - Arabidopsis thaliana	P	A	A	A	A	5.79718	5.81336	5.72954	5.89697	5.81145	-0.210077	0.0614665	-1.34468	1.46392	0.029366	99 UNCLASSIFIED PROTEINS
An03g05200	strong similarity to carboxypeptidase I protein of patent WO9814599-A1 - Aspergillus oryzae	A	A	P	P	A	7.00717	7.08597	7.98975	7.26582	7.27675	-0.816882	-0.614408	1.7078	-0.152288	-0.124223	06 PROTEIN FATE (folding, modification, destination)	06.13 proteolytic degradation	06.13.04 lysosomal and vacuolar degradation	06.13.04.02 vacuolar degradation	40 SUBCELLULAR LOCALISATION	40.25 vacuole or lysosome
An03g05290	similarity to glucan 1,3-beta-glucosidase BGL2 - Saccharomyces cerevisiae	A	A	A	A	P	3.60458	3.62908	3.53763	3.5507	5.34197	-0.416165	-0.385107	-0.501057	-0.484488	1.78682	01 METABOLISM	01.05 C-compound and carbohydrate metabolism	01.05.01 C-compound and carbohydrate utilization
An03g05290	similarity to glucan 1,3-beta-glucosidase BGL2 - Saccharomyces cerevisiae	A	A	A	A	P	4.33493	4.47163	4.1407	4.15078	5.14474	-0.275256	0.0558944	-0.745809	-0.721388	1.68656	01 METABOLISM	01.05 C-compound and carbohydrate metabolism	01.05.01 C-compound and carbohydrate utilization
An03g05310	similarity to salicylate hydroxylase nahG - Pseuodmonas stutzeri	A	A	A	A	P	6.42902	6.24007	6.38846	6.38575	6.52767	0.336299	-1.48846	-0.0553474	-0.0815606	1.28906	01 METABOLISM	01.01 amino acid metabolism	01.01.10 amino acid degradation (catabolism)	01.01.10.05 degradation of amino acids of the cysteine-aromatic group	01.01.10.05.05 degradation of phenylalanine	01.05 C-compound and carbohydrate metabolism	01.05.01 C-compound and carbohydrate utilization	01.05.01.01 C-compound, carbohydrate catabolism	01.05.01.01.09 aerobic aromate catabolism
An03g05430	strong similarity to O-methyltransferase omtA - Aspergillus parasiticus	A	M	A	A	A	5.06739	5.07212	5.07212	5.1099	4.96143	0.193236	0.277804	0.277804	0.95372	-1.70256	01 METABOLISM	01.20 secondary metabolism	01.20.05 biosynthesis of acetic acid derivatives	01.20.05.11 biosynthesis of polyketides	11 CELL RESCUE, DEFENSE AND VIRULENCE	11.05 Disease, virulence and defense	11.05.05 virulence, disease factors	11.05.05.01 toxins
An03g05490	strong similarity to maleylacetate reductase macA - Rhodococcus opacus	A	P	P	A	A	5.93113	5.90664	5.93113	5.93113	6.03422	-0.314559	-0.804463	-0.314559	-0.314559	1.74814	01 METABOLISM	01.05 C-compound and carbohydrate metabolism	01.05.01 C-compound and carbohydrate utilization	01.20 secondary metabolism
An03g05570	hypothetical protein	A	A	A	M	M	7.27578	7.26644	7.469	7.30139	7.30139	-0.56526	-0.677518	1.75754	-0.257383	-0.257383	99 UNCLASSIFIED PROTEINS
An03g05650	weak similarity to hypothetical protein An04g00590 - Aspergillus niger	A	A	A	A	M	5.51696	5.52544	5.53165	5.58082	5.88863	-0.578965	-0.525448	-0.486312	-0.175978	1.7667	99 UNCLASSIFIED PROTEINS
An03g05860	strong similarity to p-nitrobenzyl esterase pnbA - Bacillus subtilis	M	A	P	P	P	6.61705	6.61705	6.61705	6.32349	6.8773	0.0339765	0.0339765	0.0339765	-1.46365	1.36172	01 METABOLISM	01.20 secondary metabolism	01.20.37 biosynthesis of peptide derived compounds	01.20.37.05 biosynthesis of beta-lactams	11 CELL RESCUE, DEFENSE AND VIRULENCE	11.05 Disease, virulence and defense	11.05.05 virulence, disease factors
An03g05870	similarity to probable oxidoreductase PA5309 - Pseudomonas aeruginosa	A	P	M	M	A	6.68125	6.68227	6.68125	6.91244	6.68125	-0.44968	-0.439798	-0.44968	1.78884	-0.44968	01 METABOLISM	01.05 C-compound and carbohydrate metabolism
An03g05910	strong similarity to hepatic rhodanese - Gallus gallus	A	A	A	A	P	7.1832	7.011	7.26687	7.62232	7.49962	-0.543901	-1.24601	-0.202761	1.24646	0.746212	01 METABOLISM	01.02 nitrogen and sulfur metabolism	01.02.01 nitrogen and sulfur utilization	11 CELL RESCUE, DEFENSE AND VIRULENCE	11.07 detoxification
An03g06000	similarity to 6-Hydroxy-D-nicotine oxidase 6-HDNO - Arthrobacter oxidans	A	P	A	A	A	5.9288	6.09027	5.89873	5.89873	5.77495	0.0930088	1.52304	-0.173274	-0.173274	-1.2695	01 METABOLISM	01.20 secondary metabolism	01.20.50 catabolism of secondary metabolites
An03g06110	hypothetical protein	A	A	A	A	P	7.49981	7.40991	7.40709	7.49915	7.84684	-0.180455	-0.675815	-0.691359	-0.184088	1.73172	99 UNCLASSIFIED PROTEINS
An03g06130	strong similarity to kinesin light chain KLC - Plectonema boryanum	A	P	A	A	A	5.69377	5.69377	5.75963	5.69377	5.57304	0.162183	0.162183	1.13563	0.162183	-1.62217	40 SUBCELLULAR LOCALISATION	40.04 cytoskeleton
An03g06140	strong similarity to hypothetical protein An15g06160 - Aspergillus niger	P	A	A	A	A	6.66736	6.17018	6.40563	5.79376	5.92502	1.34079	-0.0626948	0.601966	-1.12531	-0.754755	99 UNCLASSIFIED PROTEINS
An03g06170	weak similarity to hypothetical protein B14D6.280 - Neurospora crassa	A	A	A	A	P	6.81595	6.67852	6.80652	6.62675	7.14634	0.00560893	-0.673265	-0.0410029	-0.929007	1.63767	99 UNCLASSIFIED PROTEINS
An03g06200	hypothetical protein	P	P	A	A	A	4.07255	6.84438	4.07255	3.79119	3.9089	-0.359405	1.78131	-0.359405	-0.576709	-0.485793	99 UNCLASSIFIED PROTEINS
An03g06390	strong similarity to 3-(3-hydroxyphenyl)propionate hydroxylase MhpA - Comamonas testosteroni	A	A	A	A	P	3.94013	3.85475	4.0388	3.90238	5.43148	-0.435863	-0.562708	-0.289273	-0.491956	1.7798	01 METABOLISM	01.05 C-compound and carbohydrate metabolism	01.05.01 C-compound and carbohydrate utilization	01.05.01.01 C-compound, carbohydrate catabolism	01.05.01.01.09 aerobic aromate catabolism	01.05.01.01.09.03 meta-cleavage
An03g06410	strong similarity to methyl sterol oxidase ERG25 - Saccharomyces cerevisiae	A	P	M	A	A	5.89272	5.92249	6.25058	5.4529	5.92973	0.0106819	0.115322	1.26862	-1.53538	0.140759	01 METABOLISM	01.06 lipid, fatty-acid and isoprenoid metabolism	01.06.01 lipid, fatty-acid and isoprenoid biosynthesis	01.06.01.07 isoprenoid biosynthesis	40 SUBCELLULAR LOCALISATION	40.07 endoplasmic reticulum
An03g06460	strong similarity to proable sterigmatocystin biosynthesis p450 monooxygenase StcB - Aspergillus nidulans	M	A	A	A	A	5.76437	5.77167	5.76437	5.72685	5.62814	0.553298	0.674743	0.553298	-0.0703461	-1.71099	01 METABOLISM	01.20 secondary metabolism	01.20.05 biosynthesis of acetic acid derivatives	01.20.05.11 biosynthesis of polyketides	11 CELL RESCUE, DEFENSE AND VIRULENCE	11.05 Disease, virulence and defense	11.05.05 virulence, disease factors	11.05.05.01 toxins
An03g06520	similarity to hypothetical protein An08g08730 - Aspergillus niger	A	M	A	A	A	4.11181	4.35907	4.31213	4.67658	4.5817	-1.32041	-0.219108	-0.428164	1.19515	0.772535	99 UNCLASSIFIED PROTEINS
An03g06550	glucan 1,4-alpha-glucosidase glaA - Aspergillus niger	A	A	P	A	A	3.30843	3.3808	4.0221	3.05576	3.38529	-0.341841	-0.139154	1.65714	-1.04959	-0.126559	01 METABOLISM	01.05 C-compound and carbohydrate metabolism	01.05.01 C-compound and carbohydrate utilization	01.05.01.01 C-compound, carbohydrate catabolism	40 SUBCELLULAR LOCALISATION	40.27 extracellular or secretion proteins
An03g06550	glucan 1,4-alpha-glucosidase glaA - Aspergillus niger	P	P	P	P	P	9.09098	8.29269	7.54493	8.29269	7.40802	1.42303	0.245981	-0.856564	0.245981	-1.05843	01 METABOLISM	01.05 C-compound and carbohydrate metabolism	01.05.01 C-compound and carbohydrate utilization	01.05.01.01 C-compound, carbohydrate catabolism	40 SUBCELLULAR LOCALISATION	40.27 extracellular or secretion proteins
An03g06560	strong similarity to triacylglycerol lipase 2, LIP2- Candida rugosa	A	P	A	A	A	6.47472	6.93483	6.49023	6.86706	6.49023	-0.771149	1.23691	-0.703444	0.941131	-0.703444	01 METABOLISM	01.06 lipid, fatty-acid and isoprenoid metabolism	01.06.04 breakdown of lipids, fatty acids and isoprenoids
An03g06640	similarity to hypothetical protein An08g11130 - Aspergillus niger	P	A	A	M	P	7.36299	7.37048	7.30862	7.5204	7.45535	-0.484207	-0.394907	-1.13306	1.39426	0.617916	99 UNCLASSIFIED PROTEINS
An03g06710	similarity to retinal short-chain dehydrogenase or reductase retSDR2 - Homo sapiens	A	P	P	M	P	6.95514	6.88724	6.93314	6.85529	7.40314	-0.229609	-0.531434	-0.327382	-0.673437	1.76186	01 METABOLISM	01.05 C-compound and carbohydrate metabolism	01.05.01 C-compound and carbohydrate utilization	01.06 lipid, fatty-acid and isoprenoid metabolism	01.07 metabolism of vitamins, cofactors, and prosthetic groups
An03g06750	similarity to hypothetical protein An11g09050 - Aspergillus niger	M	M	A	A	A	7.81137	7.94263	7.97547	7.74258	8.06761	-0.74096	0.266237	0.51824	-1.26887	1.22535	99 UNCLASSIFIED PROTEINS
An03g06760	strong similarity to probable transcription activator SPAC139.03 - Schizosaccharomyces pombe	P	A	A	A	A	5.92802	5.73876	5.93274	6.04191	5.40436	0.473191	-0.280261	0.491988	0.926584	-1.6115	04 TRANSCRIPTION	04.05 mRNA transcription	04.05.01 mRNA synthesis	04.05.01.04 transcriptional control
An03g06770	hypothetical protein	A	M	P	A	A	4.59457	4.66992	4.71501	4.64088	4.40801	-0.0934466	0.540465	0.919789	0.296155	-1.66296	99 UNCLASSIFIED PROTEINS
An03g06860	strong similarity to mitochondrial transport protein ARG11 - Saccharomyces cerevisiae	A	A	M	A	A	4.92233	4.87169	4.99909	4.92305	4.94259	-0.205261	-1.30871	1.46746	-0.189611	0.236131	01 METABOLISM	01.01 amino acid metabolism	01.01.07 amino acid transport	08 CELLULAR TRANSPORT AND TRANSPORT MECHANISMS	08.04 mitochondrial transport	40 SUBCELLULAR LOCALISATION	40.16 mitochondrion
An03g06870	strong similarity to cytidine deaminase - Homo sapiens	A	P	M	M	P	6.58529	6.4076	6.75449	6.65609	6.95999	-0.427209	-1.29577	0.399839	-0.0811485	1.40429	01 METABOLISM	01.03 nucleotide metabolism	01.03.04 pyrimidine nucleotide metabolism
An03g06940	strong similarity to UPD-GlcNAc transporter MNN2-2 - Kluyveromyces lactis	A	A	A	A	M	4.27179	4.03896	4.2108	4.0931	4.8059	-0.0402641	-0.801328	-0.239627	-0.624361	1.70558	01 METABOLISM	01.05 C-compound and carbohydrate metabolism	01.05.07 C-compound, carbohydrate transport	08 CELLULAR TRANSPORT AND TRANSPORT MECHANISMS	08.07 vesicular transport (Golgi network, etc.)	40 SUBCELLULAR LOCALISATION	40.08 Golgi	67 TRANSPORT FACILITATION	67.07 C-compound and carbohydrate transporters
An04e04250	trnaGgcc	A	A	A	P	A	3.22163	3.14	3.22163	5.0597	3.19649	-0.414873	-0.512682	-0.414873	1.78743	-0.444999	trna
An04g00010	similarity to ATP synthase regulatory factor, 15K STF2 - Saccharomyces cerevisiae [truncated ORF]	P	M	M	A	P	6.76747	6.78041	6.75079	6.30628	6.43618	0.7192	0.777656	0.643868	-1.36369	-0.77703	99 unclassified proteins
An04g00030	hypothetical protein	A	A	A	A	M	3.33822	3.40461	3.3697	3.22683	3.61563	-0.371271	0.0957406	-0.149794	-1.15484	1.58016	99 UNCLASSIFIED PROTEINS
An04g00150	strong similarity to glutaredoxins GRX5 - Saccharomyces cerevisiae	A	M	A	A	A	4.63609	4.55975	4.51935	4.57995	4.53079	1.53285	-0.117531	-0.990831	0.319122	-0.743614	06 PROTEIN FATE (folding, modification, destination)	06.07 protein modification	11 CELL RESCUE, DEFENSE AND VIRULENCE	11.01 stress response
An04g00230	strong similarity to ankyrin repeat protein Nuc-2 protein - Neurospora crassa [putative sequencing error]	A	A	M	A	A	3.71999	3.58708	3.83879	3.80733	3.40623	0.270754	-0.477301	0.939351	0.762313	-1.49512	01 METABOLISM	01.04 phosphate metabolism	01.04.04 regulation of phosphate utilization
An04g00260	hypothetical protein	P	P	M	M	A	3.90998	3.9882	3.89879	3.9806	3.76627	0.0135241	0.889816	-0.111765	0.804683	-1.59626	99 UNCLASSIFIED PROTEINS
An04g00270	weak similarity to hydroxyproline-rich glycoprotein HRGPnt3 - Nicotiana tabacum	P	A	A	A	P	6.08524	5.51686	5.83186	5.55465	6.37496	0.585587	-0.980486	-0.112559	-0.876383	1.38384	99 UNCLASSIFIED PROTEINS
An04g00280	hypothetical protein	M	A	A	A	A	5.19533	5.12968	5.0459	5.17794	5.17794	0.822732	-0.258129	-1.63739	0.536394	0.536394	99 UNCLASSIFIED PROTEINS
An04g00410	strong similarity to dipeptidyl peptidase III - Rattus norvegicus	M	P	A	A	A	5.30036	8.30019	5.15802	5.74205	5.21368	-0.480302	1.76222	-0.586705	-0.150117	-0.545096	06 PROTEIN FATE (folding, modification, destination)	06.13 proteolytic degradation	06.13.99 other proteolytic degradation
An04g00420	similarity to MAP kinase homolog WCK-1 - Triticum aestivum	A	A	A	A	P	4.86171	4.99326	4.91199	5.43903	6.60063	-0.684834	-0.504513	-0.615922	0.106516	1.69875	06 PROTEIN FATE (folding, modification, destination)	06.07 protein modification	06.07.03 modification by phosphorylation, dephosphorylation	10 CELLULAR COMMUNICATION or SIGNAL TRANSDUCTION MECHANISM	10.01 intracellular signalling	10.01.01 unspecified signal transduction
An04g00430	strong similarity to branched-chain-amino-acid transaminase BAT2 - Saccharomyces cerevisiae	A	A	P	A	A	5.69983	5.76707	5.95955	5.29485	5.66129	0.0962365	0.373762	1.16832	-1.57547	-0.062853	01 METABOLISM	01.01 amino acid metabolism	01.01.01 amino acid biosynthesis	01.01.01.15 biosynthesis of the pyruvate family (alanine, isoleucine, leucine, valine) and D-alanine	01.01.10 amino acid degradation (catabolism)	01.01.10.04 degradation of amino acids of the pyruvate family	03 CELL CYCLE AND DNA PROCESSING	03.03 cell cycle	03.03.01 mitotic cell cycle and cell cycle control
An04g00460	hypothetical protein	A	A	A	P	A	7.07162	8.95927	6.89866	9.46938	6.96337	-0.645996	0.876675	-0.785513	1.28815	-0.73332	99 UNCLASSIFIED PROTEINS
An04g00480	weak similarity to the vitellogenin II precursor - Gallus gallus	M	P	A	A	A	6.09524	10.229	5.81055	5.16272	5.44603	-0.217223	1.76295	-0.353595	-0.663921	-0.528209	99 UNCLASSIFIED PROTEINS
An04g00510	weak similarity to the cytosolic phospholipase A2 beta cPLA2 beta - Homo sapiens	A	P	A	A	A	6.23953	6.36984	6.1488	5.91878	6.1488	0.451287	1.2419	-0.0992045	-1.49477	-0.0992045	99 UNCLASSIFIED PROTEINS
An04g00520	weak similarity to the 20-OH-ecdysone inducible puff 75B - Drosophila melanogaster	A	A	A	A	M	6.09547	6.15347	6.21639	6.28255	6.49745	-0.988299	-0.615121	-0.210255	0.215471	1.5982	99 UNCLASSIFIED PROTEINS
An04g00590	weak similarity to the nuclear matrix transcription factor MINT - Mus musculus	A	A	A	A	P	5.02845	4.99725	4.88812	5.11605	5.14969	-0.0721436	-0.373958	-1.42942	0.77506	1.10046	99 UNCLASSIFIED PROTEINS
An04g00660	weak similarity to hypothetical protein An04g06090 - Aspergillus niger	P	A	P	A	M	4.31254	4.26413	4.33442	4.31254	4.50242	-0.356773	-0.88543	-0.117865	-0.356773	1.71684	99 UNCLASSIFIED PROTEINS
An04g00790	similarity to multifunctional arom protein Aro1p - Saccharomyces cerevisiae	P	P	P	P	P	8.09669	7.6876	7.69443	7.71867	7.74823	1.77199	-0.584914	-0.545568	-0.405922	-0.235588	01 METABOLISM	01.01 amino acid metabolism	01.01.01 amino acid biosynthesis	01.01.01.11 biosynthesis of the cysteine-aromatic group	40 SUBCELLULAR LOCALISATION	40.03 cytoplasm
An04g00880	similarity to cell division cycle protein CDC25 - Candida albicans	A	A	P	A	A	5.08766	5.16514	8.0454	4.98269	4.83524	-0.393892	-0.336912	1.78144	-0.471098	-0.579541	03 CELL CYCLE AND DNA PROCESSING	03.03 cell cycle	03.03.01 mitotic cell cycle and cell cycle control	03.03.01.03 cell cycle checkpoints (checkpoints of morphogenesis, DNA-damage,-replication, mitotic phase and spindle)
An04g00910	hypothetical protein	M	A	A	A	A	7.74478	7.57448	7.5143	7.69593	7.72345	0.93488	-0.755445	-1.35268	0.450065	0.723182	99 UNCLASSIFIED PROTEINS
An04g00960	strong similarity to glucose or galactose transporter gluP - Brucella abortus	A	P	A	A	A	5.09604	5.15358	4.93792	5.09067	4.84941	0.556171	1.00993	-0.690905	0.513822	-1.38901	01 METABOLISM	01.05 C-compound and carbohydrate metabolism	01.05.07 C-compound, carbohydrate transport	08 CELLULAR TRANSPORT AND TRANSPORT MECHANISMS	08.19 cellular import	67 TRANSPORT FACILITATION	67.07 C-compound and carbohydrate transporters	67.07.99 other C-compound transporters
An04g00970	similarity to hypothetical transmembrane protein orf375 - Bradyrhizobium japonicum	A	M	A	A	A	7.23823	7.23823	7.3011	7.21005	7.03508	0.33549	0.33549	0.961516	0.0549176	-1.68741	99 UNCLASSIFIED PROTEINS
An04g01100	strong similarity to hypothetical protein SPAC227.14 - Schizosaccharomyces pombe	P	A	P	P	A	7.06005	7.06005	7.04616	7.13636	6.99345	0.0164284	0.0164284	-0.255457	1.50941	-1.28681	99 UNCLASSIFIED PROTEINS
An04g01170	strong similarity to the protein probably involved in the synthesis of Fe-S clusters Isu2 - Saccharomyces cerevisiae	P	P	A	A	A	6.36978	6.56216	6.37764	5.89048	6.25172	0.318212	1.08897	0.349703	-1.60207	-0.154808	06 PROTEIN FATE (folding, modification, destination)	06.10 assembly of protein complexes	13 REGULATION OF or INTERACTION WITH CELLULAR ENVIRONMENT	13.01 ionic homeostasis	13.01.01 homeostasis of cations	13.01.01.01 homeostasis of metal ions (Na, K, Ca etc.)	40 SUBCELLULAR LOCALISATION	40.16 mitochondrion
An04g01180	hypothetical protein	P	A	M	A	A	6.45556	6.15512	6.15512	6.12168	6.15512	1.7791	-0.384561	-0.384561	-0.625416	-0.384561	99 UNCLASSIFIED PROTEINS
An04g01180	hypothetical protein	P	M	A	A	A	6.66024	6.05883	6.17768	6.0831	6.0831	1.75994	-0.604489	-0.137253	-0.509099	-0.509099	99 UNCLASSIFIED PROTEINS
An04g01210	similarity to the DNA-3-methyladenine glycosidase I mag1 - Schizosaccharomyces pombe	M	A	M	M	A	6.88768	6.71337	6.88189	7.1445	6.9941	-0.230504	-1.32753	-0.266953	1.38576	0.439227	03 cell cycle and dna processing	03.01 dna processing	03.01.05 dna recombination and dna repair	03.01.05.01 dna repair	40 SUBCELLULAR LOCALISATION	40.10 nucleus
An04g01230	strong similarity to the ECM33 homolog SPCC1223.12c - Schizosaccharomyces pombe	P	P	P	P	M	7.47006	7.53574	7.24225	6.98172	7.30676	0.748934	1.05114	-0.299374	-1.49819	-0.00251585	99 UNCLASSIFIED PROTEINS
An04g01260	strong similarity to golgi alpha-1,6 mannosyltransferase subunit ANP1 - Saccharomyces cerevisiae	A	P	A	A	A	4.59395	6.4328	4.81255	4.17259	4.65862	-0.390673	1.72129	-0.139606	-0.874613	-0.316396	01 METABOLISM	01.05 C-compound and carbohydrate metabolism	01.05.01 C-compound and carbohydrate utilization	06 PROTEIN FATE (folding, modification, destination)	06.07 protein modification	06.07.02 modification with sugar residues (e.g. glycosylation)	08 CELLULAR TRANSPORT AND TRANSPORT MECHANISMS	08.07 vesicular transport (Golgi network, etc.)
An04g01270	weak similarity to hypothetical protein An11g03830 - Aspergillus niger	P	P	A	P	M	6.43795	6.64446	6.06028	7.71083	6.49105	-0.372038	-0.0393901	-0.980391	1.67833	-0.286508	99 UNCLASSIFIED PROTEINS
An04g01280	strong similarity to 4-hydroxyphenylpyruvate dioxygenase HPPD - Mycosphaerella graminicola [truncated]	M	M	P	A	M	5.60567	5.64188	6.21996	5.63311	6.06936	-0.790429	-0.665075	1.33617	-0.695457	0.814791	01 METABOLISM	01.01 amino acid metabolism	01.01.10 amino acid degradation (catabolism)	01.01.10.05 degradation of amino acids of the cysteine-aromatic group
An04g01290	strong similarity to the Rad52 homologue MUS11 - Neurospora crassa [truncated ORF]	A	A	A	M	A	6.87531	6.85104	6.75858	6.77198	6.84871	1.03713	0.572627	-1.19703	-0.940666	0.527946	03 CELL CYCLE AND DNA PROCESSING	03.01 DNA processing	03.01.05 DNA recombination and DNA repair	03.01.05.01 DNA repair	40 SUBCELLULAR LOCALISATION	40.10 nucleus
An04g01360	similarity to DNA-damage repair protein precursor DRT111 - Arabidopsis thaliana	A	P	A	P	A	5.78182	5.80443	5.74626	6.12736	5.73431	-0.348322	-0.210167	-0.565557	1.76263	-0.638583	03 CELL CYCLE AND DNA PROCESSING	03.01 DNA processing	03.01.05 DNA recombination and DNA repair	03.01.05.01 DNA repair
An04g01370	strong similarity to the malonyl CoA synthetase MatB - Rhizobium trifolii	P	P	A	P	P	7.68711	7.57178	7.54237	7.41583	7.56157	1.36045	0.166175	-0.138374	-1.44871	0.0604621	01 METABOLISM	01.06 lipid, fatty-acid and isoprenoid metabolism	01.06.07 lipid, fatty-acid and isoprenoid utilization
An04g01400	weak similarity to vacuolar protein Vac7 - Saccharomyces cerevisiae	P	A	A	M	P	3.93699	3.89915	3.96756	4.20536	4.06313	-0.630724	-0.938897	-0.381789	1.55488	0.396525	99 UNCLASSIFIED PROTEINS
An04g01420	strong similarity to the protein with DNase activity TatD - Escherichia coli	A	P	A	A	A	5.64824	5.79442	5.64824	5.71208	5.58087	-0.354454	1.46173	-0.354454	0.438662	-1.19149	01 METABOLISM	01.03 nucleotide metabolism	01.03.16 polynucleotide degradation	01.03.16.03 DNA degradation
An04g01450	similarity to glycolate oxidase GOX - Mus musculus	A	P	P	P	A	7.9161	8.15033	8.20196	8.07879	8.18707	-1.63349	0.372359	0.814499	-0.240322	0.686952	01 METABOLISM	01.05 C-compound and carbohydrate metabolism	01.05.01 C-compound and carbohydrate utilization
An04g01490	hypothetical protein	P	M	M	M	A	4.81875	4.43551	4.46333	4.81602	4.48697	1.09766	-0.862262	-0.719994	1.08368	-0.599081	99 UNCLASSIFIED PROTEINS
An04g01520	similarity to nuclear envelope protein Cut11p - Schizosaccharomyces pombe	A	A	M	A	A	5.53897	5.53897	5.55975	5.4647	5.53897	0.291832	0.291832	0.858643	-1.73414	0.291832	03 CELL CYCLE AND DNA PROCESSING	03.03 cell cycle	03.03.01 mitotic cell cycle and cell cycle control	40 SUBCELLULAR LOCALISATION	40.10 nucleus
An04g01550	strong similarity to killer toxin insensitive protein 3 IKI3 - Saccharomyces cerevisiae	M	A	M	A	A	8.15984	8.19356	8.07947	8.3533	8.19356	-0.362663	-0.0239739	-1.17002	1.58063	-0.0239739	11 CELL RESCUE, DEFENSE AND VIRULENCE	11.05 Disease, virulence and defense	11.05.01 resistance proteins
An04g01620	similarity to transcription factor ZFM1 - Homo sapiens	A	A	A	A	M	5.99547	6.13777	6.01724	6.41563	6.35782	-0.979727	-0.243302	-0.8671	1.19466	0.895471	04 TRANSCRIPTION	04.05 mRNA transcription	04.05.01 mRNA synthesis	04.05.01.04 transcriptional control
An04g01710	strong similarity to hypothetical protein B23I11.140 - Neurospora crassa	A	A	M	A	A	7.35836	7.2608	7.35836	7.37354	7.37252	0.287297	-1.76731	0.287297	0.607076	0.585643	99 UNCLASSIFIED PROTEINS
An04g01720	similarity to DnaJ protein SIS1 - Cryptococcus curvatus	A	M	A	A	A	5.6455	5.70311	5.6455	5.75162	5.48332	-0.00311506	0.566813	-0.00311506	1.04666	-1.60724	06 PROTEIN FATE (folding, modification, destination)	06.01 protein folding and stabilization	06.04 protein targeting, sorting and translocation	11 CELL RESCUE, DEFENSE AND VIRULENCE	11.01 stress response
An04g01740	weak similarity to steroid reductase DET2 - Arabidopsis thaliana	A	A	P	A	A	4.43134	4.58729	4.68965	4.6402	4.51122	-1.36875	0.149449	1.14593	0.664519	-0.591145	01 METABOLISM	01.06 lipid, fatty-acid and isoprenoid metabolism	01.06.01 lipid, fatty-acid and isoprenoid biosynthesis	01.06.01.07 isoprenoid biosynthesis	01.06.01.07.11 tetracyclic and pentacyclic triterpenes (cholesterin, steroids and hopanoids) biosynthesis
An04g01760	hypothetical protein	A	P	A	M	A	5.58088	5.72141	5.64216	5.93074	5.85889	-1.13483	-0.173772	-0.715727	1.25787	0.766459	99 UNCLASSIFIED PROTEINS
An04g01800	strong similarity to proteasome 20S core subunit PUP3 - Saccharomyces cerevisiae	A	A	A	A	M	6.18549	6.08992	6.25838	6.35127	6.44349	-0.580761	-1.27265	-0.0530808	0.619412	1.28708	06 PROTEIN FATE (folding, modification, destination)	06.13 proteolytic degradation	06.13.01 cytoplasmic and nuclear degradation	06.13.01.01 proteasomal degradation	40 SUBCELLULAR LOCALISATION	40.03 cytoplasm	40.07 endoplasmic reticulum	40.10 nucleus
An04g01840	strong similarity to hypothetical protein An12g05240 - Aspergillus niger	A	A	A	M	A	6.0612	6.32994	6.05748	5.87652	6.02003	-0.0477142	1.58981	-0.070423	-1.17309	-0.298581	99 UNCLASSIFIED PROTEINS
An04g01870	strong similarity to proteasome 20S core subunit Pre1p - Saccharomyces cerevisiae [putative sequencing error]	A	M	A	A	A	5.35947	5.54209	5.35947	5.35947	5.21806	-0.0715844	1.51478	-0.0715844	-0.0715844	-1.30003	06 PROTEIN FATE (folding, modification, destination)	06.13 proteolytic degradation	06.13.01 cytoplasmic and nuclear degradation	06.13.01.01 proteasomal degradation	40 SUBCELLULAR LOCALISATION	40.03 cytoplasm	40.07 endoplasmic reticulum	40.10 nucleus
An04g01930	similarity to protein involved in cell growth and replication of M1 dsRNA MAK11 - Saccharomyces cerevisiae	P	A	A	A	A	6.14553	5.96957	5.96957	5.83756	5.95039	1.55084	-0.0449132	-0.0449132	-1.24217	-0.218843	14 CELL FATE	14.01 cell growth or morphogenesis
An04g01940	strong similarity to translation initiation factor eIF2 gamma chain GCD11 - Saccharomyces cerevisiae	M	M	A	A	M	5.93243	5.97595	6.0801	6.0801	6.95735	-0.641114	-0.538824	-0.29402	-0.29402	1.76798	05 PROTEIN SYNTHESIS	05.04 translation	05.04.01 initiation	40 SUBCELLULAR LOCALISATION	40.03 cytoplasm
An04g01970	weak similarity to ribosomal protein L34 - Bacillus stearothermophilus	A	M	A	A	A	7.66334	7.73074	7.72398	7.56826	7.60588	0.0685639	1.01135	0.916813	-1.26149	-0.735234	05 PROTEIN SYNTHESIS	05.01 ribosome biogenesis
An04g02010	similarity to ribosomal protein S13 rpsM - Bacillus subtilis	M	A	A	A	P	6.73628	6.65072	6.73628	6.72857	6.98347	-0.243845	-0.921632	-0.243845	-0.304939	1.71426	05 PROTEIN SYNTHESIS	05.01 ribosome biogenesis	40 SUBCELLULAR LOCALISATION	40.16 mitochondrion
An04g02020	strong similarity to cyclophilin B cypB - Aspergillus nidulans	A	A	P	A	A	5.76255	5.71155	7.79784	5.33556	5.8792	-0.344366	-0.396832	1.74917	-0.783582	-0.224386	06 PROTEIN FATE (folding, modification, destination)	06.01 protein folding and stabilization	11 CELL RESCUE, DEFENSE AND VIRULENCE	11.01 stress response	40 SUBCELLULAR LOCALISATION	40.07 endoplasmic reticulum
An04g02050	weak similarity to insulin induced protein 1 INSIG1 - Homo sapiens	A	A	P	A	A	5.2097	4.89924	5.02941	4.94482	4.87398	1.60965	-0.679869	0.280079	-0.343712	-0.86615	14 CELL FATE	14.01 cell growth or morphogenesis
An04g02110	similarity to con-8 - Neurospora crassa	A	A	P	A	A	6.00748	5.77165	7.60956	5.78663	6.35566	-0.390039	-0.697979	1.70185	-0.678414	0.0645872	14 CELL FATE	14.04 cell differentiation	14.04.03 fungal cell differentiation	14.04.03.01 budding, cell polarity and filament formation
An04g02130	similarity to U1 and U2 snRNPs component SmB - Homo sapiens	A	A	A	P	A	5.60815	5.60815	5.45257	6.93684	5.56023	-0.362832	-0.362832	-0.613676	1.77944	-0.440103	04 TRANSCRIPTION	04.05 mRNA transcription	04.05.05 mRNA processing (splicing, 5'-, 3'-end processing)	04.05.05.01 splicing	40 SUBCELLULAR LOCALISATION	40.10 nucleus
An04g02190	strong similarity to mevalonate kinase ERG12 - Saccharomyces cerevisiae	A	M	A	P	A	6.76806	6.87167	6.63045	6.95818	6.58168	0.0381811	0.692277	-0.830495	1.23841	-1.13838	01 METABOLISM	01.06 lipid, fatty-acid and isoprenoid metabolism	01.06.01 lipid, fatty-acid and isoprenoid biosynthesis	01.06.10 regulation of lipid, fatty-acid and isoprenoid metabolism	40 SUBCELLULAR LOCALISATION	40.03 cytoplasm
An04g02250	questionable ORF	A	A	A	P	A	3.94792	3.86464	3.94792	4.22176	4.05664	-0.434712	-1.03959	-0.434712	1.55415	0.354867	99 UNCLASSIFIED PROTEINS
An04g02270	strong similarity to hypothetical protein SPAC577.03c - Schizosaccharomyces pombe	A	P	A	M	A	7.20194	7.1991	7.27514	7.23589	7.26501	-0.957006	-1.03838	1.13572	0.0135844	0.846081	99 UNCLASSIFIED PROTEINS
An04g02300	similarity to trans-2-enoyl-ACP reductase II fabK - Streptococcus pneumoniae	P	M	P	A	A	6.45716	6.59196	6.54734	6.54734	6.36492	-0.490786	0.99316	0.501949	0.501949	-1.50627	01 METABOLISM	01.06 lipid, fatty-acid and isoprenoid metabolism	01.06.01 lipid, fatty-acid and isoprenoid biosynthesis	01.06.01.05 fatty acid biosynthesis
An04g02310	similarity to neurite-outgrowth-promoting protein MDP77 - Gallus gallus	P	A	A	M	A	7.54871	7.42955	7.43371	7.54871	7.61509	0.414596	-1.05767	-1.00635	0.414596	1.23483	40 SUBCELLULAR LOCALISATION	40.27 extracellular or secretion proteins
An04g02400	strong similarity to suppressing protein kinase dsk1 - Schizosaccharomyces pombe	P	A	A	A	A	4.47414	4.28838	4.28206	4.44814	4.40328	1.06091	-1.0149	-1.08555	0.77045	0.269093	03 CELL CYCLE AND DNA PROCESSING	03.03 cell cycle	03.03.01 mitotic cell cycle and cell cycle control	06 PROTEIN FATE (folding, modification, destination)	06.07 protein modification	06.07.03 modification by phosphorylation, dephosphorylation	10 CELLULAR COMMUNICATION or SIGNAL TRANSDUCTION MECHANISM	10.01 intracellular signalling	10.01.01 unspecified signal transduction
An04g02460	strong similarity to heart muscle protein mitofilin HMP - Homo sapiens	A	M	A	A	A	6.80026	6.53062	6.82596	6.6596	6.46506	0.902012	-0.787476	1.06304	0.0206631	-1.19824	40 SUBCELLULAR LOCALISATION	40.16 mitochondrion
An04g02560	hypothetical protein	A	P	M	A	A	4.22476	4.32603	4.29395	4.4623	4.51756	-1.15431	-0.320248	-0.584489	0.801978	1.25707	99 UNCLASSIFIED PROTEINS
An04g02590	hypothetical protein	M	A	A	A	A	5.73851	5.68619	5.56226	5.58457	5.51575	1.31593	0.74715	-0.59997	-0.357535	-1.10558	99 UNCLASSIFIED PROTEINS
An04g02620	weak similarity to pre-mRNA splicing protein SRp75 - Homo sapiens	A	A	A	M	A	6.38947	6.02058	6.03366	6.56376	5.72052	0.73266	-0.375581	-0.336297	1.25627	-1.27705	99 UNCLASSIFIED PROTEINS
An04g02630	similarity to probable membrane protein YGR103w - Saccharomyces cerevisiae [truncated ORF]	A	A	A	P	A	5.12245	5.27139	5.13218	5.50224	4.95827	-0.368062	0.364267	-0.320235	1.49932	-1.17529	99 UNCLASSIFIED PROTEINS
An04g02740	similarity to the human nonsense mRNA-reducing protein Hupf1 - Homo sapiens	A	M	A	A	A	6.53684	6.80327	6.44795	6.50841	6.50841	-0.173289	1.73968	-0.811544	-0.377422	-0.377422	01 METABOLISM	01.03 nucleotide metabolism	01.03.16 polynucleotide degradation	01.03.16.01 RNA degradation	04 TRANSCRIPTION	04.05 mRNA transcription	04.05.05 mRNA processing (splicing, 5'-, 3'-end processing)	04.05.05.03 5'-end processing	40 SUBCELLULAR LOCALISATION
An04g02750	weak similarity to the glycinin A5A4B3 subunit from patent JP61132189-A - Glycine max	A	A	M	A	A	5.73658	5.85392	5.7825	5.81451	5.77334	-1.25479	1.39384	-0.218402	0.504347	-0.424996	99 UNCLASSIFIED PROTEINS
An04g02800	strong similarity to the pyrroline-5-carboxylate reductase ProC - Pseudomonas aeruginosa	P	M	A	A	A	7.41459	7.38733	7.37097	7.37097	7.21928	0.808368	0.452778	0.239337	0.239337	-1.73982	01 METABOLISM	01.01 amino acid metabolism	01.01.01 amino acid biosynthesis	01.01.01.01 assimilation of ammonia, biosynthesis of the glutamate group	01.01.01.01.02 biosynthesis of the glutamate group (proline, hydroxyprolin, arginine, glutamine, glutamate)	01.01.01.01.02.01 biosynthesis of proline
An04g02820	hypothetical protein	A	M	A	P	A	6.80599	6.82076	6.78654	6.69685	6.89731	0.0624236	0.26758	-0.20761	-1.45294	1.33055	99 UNCLASSIFIED PROTEINS
An04g02870	weak similarity to the histone H1 - Nicotiana tabacum	M	A	M	A	A	5.49637	5.34586	5.34586	5.25569	5.17872	1.44692	0.179808	0.179808	-0.579257	-1.22728	99 UNCLASSIFIED PROTEINS
An04g02880	strong similarity to the glutaminyl-peptide cyclotransferase QPCT - Homo sapiens	A	A	P	A	A	6.61396	6.35036	6.56817	6.29095	6.45096	1.15443	-0.758499	0.822139	-1.18965	-0.0284188	01 METABOLISM	01.01 amino acid metabolism	01.01.99 other amino acid metabolism activities	06 PROTEIN FATE (folding, modification, destination)	06.07 protein modification	06.07.99 other protein modifications
An04g03000	similarity to ankyrin Ank2 - Drosophila melanogaster [truncated ORF]	A	A	P	A	A	5.80607	5.80232	5.87802	5.74022	5.3952	0.429177	0.40947	0.807128	0.083313	-1.72909	06 PROTEIN FATE (folding, modification, destination)	06.10 assembly of protein complexes
An04g03050	strong similarity to DNA mismatch repair protein msh6 - Saccharomyces cerevisiae	A	A	M	A	A	7.27401	7.19567	7.10561	7.248	7.18024	1.12125	-0.0770393	-1.45451	0.72337	-0.313069	03 CELL CYCLE AND DNA PROCESSING	03.01 DNA processing	03.01.05 DNA recombination and DNA repair	40 SUBCELLULAR LOCALISATION	40.10 nucleus
An04g03070	similarity to probable transcription activator SPAC139.03 - Schizosaccharomyces pombe	A	A	A	A	P	4.42499	4.42499	4.4558	4.37263	4.42751	0.126388	0.126388	1.15003	-1.61287	0.210072	04 TRANSCRIPTION	04.05 mRNA transcription	04.05.01 mRNA synthesis	04.05.01.04 transcriptional control
An04g03160	similarity to hypothetical protein An07g04910 - Aspergillus niger	M	A	A	A	A	4.46353	4.4593	4.61962	4.24892	4.11274	0.414454	0.393273	1.19664	-0.660959	-1.34341	99 UNCLASSIFIED PROTEINS
An04g03180	hypothetical protein	M	A	A	A	P	6.62364	6.67871	7.06556	6.67243	6.79427	-0.803576	-0.494718	1.67486	-0.529949	0.153386	99 UNCLASSIFIED PROTEINS
An04g03250	similarity to beta transducin-like protein het-e1 - Podospora anserina [truncated ORF]	A	P	A	M	A	4.00188	4.05549	4.04234	4.40567	4.06624	-0.68282	-0.357232	-0.437108	1.76913	-0.291972	10 CELLULAR COMMUNICATION or SIGNAL TRANSDUCTION MECHANISM	10.01 intracellular signalling	10.01.01 unspecified signal transduction	10.01.05 enzyme mediated signal transduction	10.01.05.05 G-protein mediated signal transduction	14 CELL FATE	14.04 cell differentiation	14.04.03 fungal cell differentiation	14.04.03.03 pheromone response, mating-type determination, sex-specific proteins
An04g03280	hypothetical protein	A	M	A	A	A	6.90058	6.79786	6.8	7.0991	7.01348	-0.162905	-0.93671	-0.920564	1.33261	0.687572	99 UNCLASSIFIED PROTEINS
An04g03330	strong similarity to hypothetical protein SPAC1F12.08 - Schizosaccharomyces pombe	A	P	A	A	A	4.81571	4.83176	4.87435	5.14513	4.69197	-0.335385	-0.239415	0.0153268	1.635	-1.07552	99 UNCLASSIFIED PROTEINS
An04g03340	weak similarity to syntaxin 8 related protein B13N20.240 - Neurospora crassa	A	A	P	A	A	6.23838	6.23838	6.23838	6.32701	5.99423	0.248565	0.248565	0.248565	0.956929	-1.70263	99 UNCLASSIFIED PROTEINS
An04g03360	strong similarity to acidic Ca(2+)-independent phospholipase A2 aiPLA2 - Rattus norvegicus	A	A	A	A	P	5.12949	5.13872	5.13872	4.98424	5.63528	-0.304205	-0.267149	-0.267149	-0.887114	1.72562	01 METABOLISM	01.06 lipid, fatty-acid and isoprenoid metabolism	01.06.04 breakdown of lipids, fatty acids and isoprenoids	11 CELL RESCUE, DEFENSE AND VIRULENCE	11.07 detoxification
An04g03400	strong similarity to aldehyde dehydrogenase aldA - Aspergillus niger	A	A	M	A	A	6.10665	6.13542	6.43054	6.13948	6.13542	-0.611984	-0.399459	1.7804	-0.369495	-0.399459	01 METABOLISM	01.05 C-compound and carbohydrate metabolism	01.05.01 C-compound and carbohydrate utilization	01.05.01.01 C-compound, carbohydrate catabolism
An04g03410	hypothetical protein	A	M	M	A	A	4.21347	4.1401	4.19726	4.31687	4.26235	-0.18725	-1.2828	-0.429255	1.35673	0.542579	99 UNCLASSIFIED PROTEINS
An04g03420	strong similarity to regucalcin also known as senescence marker protein-30 SMP30 - Rattus norvegicus	A	P	A	A	P	6.02833	6.14698	5.99691	6.0786	6.78756	-0.544979	-0.184432	-0.640449	-0.392231	1.76209	13 REGULATION OF or INTERACTION WITH CELLULAR ENVIRONMENT	13.01 ionic homeostasis	13.01.01 homeostasis of cations	13.01.01.99 homeostasis of other cations
An04g03480	hypothetical protein	A	A	A	M	A	5.0082	5.31379	4.93373	5.30915	5.10947	-0.73273	1.03502	-1.16353	1.00818	-0.146948	99 UNCLASSIFIED PROTEINS
An04g03500	weak similarity to oligosaccharyltransferase delta subunit SWP1 - Saccharomyces cerevisiae	A	A	P	A	M	8.17167	8.23976	8.13804	8.16038	8.27875	-0.440853	0.711379	-1.00996	-0.63183	1.37126	99 UNCLASSIFIED PROTEINS
An04g03530	strong similarity to NAD-dependent D-arabinitol dehydrogenase ARD - Candida tropicalis	A	P	P	A	A	5.93188	7.39274	9.43724	5.65804	5.6313	-0.536308	0.355661	1.60399	-0.703511	-0.719834	01 METABOLISM	01.05 C-compound and carbohydrate metabolism	01.05.01 C-compound and carbohydrate utilization
An04g03550	hypothetical protein	M	A	A	A	A	6.57978	6.54907	6.38576	6.57978	6.58302	0.522219	0.160189	-1.76493	0.522219	0.560302	99 UNCLASSIFIED PROTEINS
An04g03680	similarity to glucanase ZmGnsN4 of patent WO200073470-A2 - Zea mays	A	M	A	A	A	6.23687	6.27281	6.21443	6.26574	6.25632	-0.522146	0.99571	-1.46988	0.696974	0.299342	01 METABOLISM	01.05 C-compound and carbohydrate metabolism	01.05.01 C-compound and carbohydrate utilization	01.05.01.01 C-compound, carbohydrate catabolism	01.05.01.01.01 sugar, glucoside, polyol and carboxylate catabolism
An04g03750	strong similarity to hypothetical protein YMR099c - Saccharomyces cerevisiae	A	A	A	P	A	5.9896	5.98293	5.87211	6.8103	6.01068	-0.375343	-0.392786	-0.682626	1.77097	-0.320212	99 UNCLASSIFIED PROTEINS
An04g03860	similarity to carbonyl reductase NADPH - Rattus norvegicus	M	A	A	P	P	6.86912	6.92993	6.86447	7.64228	6.83918	-0.464147	-0.287607	-0.47764	1.78046	-0.551066	99 UNCLASSIFIED PROTEINS
An04g03880	hypothetical protein	A	A	A	A	P	7.36668	7.21337	7.15299	6.85188	7.61801	0.447317	-0.0965494	-0.310757	-1.3789	1.33889	99 UNCLASSIFIED PROTEINS
An04g03970	strong similarity to hypothetical protein SPAC577.12 - Schizosaccharomyces pombe	A	A	P	A	A	5.46416	5.08957	5.67959	5.36994	5.44069	0.260425	-1.50137	1.27364	-0.182735	0.150035	99 UNCLASSIFIED PROTEINS
An04g03980	similarity to C2H2-type zinc finger protein Mhy1p - Yarrowia lipolytica	P	M	A	A	A	5.04763	4.92246	4.83363	4.88814	4.95463	1.48097	-0.0855753	-1.19733	-0.515085	0.317015	04 TRANSCRIPTION	04.05 mRNA transcription	04.05.01 mRNA synthesis	04.05.01.04 transcriptional control	25 DEVELOPMENT (Systemic)	25.01 fungal or microorganismic development	40 SUBCELLULAR LOCALISATION	40.10 nucleus
An04g03990	hypothetical protein	A	A	P	M	A	5.91862	7.15152	9.74077	9.44237	9.36512	-1.41827	-0.69123	0.835667	0.659694	0.614141	99 UNCLASSIFIED PROTEINS
An04g04020	hypothetical protein	P	A	M	A	A	5.78905	5.78905	5.78905	5.78905	5.69626	0.447214	0.447214	0.447214	0.447214	-1.78885	99 UNCLASSIFIED PROTEINS
An04g04120	hypothetical protein	P	P	P	A	P	7.50097	7.50868	7.81505	7.37877	7.50868	-0.255746	-0.208208	1.68181	-1.00965	-0.208208	99 UNCLASSIFIED PROTEINS
An04g04120	hypothetical protein	M	P	P	A	A	7.67995	7.95519	8.01762	7.62512	7.84473	-0.851021	0.76922	1.13668	-1.17383	0.118947	99 UNCLASSIFIED PROTEINS
An04g04210	strong similarity to S-adenosyl-L-methionine:delta24-sterol-C-methyltransferase - Glycine max	A	P	A	A	A	4.28271	5.4438	4.4895	4.64031	4.57941	-0.91065	1.70373	-0.445037	-0.105449	-0.242593	01 METABOLISM	01.01 amino acid metabolism	01.01.01 amino acid biosynthesis	01.01.01.07 biosynthesis of the aspartate family	01.01.01.07.04 biosynthesis of methionine
An04g04270	similarity to hypothetical protein mlr1435 - Mesorhizobium loti	A	M	A	A	P	7.00158	7.00158	7.05937	6.86265	6.95475	0.348664	0.348664	1.13573	-1.5438	-0.289257	99 UNCLASSIFIED PROTEINS
An04g04290	hypothetical protein	A	A	A	A	P	4.75198	4.75198	4.63558	4.78158	4.93087	-0.174175	-0.174175	-1.27488	0.10573	1.5175	99 UNCLASSIFIED PROTEINS
An04g04350	similarity to unknown protein encoded by prophage CP-933X Z1925- Escherichia coli	P	A	P	A	A	5.6347	5.78383	6.02983	5.44032	5.62493	-0.309592	0.369118	1.48874	-1.19424	-0.354032	99 UNCLASSIFIED PROTEINS
An04g04360	similarity to hypothetical protein 104H10.250 - Neurospora crassa	A	M	A	A	A	5.34113	5.41796	5.3665	5.40848	5.3665	-1.21353	1.17825	-0.423869	0.883025	-0.423869	99 UNCLASSIFIED PROTEINS
An04g04400	similarity to tankyrase2 TANK2 patent WO200100849-A1 - Homo sapiens	M	A	P	M	A	4.53346	4.54434	4.70951	4.59067	4.44196	-0.312785	-0.201328	1.49109	0.273431	-1.25041	03 CELL CYCLE AND DNA PROCESSING	03.03 cell cycle	03.03.01 mitotic cell cycle and cell cycle control	40 SUBCELLULAR LOCALISATION	40.10 nucleus
An04g04500	similarity to ntestinal mucin MUC3 - Homo sapiens	P	P	P	P	P	8.3094	8.43096	8.3454	8.38514	8.3454	-1.16152	1.46003	-0.385121	0.471733	-0.385121	25 DEVELOPMENT (Systemic)	25.01 fungal or microorganismic development
An04g04510	similarity to the putative transcription factor hric - Cladosporium fulvum	A	P	A	A	A	4.13558	5.17788	4.15656	4.62123	4.39444	-0.842845	1.58691	-0.793935	0.289284	-0.239411	04 TRANSCRIPTION	04.05 mRNA transcription	04.05.01 mRNA synthesis	04.05.01.04 transcriptional control	40 SUBCELLULAR LOCALISATION	40.10 nucleus
An04g04520	questionable ORF	A	M	A	A	A	4.526	4.53791	4.61254	5.08005	4.52524	-0.544004	-0.494308	-0.18282	1.7683	-0.547172	99 UNCLASSIFIED PROTEINS
An04g04570	similarity to beta transducin-like protein het-e-1 - Podospora anserina	P	A	M	A	A	5.19314	4.92841	5.02345	5.06918	5.1625	1.10104	-1.37318	-0.484935	-0.0575406	0.814614	10 CELLULAR COMMUNICATION or SIGNAL TRANSDUCTION MECHANISM	10.01 intracellular signalling	10.01.01 unspecified signal transduction	10.01.05 enzyme mediated signal transduction	10.01.05.05 G-protein mediated signal transduction	14 CELL FATE	14.04 cell differentiation	14.04.03 fungal cell differentiation	14.04.03.03 pheromone response, mating-type determination, sex-specific proteins
An04g04580	strong similarity to hypothetical protein An11g05870 - Aspergillus niger	P	P	A	P	P	4.14106	4.14106	3.97972	4.19922	4.2005	0.0969476	0.0969476	-1.6912	0.741533	0.755769	99 UNCLASSIFIED PROTEINS
An04g04620	strong similarity to hypothetical protein An14g05440 - Aspergillus niger	A	M	A	P	P	7.17228	7.04651	7.17228	7.21876	7.17228	0.245268	-1.69997	0.245268	0.96417	0.245268	99 UNCLASSIFIED PROTEINS
An04g04670	strong similarity to chitinase cts1 - Coccidioides immitis	A	M	A	P	A	7.33062	6.99378	7.28612	7.3291	7.28612	0.601027	-1.76757	0.288122	0.590295	0.288122	01 METABOLISM	01.05 C-compound and carbohydrate metabolism	01.05.01 C-compound and carbohydrate utilization	01.05.01.03 C-compound, carbohydrate anabolism	01.05.01.03.04 aminosaccharide biosynthesis	11 CELL RESCUE, DEFENSE AND VIRULENCE	11.05 Disease, virulence and defense	11.05.03 defense related proteins
An04g04680	strong similarity to Sequence 29 from Patent WO0100842-A or 29 - Corynebacterium glutamicum	A	A	A	M	P	5.22476	5.12287	4.66423	5.27182	5.12793	0.587992	0.167399	-1.72594	0.782254	0.188295	99 UNCLASSIFIED PROTEINS
An04g04740	weak similarity to mucin-like protein MUC1 - Saccharomyces cerevisiae	M	A	A	A	A	7.65458	7.48955	7.45125	7.22506	7.6252	0.967187	0.00245949	-0.221432	-1.54364	0.795422	99 UNCLASSIFIED PROTEINS
An04g04860	similarity to sequence 29 from patent WO9811203-A1 - Aspergillus oryzae DEBY1058	P	A	M	P	A	6.45988	6.45988	6.61871	6.42945	6.52327	-0.507911	-0.507911	1.59517	-0.910831	0.331486	99 UNCLASSIFIED PROTEINS
An04g04920	hypothetical protein	M	A	A	A	A	7.8547	7.65328	7.55268	7.62628	7.62082	1.69188	-0.0724596	-0.953695	-0.308943	-0.356787	99 UNCLASSIFIED PROTEINS
An04g04960	hypothetical protien	A	P	A	A	A	6.39501	6.98029	6.38938	6.39501	6.25205	-0.306461	1.74721	-0.326215	-0.306461	-0.808078	99 UNCLASSIFIED PROTEINS
An04g05000	strong similarity to protein AN80 of patent WO9924580-A2 - Aspergillus nidulans	M	A	A	A	A	7.93287	7.85451	7.92908	7.87814	8.18017	-0.169558	-0.771104	-0.198643	-0.589697	1.729	99 UNCLASSIFIED PROTEINS
An04g05050	questionable ORF	A	M	A	A	A	6.43526	6.99293	6.33824	6.43526	6.43048	-0.345321	1.76677	-0.712737	-0.345321	-0.363387	99 UNCLASSIFIED PROTEINS
An04g05050	questionable ORF	A	P	A	P	P	3.47328	5.52992	3.44764	6.55875	8.13556	-0.966979	0.0498816	-0.979655	0.558567	1.33819	99 UNCLASSIFIED PROTEINS
An04g05060	similarity to XFIN protein - Xenopus laevis	A	A	A	A	M	6.26823	6.32748	6.32748	6.62673	6.7873	-0.876685	-0.615939	-0.615939	0.70098	1.40758	04 TRANSCRIPTION	04.05 mRNA transcription	04.05.01 mRNA synthesis	04.05.01.04 transcriptional control
An04g05080	hypothetical protein	A	A	A	P	A	7.93499	7.76814	7.98639	8.21106	8.20776	-0.457576	-1.33839	-0.18622	0.999806	0.982375	99 UNCLASSIFIED PROTEINS
An04g05130	strong similarity to the aspartate aminotransferase VF5 of patent WO9729187-A1 - Aquifex sp.	M	A	A	P	A	6.27452	6.35556	6.35556	6.48705	6.27396	-0.859269	0.0715437	0.0715437	1.58181	-0.865626	01 METABOLISM	01.01 amino acid metabolism	01.01.01 amino acid biosynthesis	01.01.01.01 assimilation of ammonia, biosynthesis of the glutamate group	01.01.01.01.02 biosynthesis of the glutamate group (proline, hydroxyprolin, arginine, glutamine, glutamate)	01.01.01.01.02.01 biosynthesis of proline	01.01.01.01.02.03 biosynthesis of arginine	01.01.01.01.02.05 biosynthesis of glutamate	01.01.01.07 biosynthesis of the aspartate family
An04g05140	hypothetical protein	M	A	A	A	A	5.68403	5.41002	5.29943	5.31766	5.3175	1.72339	0.0265933	-0.658272	-0.54536	-0.546347	99 UNCLASSIFIED PROTEINS
An04g05220	strong similarity to subunit 6 of ubiquinol--cytochrome-c reductase Qcr6 - Saccharomyces cerevisiae	P	P	P	P	A	7.51402	7.06088	7.15037	7.27026	6.66907	1.22879	-0.232279	0.0562719	0.442831	-1.49561	02 ENERGY	02.13 respiration	02.13.03 aerobic respiration	40 SUBCELLULAR LOCALISATION	40.16 mitochondrion	67 TRANSPORT FACILITATION	67.15 electron or hydrogen carrier
An04g05230	similarity to the protein fragment SEQ ID NO: 2344 of patent EP1033405-A2 - Arabidopsis thaliana	A	A	P	A	A	5.96114	5.84257	5.9771	5.78466	5.84257	0.952441	-0.467505	1.14358	-1.16101	-0.467505	99 UNCLASSIFIED PROTEINS
An04g05370	questionable ORF	M	M	P	M	A	3.95324	4.0271	4.18234	3.97904	3.97904	-0.767683	0.0319306	1.71249	-0.48837	-0.48837	99 UNCLASSIFIED PROTEINS
An04g05440	strong similarity to xanthine dehydrogenase XDH - Homo sapiens	A	P	A	A	A	4.09533	4.85801	4.41767	4.50864	4.32069	-1.23245	1.49413	-0.0800835	0.245158	-0.426761	01 METABOLISM	01.03 nucleotide metabolism	01.03.01 purine nucleotide metabolism	01.03.16 polynucleotide degradation	01.03.16.03 DNA degradation
An04g05510	strong similarity to cell division control protein CDC31 - Saccharomyces cerevisiae	P	P	P	P	A	7.12494	6.99258	7.28437	6.99258	6.8892	0.447854	-0.42127	1.49476	-0.42127	-1.10008	03 CELL CYCLE AND DNA PROCESSING	03.03 cell cycle	03.03.01 mitotic cell cycle and cell cycle control	14 CELL FATE	14.04 cell differentiation	14.04.03 fungal cell differentiation	14.04.03.01 budding, cell polarity and filament formation	40 SUBCELLULAR LOCALISATION	40.05 centrosome
An04g05520	questionable ORF	A	A	A	A	P	3.94904	3.77993	4.00011	3.88438	8.49426	-0.424625	-0.506929	-0.399774	-0.456094	1.78742	99 UNCLASSIFIED PROTEINS
An04g05520	questionable ORF	A	A	A	A	P	4.23383	4.21329	4.30404	4.43854	8.41583	-0.481192	-0.49233	-0.443115	-0.370173	1.78681	99 UNCLASSIFIED PROTEINS
An04g05590	weak similarity to WP6 protein - Chlamydomonas eugametos	P	P	P	A	P	7.57528	7.48827	7.63165	7.66266	7.79414	-0.487712	-1.25757	0.0110515	0.285417	1.44882	99 UNCLASSIFIED PROTEINS
An04g05670	similarity to vacuolar sorting protein SNF7 - Saccharomyces cerevisiae	A	A	A	A	P	6.31748	6.12517	6.31156	6.17335	6.37642	0.533253	-1.27586	0.477553	-0.822632	1.08768	06 PROTEIN FATE (folding, modification, destination)	06.13 proteolytic degradation	06.13.04 lysosomal and vacuolar degradation	06.13.04.02 vacuolar degradation	08 CELLULAR TRANSPORT AND TRANSPORT MECHANISMS	08.07 vesicular transport (Golgi network, etc.)	08.13 vacuolar transport	30 CONTROL OF CELLULAR ORGANIZATION	30.22 endosome
An04g05780	questionable ORF	M	A	A	A	A	5.10051	5.07424	4.88524	5.35318	5.45851	-0.320829	-0.434997	-1.2564	0.777234	1.23499	99 UNCLASSIFIED PROTEINS
An04g05800	weak similarity to regulator of exocytosis RIM2 - Mus musculus	A	P	A	A	A	7.17925	7.19209	7.12055	7.18398	7.30064	-0.245597	-0.0491104	-1.144	-0.173279	1.61199	99 UNCLASSIFIED PROTEINS
An04g05880	strong similarity to linoleate diol synthase - Gaeumannomyces graminis	A	A	A	A	P	5.20144	5.16943	5.11099	4.95375	5.39408	0.223	0.0219526	-0.345189	-1.33292	1.43316	01 METABOLISM	01.06 lipid, fatty-acid and isoprenoid metabolism	01.06.04 breakdown of lipids, fatty acids and isoprenoids
An04g06170	similarity to hypothetical protein B7N4.10 - Neurospora crassa	P	A	P	M	M	4.8794	4.76621	4.93301	5.52864	5.29904	-0.630835	-0.984582	-0.463308	1.39814	0.680587	99 UNCLASSIFIED PROTEINS
An04g06230	hypothetical protein	A	M	A	A	A	6.88829	7.07742	6.62705	6.92425	6.88669	0.0465938	1.21377	-1.56561	0.268515	0.0367317	99 UNCLASSIFIED PROTEINS
An04g06260	strong similarity to peptide synthase TycC - Bacillus brevis	A	A	P	A	A	4.56163	4.58137	7.72326	4.44122	4.58318	-0.432941	-0.41908	1.78733	-0.517504	-0.417809	01 METABOLISM	01.20 secondary metabolism	01.20.37 biosynthesis of peptide derived compounds	01.20.37.03 biosynthesis of peptide antibiotics
An04g06350	similarity to dihydroflavenol 4-reductase DFR - Petunia hybrida	A	A	M	A	A	5.97945	6.03655	6.23744	6.02484	5.69601	-0.0792774	0.214537	1.2484	0.154315	-1.53798	01 METABOLISM	01.05 C-compound and carbohydrate metabolism	01.20 secondary metabolism	01.20.35 biosynthesis of secondary products derived from L-phenylalanine and L-tyrosine	01.20.35.01 biosynthesis of phenylpropanoids	01.20.35.01.05 biosynthesis of stilbenes, flavonoids
An04g06360	questionable ORF	A	M	A	A	A	7.3756	7.84805	7.66999	7.65889	7.70078	-1.60438	1.15129	0.112759	0.0479995	0.292332	99 UNCLASSIFIED PROTEINS
An04g06480	hypothetical protein	A	M	P	P	P	6.60606	6.60175	6.64099	6.64599	6.64099	-0.98687	-1.18842	0.64717	0.880953	0.64717	99 UNCLASSIFIED PROTEINS
An04g06510	strong similarity to polyubiquitin 5 UBI4 - Saccharomyces cerevisiae	A	A	P	A	A	4.07886	4.07886	4.15674	3.85443	4.44314	-0.205493	-0.205493	0.16203	-1.26446	1.51342	05 PROTEIN SYNTHESIS	05.99 other protein-synthesis activities	06 PROTEIN FATE (folding, modification, destination)	06.04 protein targeting, sorting and translocation	06.10 assembly of protein complexes	06.13 proteolytic degradation	06.13.01 cytoplasmic and nuclear degradation	11 CELL RESCUE, DEFENSE AND VIRULENCE	11.01 stress response
An04g06540	hypothetical protein	A	A	P	A	M	4.46805	4.56891	4.59211	4.6126	4.95813	-0.922614	-0.381304	-0.256822	-0.146851	1.70759	99 UNCLASSIFIED PROTEINS
An04g06570	similarity to osmosensing phosphorelay signal transduction protein YPD1 - Saccharomyces cerevisiae	A	A	A	A	P	6.32129	6.12136	6.2504	6.27499	6.75535	-0.0969602	-0.925646	-0.390789	-0.288848	1.70224	13 REGULATION OF or INTERACTION WITH CELLULAR ENVIRONMENT	13.11 cellular sensing and response	13.11.03 chemoperception and response	13.11.03.13 osmosensing	63 PROTEIN WITH BINDING FUNCTION OR COFACTOR REQUIREMENT (structural or catalytic)	63.01 protein binding
An04g06600	similarity to EST from patent WO200056762-A2 - Aspergillus oryzae	A	P	A	A	A	6.1097	6.0448	6.1097	6.05887	6.57192	-0.312723	-0.605561	-0.312723	-0.542085	1.77309	99 UNCLASSIFIED PROTEINS
An04g06620	similarity to farnesyl-protein transferase beta chain - Homo sapiens	M	A	A	A	A	4.02277	4.16341	4.10356	4.10671	4.10356	-1.5404	1.2646	0.0710285	0.133743	0.0710285	01 METABOLISM	01.06 lipid, fatty-acid and isoprenoid metabolism	01.06.01 lipid, fatty-acid and isoprenoid biosynthesis	01.06.01.07 isoprenoid biosynthesis	06 PROTEIN FATE (folding, modification, destination)	06.07 protein modification	06.07.01 modification with fatty acids (e.g. myristylation, palmitylation, farnesylation)	10 CELLULAR COMMUNICATION or SIGNAL TRANSDUCTION MECHANISM	10.01 intracellular signalling
An04g06640	weak similarity to hypothetical protein An08g02420 - Aspergillus niger	A	A	P	A	A	4.79098	4.73593	6.54315	4.85245	4.69681	-0.418422	-0.487617	1.78399	-0.341157	-0.536793	99 UNCLASSIFIED PROTEINS
An04g06660	hypothetical protein	A	A	A	P	A	8.24368	8.3504	8.27679	8.27679	8.42597	-0.967385	0.485746	-0.516566	-0.516566	1.51477	99 UNCLASSIFIED PROTEINS
An04g06670	strong similarity to small nuclear ribonucleoprotein SM D3 - Homo sapiens	A	P	A	A	A	5.64334	5.65136	5.79705	5.63707	5.33251	0.182835	0.230067	1.08734	0.145979	-1.64622	04 TRANSCRIPTION	04.05 mRNA transcription	04.05.05 mRNA processing (splicing, 5'-, 3'-end processing)	04.05.05.01 splicing	40 SUBCELLULAR LOCALISATION	40.10 nucleus
An04g06720	hypothetical protein	A	M	A	A	A	6.79563	6.85659	6.78672	6.85743	6.82307	-0.854352	0.988719	-1.12388	1.01429	-0.0247769	99 UNCLASSIFIED PROTEINS
An04g06790	similarity to common tobacco retrotransposon Tto1 - Nicotiana tabacum	A	A	P	A	A	3.151	3.18538	3.75965	3.17434	3.29984	-0.637766	-0.503287	1.74306	-0.546448	-0.0555608	29 TRANSPOSABLE ELEMENTS, VIRAL AND PLASMID PROTEINS	29.01 LTR retroelements (retroviral)
An04g06920	extracellular alpha-glucosidase aglU - Aspergillus niger	A	M	A	A	A	7.50988	7.23687	7.71036	6.96053	7.05803	0.687645	-0.186578	1.32962	-1.07145	-0.759238	01 METABOLISM	01.05 C-compound and carbohydrate metabolism	01.05.01 C-compound and carbohydrate utilization	01.05.01.01 C-compound, carbohydrate catabolism	01.05.01.01.01 sugar, glucoside, polyol and carboxylate catabolism	40 SUBCELLULAR LOCALISATION	40.27 extracellular or secretion proteins
An04g06930	strong similarity to extracellular alpha-amylase amyA or B - Aspergillus niger	A	P	P	A	A	5.94686	6.14131	6.2932	6.46824	5.99162	-1.02515	-0.12473	0.578598	1.38917	-0.817888	01 METABOLISM	01.05 C-compound and carbohydrate metabolism	01.05.01 C-compound and carbohydrate utilization	01.05.01.01 C-compound, carbohydrate catabolism	01.05.01.01.01 sugar, glucoside, polyol and carboxylate catabolism	02 ENERGY	02.19 metabolism of energy reserves (e.g. glycogen, trehalose)
An04g06940	similarity to hypothetical transcriptional regulator SPAC1399_1 - Schizosaccharomyces pombe	A	M	P	P	A	6.38768	6.38768	8.19084	6.309	6.19793	-0.365406	-0.365406	1.78117	-0.45907	-0.591293	04 transcription	04.05 mrna transcription	04.05.01 mrna synthesis	04.05.01.04 transcriptional control	04.05.01.04.01 transcriptional activator
An04g06960	strong similarity to NADPH-ferrihemoprotein reductase 1 CPR1 - Petroselinum crispum	M	P	P	A	P	6.6361	6.6361	7.92734	6.40078	6.7133	-0.373597	-0.373597	1.75506	-0.761531	-0.246337	01 METABOLISM	01.07 metabolism of vitamins, cofactors, and prosthetic groups	01.07.04 utilization of vitamins, cofactors, and prosthetic groups	11 CELL RESCUE, DEFENSE AND VIRULENCE	11.07 detoxification	11.07.01 detoxification involving cytochrome P450
An04g07010	strong similarity to calmodulin CaM - Emericella nidulans	A	M	A	A	A	5.3939	5.46472	5.06146	5.36981	5.57872	0.104807	0.472735	-1.62208	-0.0203364	1.06488	03 CELL CYCLE AND DNA PROCESSING	03.03 cell cycle	03.03.01 mitotic cell cycle and cell cycle control	10 CELLULAR COMMUNICATION or SIGNAL TRANSDUCTION MECHANISM	10.01 intracellular signalling	10.01.01 unspecified signal transduction	63 PROTEIN WITH BINDING FUNCTION OR COFACTOR REQUIREMENT (structural or catalytic)	63.01 protein binding
An04g07040	strong similarity to clathrin light chain CLC1 - Saccharomyces cerevisiae	A	P	A	A	A	6.15647	6.10249	6.16231	6.15647	6.14191	0.51475	-1.70118	0.754461	0.51475	-0.0827858	06 PROTEIN FATE (folding, modification, destination)	06.04 protein targeting, sorting and translocation	08 CELLULAR TRANSPORT AND TRANSPORT MECHANISMS	08.19 cellular import	14 CELL FATE	14.01 cell growth or morphogenesis	40 SUBCELLULAR LOCALISATION	40.03 cytoplasm
An04g07110	similarity to sporulation-specific chitin deacetylase CDA1 - Saccharomyces cerevisiae	A	A	P	A	A	4.49662	4.51834	4.7632	4.49662	4.42423	-0.332517	-0.165273	1.72031	-0.332517	-0.889999	01 METABOLISM	01.05 C-compound and carbohydrate metabolism	01.05.01 C-compound and carbohydrate utilization	01.05.01.01 C-compound, carbohydrate catabolism	14 CELL FATE	14.01 cell growth or morphogenesis
An04g07140	hypothetical protein	A	M	A	A	A	5.60525	5.58896	5.76111	5.76236	5.26363	0.0442068	-0.0358945	0.810318	0.816463	-1.63509	99 UNCLASSIFIED PROTEINS
An04g07170	strong similarity to EST an_3591 - Aspergillus niger	P	A	P	A	A	6.5269	6.41879	6.62535	6.48642	6.79871	-0.300464	-1.03326	0.366803	-0.574863	1.54178	99 UNCLASSIFIED PROTEINS
An04g07180	strong similarity to EST an_2144 - Aspergillus niger	M	P	A	A	A	5.82255	6.47168	5.65892	5.23224	5.28745	0.255836	1.55341	-0.0712484	-0.924176	-0.813818	99 UNCLASSIFIED PROTEINS
An04g07200	strong similarity to kynureninase - Rattus norvegicus	A	P	A	A	A	5.89816	8.27509	6.04186	5.80764	5.77196	-0.428146	1.78045	-0.294623	-0.512261	-0.545418	01 METABOLISM	01.01 amino acid metabolism	01.01.10 amino acid degradation (catabolism)	01.01.10.05 degradation of amino acids of the cysteine-aromatic group	01.01.10.05.07 degradation of tryptophan	01.07 metabolism of vitamins, cofactors, and prosthetic groups	01.07.01 biosynthesis of vitamins, cofactors, and prosthetic groups
An04g07220	similarity to hydroxyacylglutathione hydrolase (glyoxylase II) HAGH - Homo sapiens	A	A	P	A	A	6.81416	6.89146	7.56456	6.9921	6.9343	-0.748767	-0.491691	1.7467	-0.15703	-0.349217	01 METABOLISM	01.05 C-compound and carbohydrate metabolism	01.05.01 C-compound and carbohydrate utilization	01.05.01.01 C-compound, carbohydrate catabolism	01.05.01.01.03 C-2 compound and organic acid catabolism
An04g07230	strong similarity to cysteine dioxygenase - Rattus norvegicus	A	A	M	A	A	5.62199	6.17299	5.8829	5.31363	5.64185	-0.326031	1.39007	0.486572	-1.28642	-0.264189	01 METABOLISM	01.01 amino acid metabolism	01.01.10 amino acid degradation (catabolism)	01.01.10.05 degradation of amino acids of the cysteine-aromatic group	01.01.10.05.02 degradation of cysteine
An04g07270	strong similarity to GCIP-interacting protein p29 - Homo sapiens	A	A	P	A	A	5.41366	5.41366	5.73017	5.41366	5.32042	-0.283996	-0.283996	1.72889	-0.283996	-0.876907	40 SUBCELLULAR LOCALISATION	40.10 nucleus
An04g07300	questionable ORF	A	M	A	A	A	6.84973	6.79515	6.84973	6.96758	6.718	0.150125	-0.448269	0.150125	1.44204	-1.29402	99 UNCLASSIFIED PROTEINS
An04g07340	strong similarity to hypothetical cytoskeleton specific chaperonin subunit CCT8 - Saccharomyces cerevisiae	A	P	A	A	A	5.28856	5.32419	5.2178	4.91527	5.2923	0.481795	0.693871	0.0605693	-1.74031	0.504069	99 UNCLASSIFIED PROTEINS
An04g07420	hypothetical protein	A	A	M	M	A	6.7153	6.51401	6.85151	6.74294	6.4766	0.346614	-0.916652	1.20141	0.520047	-1.15142	99 UNCLASSIFIED PROTEINS
An04g07430	similarity to hypothetical protein An07g09430 - Aspergillus niger	A	A	A	A	P	6.41116	6.4555	6.48382	6.40068	7.04947	-0.540506	-0.379627	-0.276858	-0.578512	1.7755	99 UNCLASSIFIED PROTEINS
An04g07440	similarity to endoplasmic reticulum membrane protein SHR3 - Saccharomyces cerevisiae [truncated ORF]	A	A	A	A	P	5.76283	5.71775	5.68877	5.79793	5.71775	0.598535	-0.44628	-1.11794	1.41196	-0.44628	06 PROTEIN FATE (folding, modification, destination)	06.01 protein folding and stabilization	06.04 protein targeting, sorting and translocation	40 SUBCELLULAR LOCALISATION	40.07 endoplasmic reticulum
An04g07450	questionable ORF [truncated ORF]	A	P	A	A	A	3.1509	3.13175	3.17659	3.17659	3.18347	-0.593494	-1.47035	0.583069	0.583069	0.897711	99 UNCLASSIFIED PROTEINS
An04g07510	strong similarity monocarboxylate transporter MCT3 - Homo sapiens	P	A	A	A	A	5.16432	5.27185	5.20981	5.33634	5.46599	-1.06244	-0.150991	-0.676793	0.395617	1.49461	01 METABOLISM	01.05 C-compound and carbohydrate metabolism	01.05.07 C-compound, carbohydrate transport	08 CELLULAR TRANSPORT AND TRANSPORT MECHANISMS	08.16 extracellular transport, exocytosis and secretion	08.19 cellular import	13 REGULATION OF or INTERACTION WITH CELLULAR ENVIRONMENT	13.01 ionic homeostasis	13.01.01 homeostasis of cations
An04g07540	weak similarity to serine or threonine kinase STE20 - Saccharomyces cerevisiae	M	A	A	M	A	6.82788	6.72991	6.82029	6.78747	6.90594	0.211664	-1.31553	0.0934683	-0.418215	1.42861	10 CELLULAR COMMUNICATION or SIGNAL TRANSDUCTION MECHANISM	10.01 intracellular signalling	10.01.01 unspecified signal transduction	62 PROTEIN ACTIVITY REGULATION	62.02 target of regulation	62.02.05 regulator of G-protein signalling
An04g07550	questionable ORF	A	A	A	A	P	4.89864	4.92448	4.94265	4.80083	4.92209	0.0159312	0.474307	0.796513	-1.71866	0.431911	99 UNCLASSIFIED PROTEINS
An04g07770	weak similarity to core protein - Hepatitis C virus	A	A	P	A	A	5.49994	5.49994	6.11708	5.46928	5.26046	-0.215441	-0.215441	1.70037	-0.31062	-0.958868	99 UNCLASSIFIED PROTEINS
An04g07810	hypothetical protein	M	P	A	A	A	4.47081	4.93807	4.53279	4.53279	4.49569	-0.634803	1.77238	-0.315481	-0.315481	-0.50661	99 UNCLASSIFIED PROTEINS
An04g07980	weak similarity to cDNA clone X74360 of patent Y01641 - Arabidopsis thaliana	A	A	A	A	M	3.2946	3.38903	3.54377	4.09866	3.90006	-1.02351	-0.747864	-0.296163	1.32364	0.743904	99 UNCLASSIFIED PROTEINS
An04g07990	strong similarity to hypothetical protein An08g11870 - Aspergillus niger	P	A	A	A	A	3.55993	3.31374	3.27524	3.56499	3.40522	1.00755	-0.814901	-1.09991	1.04499	-0.137724	99 UNCLASSIFIED PROTEINS
An04g08100	strong similarity to quinate 5-dehydrogenase QUTB - Aspergillus nidulans	P	P	P	P	P	8.0095	8.0095	7.92027	8.2182	8.02538	-0.246861	-0.246861	-1.0605	1.65622	-0.102	01 METABOLISM	01.20 secondary metabolism	01.20.15 biosynthesis of derivatives of dehydroquinic acid, shikimic acid and chorismic acid	40 SUBCELLULAR LOCALISATION	40.03 cytoplasm
An04g08120	strong similarity to sequence 439 from Patent WO0100843-A or 439 - Corynebacterium glutamicum	A	A	A	M	A	7.01693	6.95926	6.96327	7.34156	7.20883	-0.476784	-0.816007	-0.79241	1.43303	0.652173	01 METABOLISM	01.20 secondary metabolism	01.20.15 biosynthesis of derivatives of dehydroquinic acid, shikimic acid and chorismic acid	40 SUBCELLULAR LOCALISATION	40.03 cytoplasm
An04g08140	weak similarity to Ras guanine nucleotide exchange factor RasGEFB - Dictyostelium discoideum	A	A	A	P	A	4.96491	5.0075	5.0075	6.94138	5.0075	-0.483837	-0.434872	-0.434872	1.78845	-0.434872	99 UNCLASSIFIED PROTEINS
An04g08150	strong similarity to EST an_2637 - Aspergillus niger	P	P	M	M	A	7.66027	7.21977	7.30837	7.21977	7.17718	1.73581	-0.492126	-0.0440001	-0.492126	-0.70756	99 UNCLASSIFIED PROTEINS
An04g08190	strong similarity to mitochondrial ATP synthase subunit 9 oliC31 - Aspergillus nidulans	A	A	A	M	A	6.22902	5.92504	5.79756	5.98822	5.13693	1.00804	0.267275	-0.0433648	0.421257	-1.6532	02 ENERGY	02.13 respiration	08 CELLULAR TRANSPORT AND TRANSPORT MECHANISMS	08.04 mitochondrial transport	13 REGULATION OF or INTERACTION WITH CELLULAR ENVIRONMENT	13.01 ionic homeostasis	13.01.01 homeostasis of cations	13.01.01.03 homeostasis of protons	40 SUBCELLULAR LOCALISATION
An04g08220	strong similarity to lactate dehydrogenase ldhA - Rhizopus oryzae	A	A	A	A	M	6.54837	6.50545	6.44247	6.41394	6.44247	1.4177	0.635909	-0.511343	-1.03092	-0.511343	01 METABOLISM	01.05 C-compound and carbohydrate metabolism	01.05.01 C-compound and carbohydrate utilization	02 ENERGY	02.01 glycolysis and gluconeogenesis	02.16 fermentation	02.16.03 lactate fermentation
An04g08290	strong similarity to hypothetical protein An09g04690 - Aspergillus niger	P	P	P	A	P	5.32599	5.09684	5.38403	5.76461	5.48671	-0.351542	-1.2921	-0.113319	1.44882	0.308143	99 UNCLASSIFIED PROTEINS
An04g08320	strong similarity to protease Mch5 - Saccharomyces cerevisiae	P	M	P	A	A	5.88147	5.70356	5.8781	5.8392	5.8392	0.731978	-1.71736	0.685493	0.149947	0.149947	06 PROTEIN FATE (folding, modification, destination)	06.13 proteolytic degradation	67 TRANSPORT FACILITATION	67.99 other transport facilitators
An04g08330	strong similarity to orotidine-5 -monophosphate pyrophosphorylase - Ajellomyces capsulatus [truncated ORF]	A	A	A	P	P	6.49837	6.66341	6.3851	6.49729	6.43812	0.0182849	1.59761	-1.06565	0.00799394	-0.558244	01 METABOLISM	01.03 nucleotide metabolism	01.03.04 pyrimidine nucleotide metabolism
An04g08340	strong similarity to multidrug resistance protein MDR1 - Aspergillus flavus	A	A	A	A	P	6.07384	6.00518	6.07384	5.9663	6.34473	-0.127778	-0.591036	-0.127778	-0.853352	1.69994	08 CELLULAR TRANSPORT AND TRANSPORT MECHANISMS	08.16 extracellular transport, exocytosis and secretion	11 CELL RESCUE, DEFENSE AND VIRULENCE	11.07 detoxification	11.07.05 detoxification by export	67 TRANSPORT FACILITATION	67.28 drug transporters	67.50 transport mechanism	67.50.25 ABC transporters
An04g08380	strong similarity to diacylglycerol acyl transferase MR1 patent WO200001713-A2 - Mortierella ramanniana	A	A	A	P	A	6.94957	7.06886	7.06886	7.24943	7.06886	-1.22553	-0.11419	-0.11419	1.5681	-0.11419	01 METABOLISM	01.05 C-compound and carbohydrate metabolism	01.05.01 C-compound and carbohydrate utilization	01.06 lipid, fatty-acid and isoprenoid metabolism	01.06.01 lipid, fatty-acid and isoprenoid biosynthesis
An04g08390	strong similarity to oxidoreductase of short-chain ORF11 - Streptomyces coelicolor	P	A	A	A	A	7.85817	7.64604	7.59353	7.86704	7.7745	0.89134	-0.822658	-1.24699	0.963028	0.215279	01 METABOLISM	01.06 lipid, fatty-acid and isoprenoid metabolism	01.06.01 lipid, fatty-acid and isoprenoid biosynthesis
An04g08450	questionable ORF	A	P	A	A	A	6.58352	6.8914	6.44275	6.58519	6.58352	-0.204593	1.66127	-1.05767	-0.194421	-0.204593	99 UNCLASSIFIED PROTEINS
An04g08590	strong similarity to DNA photolyase phr1 - Trichoderma harzianum	P	A	M	P	P	6.13203	6.02807	6.15402	6.19606	6.1702	-0.0625564	-1.66822	0.277088	0.926534	0.527153	03 CELL CYCLE AND DNA PROCESSING	03.01 DNA processing	03.01.03 DNA synthesis and replication	03.01.05 DNA recombination and DNA repair	03.01.05.01 DNA repair	10 CELLULAR COMMUNICATION or SIGNAL TRANSDUCTION MECHANISM	10.01 intracellular signalling	10.01.01 unspecified signal transduction	25 DEVELOPMENT (Systemic)
An04g08630	strong similarity to a protein with stereoselective transaminase activity of patent WO9848030-A1 - Arthrobacter species	A	M	A	P	A	6.66201	6.69838	6.69838	6.74793	6.75168	-1.31167	-0.351149	-0.351149	0.957487	1.05648	01 METABOLISM	01.01 amino acid metabolism	01.01.01 amino acid biosynthesis	01.01.10 amino acid degradation (catabolism)	40 SUBCELLULAR LOCALISATION	40.03 cytoplasm
An04g08750	weak similarity to hypothetical protein YMR098c - Saccharomyces cerevisiae	M	P	P	A	A	6.72544	6.72408	6.72408	6.59316	6.67644	0.642239	0.618541	0.618541	-1.66644	-0.21288	99 UNCLASSIFIED PROTEINS
An04g08770	hypothetical protein	A	A	A	A	M	5.01365	5.05655	4.88129	5.05929	5.28342	-0.311811	-0.0158124	-1.22516	0.00311062	1.54967	99 UNCLASSIFIED PROTEINS
An04g08800	strong similarity to mitochondrial carrier Leu5p - Saccharomyces cerevisiae	A	A	M	A	A	5.75943	5.62947	7.62414	5.6147	5.86108	-0.393774	-0.545024	1.77649	-0.562219	-0.275473	08 CELLULAR TRANSPORT AND TRANSPORT MECHANISMS	08.04 mitochondrial transport	40 SUBCELLULAR LOCALISATION	40.16 mitochondrion	67 TRANSPORT FACILITATION	67.07 C-compound and carbohydrate transporters
An04g08820	strong similarity to glucosyltransferase ALG8 - Saccharomyces cerevisiae	M	M	M	A	A	4.82886	4.55794	4.57373	4.76031	4.42452	1.22097	-0.434683	-0.338245	0.802012	-1.25006	01 METABOLISM	01.05 C-compound and carbohydrate metabolism	01.05.01 C-compound and carbohydrate utilization	06 PROTEIN FATE (folding, modification, destination)	06.07 protein modification	06.07.02 modification with sugar residues (e.g. glycosylation)	40 SUBCELLULAR LOCALISATION	40.07 endoplasmic reticulum
An04g08860	strong similarity to 442K curved DNA-binding protein SPAC23H4.09 - Schizosaccharomyces pombe	A	A	M	P	A	7.7295	7.54816	7.49122	7.36479	7.66665	1.17566	-0.0826193	-0.477693	-1.35493	0.739574	40 SUBCELLULAR LOCALISATION	40.10 nucleus
An04g08980	strong similarity to cytoplasmic ribosomal protein of the large subunit L43A - Saccharomyces cerevisiae	P	P	P	P	P	7.04281	8.28721	8.28253	6.86658	9.43469	-0.894177	0.289622	0.285169	-1.06183	1.38122	05 PROTEIN SYNTHESIS	05.01 ribosome biogenesis	40 SUBCELLULAR LOCALISATION	40.03 cytoplasm
An04g08980	strong similarity to cytoplasmic ribosomal protein of the large subunit L43A - Saccharomyces cerevisiae	P	P	P	P	P	6.39935	9.64516	9.48236	6.51818	8.32173	-1.07286	1.00736	0.903022	-0.996702	0.159183	05 PROTEIN SYNTHESIS	05.01 ribosome biogenesis	40 SUBCELLULAR LOCALISATION	40.03 cytoplasm
An04g09080	similarity to IgA protease IgA1 - Haemophilus influenzae [truncated ORF]	M	P	A	A	A	7.1424	7.038	7.038	6.69873	7.09432	0.799647	0.203802	0.203802	-1.73251	0.525261	11 CELL RESCUE, DEFENSE AND VIRULENCE	11.05 Disease, virulence and defense	11.05.05 virulence, disease factors
An04g09100	strong similarity to hypothetical protein YLR002c - Saccharomyces cerevisiae	A	A	P	P	P	5.27972	5.33591	5.2604	5.22254	5.30661	-0.0303237	1.26602	-0.476167	-1.34958	0.590049	99 UNCLASSIFIED PROTEINS
An04g09170	strong similarity to the valosin-containing Protein (VCP) like ATPase Cdc48p - Saccharomyces cerevisiae [truncated ORF]	A	M	A	A	A	6.63624	7.19147	6.63624	6.4285	6.52195	-0.156863	1.71052	-0.156863	-0.855541	-0.541254	03 CELL CYCLE AND DNA PROCESSING	03.03 cell cycle	03.03.01 mitotic cell cycle and cell cycle control	06 PROTEIN FATE (folding, modification, destination)	06.13 proteolytic degradation	06.13.01 cytoplasmic and nuclear degradation	08 CELLULAR TRANSPORT AND TRANSPORT MECHANISMS	08.07 vesicular transport (Golgi network, etc.)	40 SUBCELLULAR LOCALISATION
An04g09180	strong similarity to transitional endoplasmic reticulum ATPase Cdc48p - Saccharomyces cerevisiae [N-terminal truncated orf]	P	M	A	A	A	7.80488	7.69437	7.71187	7.5782	7.71187	1.29422	-0.0725524	0.143878	-1.50942	0.143878	03 CELL CYCLE AND DNA PROCESSING	03.03 cell cycle	03.03.01 mitotic cell cycle and cell cycle control	06 PROTEIN FATE (folding, modification, destination)	06.07 protein modification	06.07.05 modification by ubiquitination, deubiquitination	06.13 proteolytic degradation	06.13.01 cytoplasmic and nuclear degradation	06.13.01.01 proteasomal degradation
An04g09200	hypothetical protein	M	A	P	A	A	4.47399	4.44547	4.43996	4.3652	4.12754	0.731259	0.52989	0.491005	-0.0369214	-1.71523	99 UNCLASSIFIED PROTEINS
An04g09290	strong similarity to DNA binding regulatory protein amdX - Emericella nidulans	A	A	A	A	M	3.3717	3.32309	3.28423	3.72294	3.48745	-0.37458	-0.649672	-0.869581	1.6133	0.28053	04 TRANSCRIPTION	04.05 mRNA transcription	04.05.01 mRNA synthesis	04.05.01.04 transcriptional control
An04g09300	hypothetical protein	A	A	P	A	A	7.06772	7.14076	7.21726	7.25013	7.06511	-0.951835	-0.0879464	0.81685	1.20558	-0.982651	99 UNCLASSIFIED PROTEINS
An04g09360	strong similarity to hypothetical protein CC0812 - Caulobacter crescentus	A	A	P	A	A	5.81485	5.81485	5.98993	5.82325	5.60368	0.0403665	0.0403665	1.31765	0.101691	-1.50007	99 UNCLASSIFIED PROTEINS
An04g09380	strong similarity to proline permease prnB - Aspergillus nidulans	A	A	M	A	A	7.34282	7.15006	7.15006	7.07245	7.15006	1.68622	-0.228803	-0.228803	-0.99981	-0.228803	01 METABOLISM	01.01 amino acid metabolism	01.01.07 amino acid transport	08 CELLULAR TRANSPORT AND TRANSPORT MECHANISMS	08.19 cellular import	67 TRANSPORT FACILITATION	67.10 amino-acid transporters	99 UNCLASSIFIED PROTEINS
An04g09500	strong similarity to hypothetical aldehyde reductase 6 alr6 - Colletotrichum gloeosporioides [truncated ORF]	P	P	A	A	A	5.78495	5.60523	5.78495	5.92064	5.71942	0.191073	-1.37608	0.191073	1.3743	-0.380366	99 UNCLASSIFIED PROTEINS
An04g09550	strong similarity to 4-Hydroxyacetophenone monooxygenase hapE - Pseudomonas fluorescens	A	P	A	A	A	5.97035	8.93339	5.87415	6.10311	6.08619	-0.475145	1.78436	-0.548501	-0.373905	-0.386813	01 METABOLISM	01.05 C-compound and carbohydrate metabolism	01.05.01 C-compound and carbohydrate utilization	01.05.01.01 C-compound, carbohydrate catabolism
An04g09610	similarity to nitrosoguanidine resistance factor SNG1 - Saccharomyces cerevisiae	A	M	P	A	P	7.133	7.16973	7.31447	7.16973	7.05701	-0.382637	0.0101106	1.55738	0.0101106	-1.19497	11 CELL RESCUE, DEFENSE AND VIRULENCE	11.07 detoxification
An04g09620	strong similarity to carnitine transporter AGP2 - Saccharomyces cerevisiae	P	A	A	A	A	7.23594	6.77455	7.22946	7.27498	7.20393	0.44317	-1.77541	0.41202	0.630933	0.289286	01 METABOLISM	01.01 amino acid metabolism	01.01.07 amino acid transport	08 CELLULAR TRANSPORT AND TRANSPORT MECHANISMS	08.13 vacuolar transport	08.19 cellular import	30 CONTROL OF CELLULAR ORGANIZATION	30.19 peroxisome	40 SUBCELLULAR LOCALISATION
An04g09720	strong similarity to pathogenicity gene PEP2 - Nectria haematococca	A	A	A	M	A	6.24009	6.28685	6.32282	6.49707	6.74024	-0.865257	-0.637066	-0.461594	0.388693	1.57522	99 UNCLASSIFIED PROTEINS
An04g09780	hypothetical protein	P	A	A	A	A	8.20145	8.08669	8.08669	8.07835	8.23125	0.87987	-0.684085	-0.684085	-0.797644	1.28594	99 UNCLASSIFIED PROTEINS
An04g09830	similarity to phosphinothricin acetyltransferase pat - Streptomyces coelicolor	P	A	M	P	A	5.39972	5.39972	5.39972	5.39972	5.39972	NA	NA	NA	NA	NA	01 METABOLISM	01.20 secondary metabolism	01.20.05 biosynthesis of acetic acid derivatives
An04g09940	similarity to intracellular hyphae protein 1 CIH1 - Colletotrichum lindemuthianum	A	A	M	A	A	5.42598	5.30364	5.43615	5.15287	5.23572	0.942918	-0.0592545	1.02625	-1.29431	-0.615602	45 TISSUE LOCALISATION	45.01 fungal or microorganismic tissue
An04g09990	strong similarity to 2,5-dichloro-2,5-cyclohexadiene-1,4-diol dehydrogenase linC - Sphingomonas paucimobilis	A	A	A	A	P	5.8657	5.72361	5.73126	6.24976	5.69872	0.0515524	-0.564283	-0.531158	1.71609	-0.672197	01 METABOLISM	01.05 C-compound and carbohydrate metabolism	01.05.01 C-compound and carbohydrate utilization
An04g10200	hypothetical protein	A	A	A	P	A	5.54124	5.43626	5.41209	5.81308	5.59202	-0.11052	-0.765931	-0.916879	1.58676	0.206573	99 UNCLASSIFIED PROTEINS
An04g10210	hypothetical protein	A	M	A	A	A	5.05629	5.10387	5.14107	5.15755	5.14107	-1.56572	-0.395749	0.518766	0.923939	0.518766	99 UNCLASSIFIED PROTEINS
An04g10250	weak similarity to hypothetical protein An08g08870 - Aspergillus niger	P	M	P	M	A	5.31891	5.33997	5.55363	5.34858	5.33997	-0.628357	-0.412504	1.77757	-0.3242	-0.412504	99 UNCLASSIFIED PROTEINS
An04g10360	weak similarity to nitrogen metabolite repression regulator NmrA - Emericella nidulans	A	A	M	A	A	3.8768	3.8768	3.8652	3.78288	3.8768	0.514565	0.514565	0.231689	-1.77538	0.514565	99 unclassified proteins
An05e01950	trnaYgta	P	P	P	A	A	9.19513	7.30993	6.98512	6.75203	6.59833	1.7302	-0.0550964	-0.362696	-0.583427	-0.728985	trna
An05g00050	strong similarity to prolidase - Suberites domuncula	A	A	M	A	A	4.99225	5.09094	7.22029	5.10613	5.25716	-0.570927	-0.466794	1.7799	-0.450767	-0.291409	06 PROTEIN FATE (folding, modification, destination)	06.13 proteolytic degradation	06.13.01 cytoplasmic and nuclear degradation
An05g00080	similarity to membrane protein CBP3 - Saccharomyces cerevisiae	A	M	A	A	A	6.23497	6.29467	6.11571	6.40027	6.16854	-0.0708549	0.46735	-1.14608	1.41933	-0.669742	06 PROTEIN FATE (folding, modification, destination)	06.10 assembly of protein complexes
An05g00220	strong similarity to L-ornithine N5-hydroxylase psbA - Pseudomonas sp. B10	A	A	A	A	P	4.96143	4.97025	4.97025	4.94999	5.0865	-0.469956	-0.312072	-0.312072	-0.6748	1.7689	01 METABOLISM	01.20 secondary metabolism	01.20.17 biosynthesis of secondary products derived from primary amino acids	11 CELL RESCUE, DEFENSE AND VIRULENCE	11.05 Disease, virulence and defense	11.05.99 other disease and defense related proteins	67 TRANSPORT FACILITATION	67.04 ion transporters	67.04.01 cation transporters
An05g00540	strong similarity to cytoplasmic ribosomal protein of the large subunit L19 - Saccharomyces cerevisiae	A	P	A	A	A	6.61786	6.97201	6.61786	6.4436	6.64894	-0.219486	1.6226	-0.219486	-1.12583	-0.0577923	05 PROTEIN SYNTHESIS	05.01 ribosome biogenesis	40 SUBCELLULAR LOCALISATION	40.03 cytoplasm
An05g00620	hypothetical protein	A	A	A	P	A	7.22764	7.3073	7.37403	7.70741	7.22782	-0.709842	-0.309371	0.0260851	1.70209	-0.708961	99 UNCLASSIFIED PROTEINS
An05g00640	strong similarity to divalent cation transprter ALR2 - Saccharomyces cerevisiae	A	M	A	A	A	6.60479	6.46696	6.50577	6.62454	6.3655	0.862539	-0.439874	-0.0731707	1.0492	-1.3987	08 CELLULAR TRANSPORT AND TRANSPORT MECHANISMS	08.19 cellular import	11 CELL RESCUE, DEFENSE AND VIRULENCE	11.07 detoxification	13 REGULATION OF or INTERACTION WITH CELLULAR ENVIRONMENT	13.01 ionic homeostasis	13.01.01 homeostasis of cations	13.01.01.01 homeostasis of metal ions (Na, K, Ca etc.)	67 TRANSPORT FACILITATION
An05g00680	questionable ORF	M	A	A	A	A	3.40121	3.33668	3.39203	3.42988	3.53057	-0.236272	-1.14023	-0.364876	0.165459	1.57592	99 UNCLASSIFIED PROTEINS
An05g00700	hypothetical protein	A	M	A	A	A	7.67063	7.83339	7.71977	7.73923	7.71977	-1.10282	1.61988	-0.280871	0.0446795	-0.280871	99 UNCLASSIFIED PROTEINS
An05g00730	strong similarity to hexose transport protein HXT3 - Saccharomyces cerevisiae	A	P	M	A	A	5.65073	5.73031	5.89234	5.79367	5.73031	-1.20923	-0.324265	1.47744	0.380318	-0.324265	01 METABOLISM	01.05 C-compound and carbohydrate metabolism	01.05.07 C-compound, carbohydrate transport	08 CELLULAR TRANSPORT AND TRANSPORT MECHANISMS	08.19 cellular import	67 TRANSPORT FACILITATION	67.07 C-compound and carbohydrate transporters
An05g00780	similarity to transcription elongation factor ela1 - Saccharomyces cerevisiae	A	P	P	M	A	5.52404	6.11315	5.52404	5.50716	5.49377	-0.402903	1.78686	-0.402903	-0.465643	-0.51541	04 TRANSCRIPTION	04.05 mRNA transcription	04.05.01 mRNA synthesis
An05g00870	strong similarity to purine utilization positive regulator UaY - Emericella nidulans	A	A	M	A	A	5.89865	5.79178	6.11587	5.77026	6.10524	-0.226715	-0.869254	1.07925	-0.998635	1.01536	01 METABOLISM	01.03 nucleotide metabolism	01.03.01 purine nucleotide metabolism	01.03.13 regulation of nucleotide metabolism	04 TRANSCRIPTION	04.05 mRNA transcription	04.05.01 mRNA synthesis	04.05.01.04 transcriptional control	40 SUBCELLULAR LOCALISATION
An05g00880	strong similarity to dnaJ protein homolog SCJ1 - Saccharomyces cerevisiae	A	P	A	A	A	6.5974	6.73014	6.66336	6.66336	6.47506	-0.295002	1.08077	0.388604	0.388604	-1.56297	06 PROTEIN FATE (folding, modification, destination)	06.01 protein folding and stabilization	06.04 protein targeting, sorting and translocation	06.10 assembly of protein complexes	11 CELL RESCUE, DEFENSE AND VIRULENCE	11.01 stress response
An05g00920	hypothetical protein	A	A	A	A	P	6.01905	6.03008	5.93469	6.25556	6.15502	-0.473843	-0.386511	-1.14203	1.39936	0.603026	99 UNCLASSIFIED PROTEINS
An05g00930	strong similarity to NADP-dependent malate dehydrogenase mdh - Homo sapiens	A	M	A	A	A	7.0324	7.24579	7.16084	6.68151	7.06654	-0.0232345	0.965805	0.572062	-1.64961	0.134975	01 METABOLISM	01.05 C-compound and carbohydrate metabolism	01.05.01 C-compound and carbohydrate utilization	01.05.01.01 C-compound, carbohydrate catabolism	01.05.01.01.03 C-2 compound and organic acid catabolism	01.05.01.03 C-compound, carbohydrate anabolism	02 ENERGY	02.10 tricarboxylic-acid pathway (citrate cycle, Krebs cycle, TCA cycle)	40 SUBCELLULAR LOCALISATION
An05g00950	strong similarity to NADH oxidase nadA - Aspergillus parasiticus	M	A	A	A	A	6.88764	6.84199	6.81725	6.68723	6.83955	0.962762	0.359992	0.0332765	-1.68374	0.327714	01 METABOLISM	01.05 C-compound and carbohydrate metabolism	01.05.01 C-compound and carbohydrate utilization	01.07 metabolism of vitamins, cofactors, and prosthetic groups	01.07.99 other vitamin, cofactor, and prosthetic group metabolism activities
An05g00980	similarity to purine utilization positive regulator UaY - Emericella nidulans	A	A	A	A	M	5.86835	5.89215	6.01951	6.10502	6.27876	-0.979389	-0.83764	-0.0789062	0.430453	1.46548	01 METABOLISM	04 TRANSCRIPTION	04.05 mRNA transcription	04.05.01 mRNA synthesis	04.05.01.04 transcriptional control	40 SUBCELLULAR LOCALISATION	40.10 nucleus
An05g01020	questionable ORF	A	A	A	M	P	7.00161	6.94398	7.00161	7.07476	7.0685	-0.303586	-1.36523	-0.303586	1.04387	0.928527	99 UNCLASSIFIED PROTEINS
An05g01040	strong similarity to hypothetical protein An08g01460 - Aspergillus niger	A	P	A	A	A	6.52781	6.53249	6.56004	6.64075	6.69562	-0.860666	-0.797309	-0.424063	0.669345	1.41269	99 UNCLASSIFIED PROTEINS
An05g01110	strong similarity to cadmium resistance protein YCF1 - Saccharomyces cerevisiae	P	P	A	A	P	6.04747	6.04747	5.94453	6.00629	6.25475	-0.108235	-0.108235	-0.990488	-0.461212	1.66817	08 CELLULAR TRANSPORT AND TRANSPORT MECHANISMS	08.13 vacuolar transport	11 CELL RESCUE, DEFENSE AND VIRULENCE	11.07 detoxification	11.07.05 detoxification by export	40 SUBCELLULAR LOCALISATION	40.25 vacuole or lysosome	67 TRANSPORT FACILITATION	67.04 ion transporters
An05g01150	hypothetical protein	M	A	A	A	A	6.51363	6.49973	6.51363	6.49594	6.7695	-0.379397	-0.496923	-0.379397	-0.529027	1.78474	99 UNCLASSIFIED PROTEINS
An05g01260	similarity to hypothetical protein An05g01250 - Aspergillus niger	M	M	A	P	A	7.76907	7.8265	7.85059	8.02125	7.89385	-1.08948	-0.483143	-0.22873	1.5733	0.228058	99 UNCLASSIFIED PROTEINS
An05g01410	similarity to acyl-CoA oxidase ACX2 - Arabidopsis thaliana	A	M	A	A	A	4.78882	4.71643	4.71643	4.91312	4.25869	0.44377	0.152038	0.152038	0.944637	-1.69248	01 METABOLISM	01.06 lipid, fatty-acid and isoprenoid metabolism	01.06.04 breakdown of lipids, fatty acids and isoprenoids	01.06.07 lipid, fatty-acid and isoprenoid utilization	02 ENERGY	02.25 oxidation of fatty acids
An05g01530	questionable ORF	A	A	P	A	A	5.07886	5.15722	5.23422	5.23172	5.55466	-0.952015	-0.519516	-0.0944553	-0.108268	1.67425	99 UNCLASSIFIED PROTEINS
An05g01660	strong similarity to pleiotropic drug resistance protein PDR5 - Saccharomyces cerevisiae	A	A	P	A	A	4.38152	4.40445	4.38152	5.18475	4.29887	-0.403981	-0.341683	-0.403981	1.77815	-0.628509	08 CELLULAR TRANSPORT AND TRANSPORT MECHANISMS	08.16 extracellular transport, exocytosis and secretion	08.16.99 other export and secretion systems	11 CELL RESCUE, DEFENSE AND VIRULENCE	11.07 detoxification	11.07.05 detoxification by export	67 TRANSPORT FACILITATION	67.28 drug transporters	67.50 transport mechanism
An05g01730	hypothetical protein	A	A	M	A	A	6.79363	6.73022	6.77703	6.9171	6.45638	0.344999	-0.0273008	0.247553	1.07	-1.63525	99 UNCLASSIFIED PROTEINS
An05g01740	strong similarity to proline transporter Put4p - Saccharomyces cerevisiae	P	P	P	P	A	7.09165	6.46065	6.39317	6.95184	6.1112	1.20016	-0.345516	-0.51082	0.857692	-1.20152	01 METABOLISM	01.01 amino acid metabolism	01.01.07 amino acid transport	08 CELLULAR TRANSPORT AND TRANSPORT MECHANISMS	08.19 cellular import	67 TRANSPORT FACILITATION	67.10 amino-acid transporters	67.50 transport mechanism	67.50.01 uniporter
An05g01760	similarity to hard surface induced protein 3 chip3 - Glomerella cingulata	P	A	A	A	A	6.87321	6.91353	6.81555	6.3422	6.55185	0.711732	0.876711	0.475777	-1.46103	-0.603187	99 UNCLASSIFIED PROTEINS
An05g01870	strong similarity to carboxypeptidase y CPY - Candida albicans	A	M	A	A	P	6.65319	6.7667	6.65319	6.63131	6.72181	-0.563554	1.43246	-0.563554	-0.948367	0.643013	06 PROTEIN FATE (folding, modification, destination)	06.13 proteolytic degradation	06.13.04 lysosomal and vacuolar degradation	06.13.04.02 vacuolar degradation	40 SUBCELLULAR LOCALISATION	40.25 vacuole or lysosome
An05g01890	strong similarity to hypothetical protein related to host-specific AK-toxin Akt2 B23L21.350 - Neurospora crassa	P	A	A	A	A	7.81467	7.75585	7.75585	7.65919	7.61567	1.16861	0.440634	0.440634	-0.755632	-1.29424	99 UNCLASSIFIED PROTEINS
An05g01910	strong similarity to hypothetical protein An05g01900 - Aspergillus niger	A	A	P	A	A	4.08219	4.02618	4.10988	4.11416	4.15901	-0.329653	-1.47704	0.237516	0.325188	1.24399	99 UNCLASSIFIED PROTEINS
An05g01960	strong similarity to hypothetical protein An08g07150 - Aspergillus niger	A	A	A	A	P	7.06162	6.8976	6.86757	6.97433	7.07992	0.899899	-0.828207	-1.14454	-0.0198121	1.09266	99 UNCLASSIFIED PROTEINS
An05g01980	similarity to retrotransposon Tto1 - Nicotiana tabacum [truncated orf]	A	A	M	A	A	3.15581	3.19007	3.61209	3.16738	3.22431	-0.591125	-0.413697	1.77239	-0.531229	-0.236338	29 TRANSPOSABLE ELEMENTS, VIRAL AND PLASMID PROTEINS	29.01 LTR retroelements (retroviral)
An05g02040	strong similarity to fructose-bisphosphate aldolase Alf1 patent WO200012678-A2 - Staphylococcus aureus	A	A	A	P	A	6.42908	6.42214	6.39297	6.45061	6.42908	0.207406	-0.127064	-1.53247	1.24473	0.207406	01 METABOLISM	01.05 C-compound and carbohydrate metabolism	01.05.01 C-compound and carbohydrate utilization	02 ENERGY	02.01 glycolysis and gluconeogenesis	40 SUBCELLULAR LOCALISATION	40.03 cytoplasm
An05g02180	hypothetical protein	A	A	A	M	A	3.21639	3.15115	3.343	3.53615	3.22907	-0.520254	-0.951191	0.316066	1.59189	-0.436516	99 UNCLASSIFIED PROTEINS
An05g02280	similarity to esterase protein patent WO9802556-A2 - Alcaligenes species	A	A	P	A	P	5.80294	5.89583	7.49768	5.89583	5.94164	-0.558262	-0.429857	1.7845	-0.429857	-0.366526	01 METABOLISM	01.06 lipid, fatty-acid and isoprenoid metabolism
An05g02470	strong similarity to cadmium resistance protein YCF1 - Saccharomyces cerevisiae	A	A	A	M	A	5.72251	5.82889	5.61867	5.83231	5.61605	-0.0110356	0.986588	-0.984855	1.01869	-1.00938	08 CELLULAR TRANSPORT AND TRANSPORT MECHANISMS	08.13 vacuolar transport	11 CELL RESCUE, DEFENSE AND VIRULENCE	11.07 detoxification	11.07.05 detoxification by export	40 SUBCELLULAR LOCALISATION	40.25 vacuole or lysosome	67 TRANSPORT FACILITATION	67.04 ion transporters
An06e00450	trnaTagt	A	M	A	A	A	5.95981	5.94721	5.86688	6.41296	6.04072	-0.399661	-0.45842	-0.832983	1.71341	-0.0223417	trna
An06e01230	trnaIaat	P	P	M	A	M	6.38533	5.73143	5.77766	5.49702	5.73143	1.68827	-0.280426	-0.141246	-0.986168	-0.280426	trna
An06g00090	strong similarity retrotransposon Tto1 - Nicotiana tabacum	A	A	M	A	A	3.35666	3.35666	3.9616	3.33515	3.27014	-0.348916	-0.348916	1.77493	-0.424416	-0.652685	29 TRANSPOSABLE ELEMENTS, VIRAL AND PLASMID PROTEINS	29.01 LTR retroelements (retroviral)
An06g00220	hypothetical protein	A	A	A	P	A	5.38593	5.28069	5.20248	5.48806	5.37479	0.362946	-0.603074	-1.32109	1.3005	0.260717	99 UNCLASSIFIED PROTEINS
An06g00410	questionable ORF	A	A	A	A	M	4.54136	4.48496	4.48997	4.54193	4.62473	0.0847462	-0.917669	-0.828739	0.0948507	1.56681	99 UNCLASSIFIED PROTEINS
An06g00440	hypothetical protein	P	M	A	A	A	4.06074	4.07572	3.96598	4.15096	3.82719	0.358593	0.478984	-0.402937	1.08367	-1.51831	99 UNCLASSIFIED PROTEINS
An06g00470	weak similarity to hypothetical serine-rich protein SPCC553.10 - Schizosaccharomyces pombe	A	P	A	A	A	4.69843	4.69843	4.69843	4.77948	4.48067	0.243946	0.243946	0.243946	0.967062	-1.6989	99 UNCLASSIFIED PROTEINS
An06g00530	hypothetical protein	P	P	P	A	A	5.9481	5.92922	6.04313	6.14208	6.12194	-0.913257	-1.10741	0.0641134	1.08186	0.874685	99 UNCLASSIFIED PROTEINS
An06g00640	similarity to the transcriptional activator PUT3 - Saccharomyces cerevisiae	M	A	A	P	A	6.17358	5.836	6.17551	6.61872	6.43838	-0.251572	-1.38598	-0.245056	1.2443	0.638303	04 TRANSCRIPTION	04.05 mRNA transcription	04.05.01 mRNA synthesis	04.05.01.04 transcriptional control	40 SUBCELLULAR LOCALISATION	40.10 nucleus
An06g00820	similarity to eukaryotic translation initiation factor EIF2B subunit 3 - Homo sapiens	A	A	A	M	A	5.69958	5.69958	5.78472	6.04096	5.39849	-0.109138	-0.109138	0.261283	1.37617	-1.41918	05 PROTEIN SYNTHESIS	05.04 translation	05.04.01 initiation
An06g00860	weak similarity to protein-L-isoaspartate(D-aspartate) O-methyltransferase PCM - Arabidopsis thaliana	A	A	A	P	A	7.86523	7.83696	7.83696	8.17837	7.83696	-0.304367	-0.49284	-0.49284	1.78289	-0.49284	99 unclassified proteins
An06g00920	hypothetical protein	A	M	A	A	A	6.63734	6.53061	6.52354	6.50509	6.52031	1.76135	-0.239315	-0.371985	-0.717687	-0.43236	99 UNCLASSIFIED PROTEINS
An06g00950	hypothetical protein	A	A	A	P	A	5.52493	5.39147	5.2691	5.59721	5.20002	0.768493	-0.0303772	-0.762858	1.20112	-1.17638	99 UNCLASSIFIED PROTEINS
An06g00990	strong similarity to fumarate reductase FRDS - Saccharomyces cerevisiae	A	M	A	A	P	8.28827	8.34144	8.25746	7.81495	10.0979	-0.307022	-0.246952	-0.34184	-0.841794	1.73761	01 METABOLISM	01.05 C-compound and carbohydrate metabolism	01.05.01 C-compound and carbohydrate utilization	02 ENERGY	02.10 tricarboxylic-acid pathway (citrate cycle, Krebs cycle, TCA cycle)	40 SUBCELLULAR LOCALISATION	40.03 cytoplasm
An06g01040	strong similarity to ubiquitin-conjugation enzyme Ubc7p - Saccharomyces cerevisiae	A	A	M	A	A	6.49946	6.49946	6.90443	6.41749	6.49946	-0.333763	-0.333763	1.75852	-0.757235	-0.333763	06 PROTEIN FATE (folding, modification, destination)	06.07 protein modification	06.07.05 modification by ubiquitination, deubiquitination	06.13 proteolytic degradation	06.13.01 cytoplasmic and nuclear degradation	11 CELL RESCUE, DEFENSE AND VIRULENCE	11.01 stress response	40 SUBCELLULAR LOCALISATION	40.07 endoplasmic reticulum
An06g01050	strong similarity to hypothetical protein SPAC17G6.02c - Schizosaccharomyces pombe	A	P	A	A	A	6.56754	6.69894	6.69894	6.69894	6.83143	-1.41068	-0.00235128	-0.00235128	-0.00235128	1.41773	99 UNCLASSIFIED PROTEINS
An06g01130	strong similarity to kinesin heavy chain Nkin - Neurospora crassa	M	P	P	M	P	6.49314	6.49314	6.46223	6.81867	6.47873	-0.370702	-0.370702	-0.575115	1.78249	-0.465972	08 CELLULAR TRANSPORT AND TRANSPORT MECHANISMS	08.22 cytoskeleton-dependent transport	08.22.01 tubuline dependent transport	40 SUBCELLULAR LOCALISATION	40.04 cytoskeleton
An06g01170	similarity to hypothetical long-chain-fatty-acid-CoA ligase SC6F7.21 - Streptomyces coelicolor	M	A	P	A	A	8.33496	7.97756	8.1658	8.0005	8.1658	1.41697	-1.04096	0.253585	-0.883179	0.253585	99 UNCLASSIFIED PROTEINS
An06g01190	strong similarity to Ca(2+)-binding protein FRQ1 - Saccharomyces cerevisiae	P	A	A	A	A	7.09656	6.87566	6.80083	6.63244	6.66542	1.51558	0.329976	-0.0716664	-0.975444	-0.798443	06 PROTEIN FATE (folding, modification, destination)	06.04 protein targeting, sorting and translocation	10 CELLULAR COMMUNICATION or SIGNAL TRANSDUCTION MECHANISM	10.01 intracellular signalling	10.01.01 unspecified signal transduction
An06g01350	hypothetical protein [truncated ORF]	A	A	A	P	M	6.68973	6.42226	6.42861	7.10252	6.72588	0.0572141	-0.903331	-0.880523	1.53962	0.187022	99 UNCLASSIFIED PROTEINS
An06g01370	strong similarity to Succinyl CoA: 3-oxoacid CoA transferase SCOT - Homo sapiens	P	A	A	A	A	7.40662	5.45154	5.66378	5.42006	5.47631	1.77782	-0.504441	-0.256677	-0.541188	-0.475518	01 METABOLISM	01.05 C-compound and carbohydrate metabolism	01.05.01 C-compound and carbohydrate utilization	01.05.01.01 C-compound, carbohydrate catabolism	01.05.01.01.03 C-2 compound and organic acid catabolism	40 SUBCELLULAR LOCALISATION	40.16 mitochondrion
An06g01380	strong similarity to ubiquitin-specific protease UBP2 - Saccharomyces cerevisiae	A	M	A	A	A	6.12805	6.12805	6.16176	6.17086	5.96275	0.209549	0.209549	0.60741	0.714829	-1.74134	06 PROTEIN FATE (folding, modification, destination)	06.13 proteolytic degradation	06.13.01 cytoplasmic and nuclear degradation	40 SUBCELLULAR LOCALISATION	40.03 cytoplasm
An06g01450	weak similarity to U1 snRNP 70K protein - Mus musculus	A	A	A	A	P	7.82619	7.69058	7.73171	7.68933	7.8431	0.947722	-0.888079	-0.331309	-0.904953	1.17662	99 UNCLASSIFIED PROTEINS
An06g01470	weak similarity to IgA-specific metalloendopeptidase igA - Neisseria meningitidis	P	P	A	A	A	6.73706	6.52733	6.73002	6.72547	6.72547	0.530028	-1.7864	0.452319	0.402027	0.402027	99 UNCLASSIFIED PROTEINS
An06g01550	strong similarity to glucan synthase FKS - Paracoccidioides brasiliensis	P	M	A	A	M	5.35126	5.00014	4.8119	4.87101	5.65984	0.592372	-0.386735	-0.911646	-0.746816	1.45282	99 UNCLASSIFIED PROTEINS
An06g01560	hypothetical protein	A	P	A	A	A	5.57906	5.72821	5.66895	5.69187	5.63074	-1.40727	1.19354	0.160103	0.559726	-0.506091	99 UNCLASSIFIED PROTEINS
An06g01660	strong similarity to thioredoxin peroxidase PMP20 - Mus musculus	P	P	P	A	P	5.93746	5.75254	5.83453	5.80705	5.83453	1.55116	-1.20061	0.0194648	-0.389473	0.0194648	11 CELL RESCUE, DEFENSE AND VIRULENCE	11.01 stress response	40 SUBCELLULAR LOCALISATION	40.19 peroxisome
An06g01680	questionable ORF	A	P	A	A	A	4.07622	3.92156	4.07622	4.06017	4.89232	-0.33138	-0.728437	-0.33138	-0.372588	1.76378	99 UNCLASSIFIED PROTEINS
An06g01760	strong similarity to anthranilate synthase component I Trp2p - Saccharomyces cerevisiae	A	P	M	P	A	8.27208	8.51812	8.13334	8.37629	8.45059	-0.514095	1.10746	-1.4285	0.17271	0.662421	01 METABOLISM	01.01 amino acid metabolism	01.01.01 amino acid biosynthesis	01.01.01.11 biosynthesis of the cysteine-aromatic group	01.01.01.11.13 biosynthesis of tryptophan	40 SUBCELLULAR LOCALISATION	40.03 cytoplasm
An06g01790	hypothetical protein	A	A	A	A	P	5.48363	5.35789	5.40253	5.33528	7.38368	-0.346674	-0.487756	-0.437676	-0.513126	1.78523	99 UNCLASSIFIED PROTEINS
An06g01850	strong similarity to hypothetical protein B13I18.80 - Neurospora crassa	A	A	A	M	A	5.55973	5.50293	5.62991	5.73949	5.80332	-0.703511	-1.16108	-0.138247	0.744342	1.2585	99 UNCLASSIFIED PROTEINS
An06g01870	strong similarity to cytoplasmic ribosomal protein of the small subunit S10 - Saccharomyces cerevisiae	A	M	A	A	A	6.48586	6.63401	6.48754	6.29348	6.48309	0.0749395	1.29934	0.0887624	-1.51509	0.0520512	05 PROTEIN SYNTHESIS	05.01 ribosome biogenesis	40 SUBCELLULAR LOCALISATION	40.03 cytoplasm
An06g01980	strong similarity to tetrahydroxynaphthalene reductase - Pyricularia grisea	A	M	A	A	A	6.79372	6.68702	6.7738	6.33265	6.84385	0.522939	0.00393253	0.426023	-1.71963	0.766738	01 METABOLISM	01.20 secondary metabolism	01.20.35 biosynthesis of secondary products derived from L-phenylalanine and L-tyrosine	01.20.35.01 biosynthesis of phenylpropanoids	01.20.35.01.01 biosynthesis of melanins
An06g01990	weak similarity to integral membrane protein, PTH11 product - Magnaporthe grisea	A	M	A	A	A	5.40911	5.74337	5.43057	5.41269	5.23279	-0.198042	1.61079	-0.0818935	-0.178673	-1.15218	99 UNCLASSIFIED PROTEINS
An06g02030	strong similarity to monosaccharide transporter Mst-1 - Amanita muscaria	A	A	A	A	M	6.0095	5.9791	6.014	6.11869	6.21873	-0.588523	-0.894273	-0.543263	0.509877	1.51618	08 CELLULAR TRANSPORT AND TRANSPORT MECHANISMS	08.19 cellular import	67 TRANSPORT FACILITATION	67.07 C-compound and carbohydrate transporters
An06g02090	strong similarity to geranylgeranylpyrophosphate synthetase GGPPS - Gibberella fujikuroi	A	A	M	A	A	4.52495	4.62262	4.64809	4.64791	4.59304	-1.60522	0.298084	0.794559	0.790943	-0.278361	01 METABOLISM	01.06 lipid, fatty-acid and isoprenoid metabolism	01.06.01 lipid, fatty-acid and isoprenoid biosynthesis	01.06.01.07 isoprenoid biosynthesis
An06g02250	hypothetical protein	A	A	A	M	A	6.17663	6.0149	6.18919	6.29289	6.02279	0.31423	-1.04636	0.419896	1.29219	-0.979962	99 UNCLASSIFIED PROTEINS
An06g02260	hypothetical protein	A	A	A	A	P	5.20282	5.20282	5.2314	5.52703	5.19953	-0.489679	-0.489679	-0.289438	1.78151	-0.512715	99 UNCLASSIFIED PROTEINS
An06g02300	hypothetical protein	A	A	A	A	M	4.44742	4.38734	4.35867	4.66909	5.04388	-0.468301	-0.678514	-0.778831	0.307202	1.61844	99 UNCLASSIFIED PROTEINS
An06g02330	hypothetical protein	A	A	P	A	A	5.4624	5.34611	5.4624	5.4624	5.35627	0.729029	-1.17683	0.729029	0.729029	-1.01026	99 UNCLASSIFIED PROTEINS
An06g02460	similarity to hypothetical beta-hexosamidase A precursor BH0675 - Bacillus halodurans	M	A	M	A	A	5.701	5.52467	5.68436	5.73428	5.701	0.38606	-1.74536	0.184937	0.788305	0.38606	99 UNCLASSIFIED PROTEINS
An06g02480	hypothetical protein	A	A	P	A	A	4.44198	4.78341	4.44198	4.4829	4.37882	-0.400053	1.73953	-0.400053	-0.143604	-0.79582	99 UNCLASSIFIED PROTEINS
An06g02520	weak similarity to Mx protein homolog - Equus caballus	P	P	M	P	P	4.94582	4.90036	4.94582	4.92991	4.94582	0.620277	-1.67688	0.620277	-0.18395	0.620277	99 UNCLASSIFIED PROTEINS
An06g02680	weak similarity to epoxide hydrolase - Rattus norvegicus	P	P	P	A	A	5.47775	5.25907	5.46374	5.67115	5.45819	0.0806777	-1.41845	-0.0153573	1.40656	-0.0534247	99 unclassified proteins
An07e02340	trnaCgca	A	P	A	P	A	7.81747	7.89256	7.85535	8.50786	8.11958	-0.769096	-0.507879	-0.637328	1.63246	0.281842	trna
An07g00020	strong similarity to hypothetical protein Z - Streptomyces hygroscopicus	P	P	P	A	M	7.39662	7.32122	7.50799	7.38863	7.39662	-0.0834196	-1.20756	1.57697	-0.202574	-0.0834196	99 UNCLASSIFIED PROTEINS
An07g00030	strong similarity to potassium channel beta subunit - Bos primigenius taurus	A	A	P	A	A	6.99998	6.95582	7.31981	6.8207	6.93972	-0.0386682	-0.274922	1.67242	-0.997789	-0.361041	99 UNCLASSIFIED PROTEINS
An07g00100	strong similarity to enantiomer-selective amidase amdA - Rhodococcus sp.	A	A	A	P	A	6.67075	6.48232	6.6127	7.16301	6.70339	-0.215631	-0.945282	-0.440416	1.69057	-0.0892385	01 METABOLISM	01.02 nitrogen and sulfur metabolism	01.02.01 nitrogen and sulfur utilization
An07g00130	similarity to conserved hypothetical protein ynaD - Bacillus subtilis	A	A	A	M	A	6.7412	6.67364	6.96468	6.95447	6.81444	-0.687758	-1.21292	1.04931	0.969895	-0.118527	99 UNCLASSIFIED PROTEINS
An07g00220	similarity to integral membrane protein PTH11 - Magnaporthe grisea	A	A	M	A	A	4.68888	4.76697	4.7822	4.76904	4.77593	-1.76677	0.270397	0.667819	0.324402	0.504157	10 CELLULAR COMMUNICATION or SIGNAL TRANSDUCTION MECHANISM	10.01 intracellular signalling	10.01.01 unspecified signal transduction	40 SUBCELLULAR LOCALISATION	40.25 vacuole or lysosome
An07g00290	strong similarity to delta3-cis-delta2-trans-enoyl-CoA isomerase ECI1 - Saccharomyces cerevisiae	A	A	P	M	A	5.92503	5.91875	5.9125	5.83715	5.50391	0.586565	0.551672	0.516988	0.0982485	-1.75347	01 METABOLISM	01.06 lipid, fatty-acid and isoprenoid metabolism	01.06.04 breakdown of lipids, fatty acids and isoprenoids	01.06.07 lipid, fatty-acid and isoprenoid utilization	02 ENERGY	02.25 oxidation of fatty acids	40 SUBCELLULAR LOCALISATION	40.19 peroxisome
An07g00580	similarity to serine protease SP1 patent WO9903984-A2 - Bacillus subtilis	M	P	P	A	M	6.64246	6.73914	6.73914	6.76711	6.88086	-1.30361	-0.171074	-0.171074	0.156618	1.48914	01 METABOLISM	01.01 amino acid metabolism	06 PROTEIN FATE (folding, modification, destination)	06.13 proteolytic degradation
An07g00750	similarity to regulatory protein amdR - Aspergillus oryzae	A	M	A	P	A	6.24205	6.24422	6.24422	6.47602	6.28545	-0.558142	-0.536607	-0.536607	1.75959	-0.128229	01 METABOLISM	01.01 amino acid metabolism	01.01.04 regulation of amino acid metabolism	01.05 C-compound and carbohydrate metabolism	01.05.01 C-compound and carbohydrate utilization	01.05.01.01 C-compound, carbohydrate catabolism	01.05.04 regulation of C-compound and carbohydrate utilization	04 TRANSCRIPTION	04.05 mRNA transcription
An07g00780	strong similarity to monocarboxylate transporter 2 hMCT2 - Homo sapiens	A	P	A	A	A	4.8528	4.83941	4.84254	4.84254	4.19719	0.476439	0.430188	0.440977	0.440977	-1.78858	01 METABOLISM	01.05 C-compound and carbohydrate metabolism	01.05.07 C-compound, carbohydrate transport	08 CELLULAR TRANSPORT AND TRANSPORT MECHANISMS	08.19 cellular import	67 TRANSPORT FACILITATION	67.07 C-compound and carbohydrate transporters
An07g00810	similarity to hypothetical protein B24P7.350 - Neurospora crassa [truncated ORF]	A	A	A	P	A	4.91374	4.96997	4.91374	5.09183	4.83883	-0.338849	0.258769	-0.338849	1.55402	-1.13509	99 UNCLASSIFIED PROTEINS
An07g00840	hypothetical protein	A	P	A	A	A	4.28096	4.49552	4.21118	4.2047	4.18568	0.0417776	1.71649	-0.502883	-0.55347	-0.701917	99 UNCLASSIFIED PROTEINS
An07g00900	similarity to hypothetical protein of retrotransposon Tto1 - Nicotiana tabacum	M	A	M	A	A	3.15501	3.00627	3.56825	3.00945	2.94852	0.0693231	-0.519558	1.70541	-0.506968	-0.748207	99 UNCLASSIFIED PROTEINS
An07g00930	strong similarity to hypothetical protein PA2915 - Pseudomonas aeruginosa	A	M	A	A	A	6.79363	6.83671	6.65088	6.78632	6.78632	0.32546	0.93898	-1.70716	0.221359	0.221359	99 UNCLASSIFIED PROTEINS
An07g01070	hypothetical protein	A	A	A	A	M	5.74477	5.56904	5.64043	5.68156	5.65695	1.35035	-1.40196	-0.283791	0.360408	-0.0250036	99 UNCLASSIFIED PROTEINS
An07g01110	similarity to hyaluronan synthase 3 Has3 - Mus musculus	M	A	A	A	A	6.80746	6.52898	6.51013	6.59629	6.64221	1.60233	-0.740656	-0.899249	-0.174367	0.211943	01 METABOLISM	01.05 C-compound and carbohydrate metabolism	01.05.01 C-compound and carbohydrate utilization	01.05.01.01 C-compound, carbohydrate catabolism	40 SUBCELLULAR LOCALISATION	40.27 extracellular or secretion proteins
An07g01110	similarity to hyaluronan synthase 3 Has3 - Mus musculus	P	P	M	A	P	6.02101	5.98313	6.12227	5.81208	6.05909	0.184138	-0.140394	1.05185	-1.60606	0.510466	01 METABOLISM	01.05 C-compound and carbohydrate metabolism	01.05.01 C-compound and carbohydrate utilization	01.05.01.01 C-compound, carbohydrate catabolism	40 SUBCELLULAR LOCALISATION	40.27 extracellular or secretion proteins
An07g01240	hypothetical protein	A	A	P	P	A	4.35731	4.40151	4.42535	4.53109	4.40151	-1.01523	-0.335808	0.0307015	1.65615	-0.335808	99 UNCLASSIFIED PROTEINS
An07g01260	strong similarity to sugar transport-like protein STL1 - Saccharomyces cerevisiae	P	P	A	A	A	4.15022	4.15022	4.0928	4.23814	4.15022	-0.11717	-0.11717	-1.22014	1.57165	-0.11717	67 TRANSPORT FACILITATION	67.07 C-compound and carbohydrate transporters
An07g01320	strong similarity to antifungal protein precursor paf - Penicillium chrysogenum	M	P	P	P	P	5.71227	5.88618	5.93013	6.06276	6.10567	-1.45579	-0.34112	-0.0594211	0.790674	1.06565	11 CELL RESCUE, DEFENSE AND VIRULENCE	11.05 Disease, virulence and defense	11.05.03 defense related proteins
An07g01330	hypothetical protein	A	A	A	M	A	6.6742	6.6742	6.6742	6.53254	6.72101	0.265226	0.265226	0.265226	-1.71549	0.919812	99 unclassified proteins
An07g01420	strong similarity to hypothetical protein binA - Aspergillus nidulans	A	M	M	A	A	7.52885	7.52885	7.52413	7.6241	7.72064	-0.652694	-0.652694	-0.707178	0.448308	1.56426	99 UNCLASSIFIED PROTEINS
An07g01640	strong similarity to calmodulin 6 (CaM6) - Arabidopsis thaliana	A	A	P	A	A	5.09771	5.178	5.28288	5.09771	5.03567	-0.427055	0.415687	1.51658	-0.427055	-1.07816	10 CELLULAR COMMUNICATION or SIGNAL TRANSDUCTION MECHANISM	10.01 intracellular signalling	10.01.01 unspecified signal transduction
An07g01650	hypothetical protein	M	A	A	A	M	7.03676	7.15074	7.19721	7.44982	7.55123	-1.11753	-0.587669	-0.37161	0.802688	1.27412	99 UNCLASSIFIED PROTEINS
An07g01700	similarity to hypothetical protein An14g07190 - Aspergillus niger	A	P	P	P	P	5.84675	6.01538	5.809	5.92123	5.92123	-0.703854	1.41673	-1.17857	0.232846	0.232846	99 UNCLASSIFIED PROTEINS
An07g01720	weak similarity to regulatory protein UGA3 - Saccharomyces cerevisiae	A	A	A	A	P	4.35008	4.20698	4.33271	4.47719	5.32527	-0.418459	-0.736355	-0.457047	-0.136071	1.74793	99 UNCLASSIFIED PROTEINS
An07g01730	strong similarity to hypothetical protein YJR154w - Saccharomyces cerevisiae	M	P	A	A	A	7.22522	7.16166	7.15562	7.18315	7.24454	0.794254	-0.82472	-0.978577	-0.277239	1.28628	99 UNCLASSIFIED PROTEINS
An07g01910	weak similarity to hypothetical protein PA3022 - Pseudomonas aeruginosa	M	A	A	A	A	6.16657	6.15179	6.15592	6.51294	6.17799	-0.423935	-0.5182	-0.491848	1.78509	-0.35111	99 UNCLASSIFIED PROTEINS
An07g01950	strong similarity to purine permease, broad specificity uapC - Emericella nidulans	A	A	P	A	A	4.77895	4.77895	4.77895	4.85687	4.42756	0.32315	0.32315	0.32315	0.783504	-1.75295	01 METABOLISM	01.03 nucleotide metabolism	01.03.19 nucleotide transport	67 TRANSPORT FACILITATION	67.16 nucleotide transporters
An07g01960	strong similarity to stearoyl-CoA desaturase P-ole1 - Pichia angusta	P	A	A	A	A	9.00214	5.96403	5.95613	5.80316	5.96403	1.78664	-0.416067	-0.421797	-0.532709	-0.416067	01 METABOLISM	01.06 lipid, fatty-acid and isoprenoid metabolism	01.06.01 lipid, fatty-acid and isoprenoid biosynthesis
An07g02010	strong similarity to multicatalytic endopeptidase complex chain Y7 PRE8 - Saccharomyces cerevisiae	A	P	A	A	A	5.91076	8.88282	6.0927	7.07991	5.45502	-0.566783	1.61105	-0.433462	0.289933	-0.900737	06 PROTEIN FATE (folding, modification, destination)	06.13 proteolytic degradation	06.13.01 cytoplasmic and nuclear degradation	06.13.01.01 proteasomal degradation
An07g02050	o-pyrocatechuate decarboxylase of patent WO9909048-A1 - Aspergillus niger	M	A	A	A	A	6.4726	6.4726	6.4807	6.3466	6.71419	-0.185356	-0.185356	-0.124667	-1.12945	1.62483	11 CELL RESCUE, DEFENSE AND VIRULENCE	11.07 detoxification	11.07.03 detoxification by modification
An07g02070	weak similarity to hypothetical protein SC8D9.09 SC8D9.09 - Streptomyces coelicolor	A	A	A	A	M	6.38931	6.38931	6.43049	6.33537	6.53665	-0.357386	-0.357386	0.189374	-1.07346	1.59886	99 UNCLASSIFIED PROTEINS
An07g02100	strong similarity to fructose-2,6-bisphosphate 2-phosphatase FBP26 - Saccharomyces cerevisiae	A	A	A	A	P	6.6891	6.5258	6.49678	6.61637	6.73862	0.733366	-0.847288	-1.12816	0.029379	1.21271	01 METABOLISM	01.05 C-compound and carbohydrate metabolism	01.05.01 C-compound and carbohydrate utilization	40 SUBCELLULAR LOCALISATION	40.03 cytoplasm
An07g02160	strong similarity to mitochondrial malate dehydrogenase MDH1 - Saccharomyces cerevisiae	A	A	P	A	A	6.21948	6.24415	6.37418	6.06884	6.2244	-0.0620562	0.165462	1.36463	-1.4513	-0.0167283	01 METABOLISM	01.05 C-compound and carbohydrate metabolism	01.05.01 C-compound and carbohydrate utilization	01.05.01.03 C-compound, carbohydrate anabolism	02 ENERGY	02.10 tricarboxylic-acid pathway (citrate cycle, Krebs cycle, TCA cycle)	40 SUBCELLULAR LOCALISATION	40.16 mitochondrion
An07g02210	strong similarity to ribose-phosphate pyrophosphokinase (PRPS1) - Saccharomyces cerevisiae	A	A	P	A	A	6.58665	6.44837	6.50049	6.64867	6.43526	0.684608	-0.823773	-0.255231	1.3612	-0.966802	01 METABOLISM	01.03 nucleotide metabolism	01.03.01 purine nucleotide metabolism	01.03.04 pyrimidine nucleotide metabolism	14 CELL FATE	14.01 cell growth or morphogenesis
An07g02230	hypothetical protein	M	A	A	A	P	4.77767	4.96693	4.77767	4.44688	4.69075	0.242203	1.2454	0.242203	-1.51125	-0.218556	99 UNCLASSIFIED PROTEINS
An07g02260	strong similarity to unknown protein SPAC4F10.21 - Schizosaccharomyces pombe [truncated ORF] [possible sequencing error]	A	M	A	M	A	6.74696	6.75758	6.6291	6.674	6.61486	0.950495	1.11221	-0.843099	-0.159801	-1.05981	99 UNCLASSIFIED PROTEINS
An07g02300	strong similarity to chromatin remodeling gene transcription regulator rsc8 - Saccharomyces cerevisiae	M	A	A	A	A	6.56936	6.67079	6.39111	6.10056	6.398	0.660762	1.12815	-0.160619	-1.49942	-0.128871	03 CELL CYCLE AND DNA PROCESSING	03.03 cell cycle	03.03.01 mitotic cell cycle and cell cycle control	04 TRANSCRIPTION	04.05 mRNA transcription	40 SUBCELLULAR LOCALISATION	40.10 nucleus
An07g02310	strong similarity to glutathione transferase D27 - Drosophila melanogaster	M	A	P	A	A	4.70058	4.58445	4.76458	4.46057	4.81036	0.256953	-0.561211	0.707849	-1.43397	1.03038	06 PROTEIN FATE (folding, modification, destination)	06.07 protein modification	06.07.99 other protein modifications	11 CELL RESCUE, DEFENSE AND VIRULENCE	11.07 detoxification	11.07.03 detoxification by modification
An07g02580	hypothetical protein	A	P	A	A	A	7.78567	7.73131	7.7235	7.58871	7.75419	0.913774	0.19384	0.0903804	-1.69483	0.496831	99 UNCLASSIFIED PROTEINS
An07g02590	weak similarity to hypothetical protein F13K23.8 - Arabidopsis thaliana	P	P	A	M	A	6.57731	6.57912	6.58055	6.6597	6.57912	-0.494422	-0.444444	-0.404636	1.78795	-0.444444	99 UNCLASSIFIED PROTEINS
An07g02680	strong similarity to protein required for accurate chromosome transmission CHL12 - Saccharomyces cerevisiae	A	P	M	P	P	6.29939	6.35478	6.37794	6.51835	6.59478	-1.05535	-0.60446	-0.415949	0.726877	1.34889	03 CELL CYCLE AND DNA PROCESSING	03.01 DNA processing	03.01.03 DNA synthesis and replication	03.03 cell cycle	03.03.01 mitotic cell cycle and cell cycle control	30 CONTROL OF CELLULAR ORGANIZATION	30.10 nucleus	30.10.03 organization of chromosome structure	40 SUBCELLULAR LOCALISATION
An07g02700	strong similarity to electron transfer flavoprotein alpha chain precursor ETFA - Homo sapiens	A	P	A	A	P	6.04834	6.0045	6.04834	5.72301	6.06684	0.48539	0.181953	0.48539	-1.76618	0.613443	02 ENERGY	02.11 electron transport and membrane-associated energy conservation	02.13 respiration	40 SUBCELLULAR LOCALISATION	40.16 mitochondrion
An07g02810	strong similarity to hypothetical mitochondrial carrier protein YMR166c - Saccharomyces cerevisiae	P	A	A	A	A	6.59132	6.55245	6.80645	6.38226	6.59132	0.0434167	-0.213871	1.46752	-1.34048	0.0434167	99 UNCLASSIFIED PROTEINS
An07g02850	strong similarity to EST - Aspergillus niger	A	A	P	A	P	2.98146	2.93308	8.75437	3.12265	7.58086	-0.73316	-0.750107	1.28902	-0.683702	0.877953	99 UNCLASSIFIED PROTEINS
An07g03010	strong similarity to EST an_2762 - Aspergillus niger [possible sequencing error]	A	A	P	A	A	4.76049	4.74325	4.90291	4.76049	4.76049	-0.379061	-0.640197	1.77738	-0.379061	-0.379061	99 UNCLASSIFIED PROTEINS
An07g03070	strong similarity to mitochondrial carrier protein ARALAR2 - Homo sapiens	A	A	P	A	A	5.59408	5.5673	8.36135	6.02362	5.35725	-0.472024	-0.493574	1.75459	-0.126406	-0.662585	08 CELLULAR TRANSPORT AND TRANSPORT MECHANISMS	08.04 mitochondrial transport
An07g03090	strong similarity to spindle pole body component bimB - Apergillus nidulans	P	P	A	A	A	6.04854	7.13468	5.68752	5.92901	5.78089	-0.115355	1.73844	-0.731532	-0.319373	-0.572178	03 CELL CYCLE AND DNA PROCESSING	03.03 cell cycle	03.03.01 mitotic cell cycle and cell cycle control	14 CELL FATE	14.04 cell differentiation	14.04.03 fungal cell differentiation	14.04.03.01 budding, cell polarity and filament formation	40 SUBCELLULAR LOCALISATION	40.10 nucleus
An07g03110	weak similarity to hypothetical protein An13g02370 - Aspergillus niger	M	A	A	A	A	7.1987	7.04653	7.04653	6.99588	7.16795	1.23158	-0.510407	-0.510407	-1.09026	0.879498	99 UNCLASSIFIED PROTEINS
An07g03120	strong similarity to hypothetical protein An16g04870 - Aspergillus niger	P	M	A	P	A	5.84595	5.63595	5.57388	6.45642	5.59332	0.0669149	-0.498619	-0.665792	1.71094	-0.613443	99 UNCLASSIFIED PROTEINS
An07g03150	strong similarity to nuclear tRNA export receptor exportin-t - Homo sapiens	A	A	M	A	A	5.98247	5.84081	6.08193	5.97212	6.00596	0.0665953	-1.55701	1.20655	-0.0520387	0.335902	04 TRANSCRIPTION	04.07 RNA transport	08 CELLULAR TRANSPORT AND TRANSPORT MECHANISMS	08.01 nuclear transport	40 SUBCELLULAR LOCALISATION	40.03 cytoplasm	40.10 nucleus
An07g03310	hypothetical protein	A	A	A	A	M	4.70046	4.66646	4.72262	4.84094	4.95152	-0.644266	-0.932673	-0.456224	0.547525	1.48564	99 UNCLASSIFIED PROTEINS
An07g03320	similarity to kinesin light chain KLC - Plectonema boryanum	A	M	A	A	A	3.46054	3.48196	3.47809	3.44016	3.57109	-0.514825	-0.0878586	-0.165087	-0.920961	1.68873	08 CELLULAR TRANSPORT AND TRANSPORT MECHANISMS	08.22 cytoskeleton-dependent transport	08.22.01 tubuline dependent transport	40 SUBCELLULAR LOCALISATION	40.04 cytoskeleton
An07g03330	similarity to hypothetical protein CG12065 - Drosophila melanogaster	A	M	A	A	A	5.26349	5.29278	5.28727	5.45774	5.41149	-0.915914	-0.576659	-0.640437	1.3344	0.798605	99 UNCLASSIFIED PROTEINS
An07g03430	weak similarity to hypothetical protein SPAC1002.02 - Schizosaccharomyces pombe	A	A	A	A	M	3.40765	3.45388	3.45388	3.6684	3.64597	-0.97345	-0.593066	-0.593066	1.17209	0.987489	99 UNCLASSIFIED PROTEINS
An07g03520	similarity to phenylcoumaran benzylic ether reductase pcbera - Populus trichocarpa [truncated ORF]	A	M	A	A	A	5.73508	5.73508	5.73508	5.50137	5.74163	0.431487	0.431487	0.431487	-1.7882	0.493742	01 METABOLISM	01.20 secondary metabolism	01.20.50 catabolism of secondary metabolites
An07g03530	questionable ORF	M	A	A	A	A	3.78811	3.4725	3.79675	4.86457	3.94562	-0.351729	-0.950475	-0.335335	1.69045	-0.0529138	99 UNCLASSIFIED PROTEINS
An07g03580	questionable ORF	M	A	A	A	A	4.349	4.08499	4.01218	4.07627	4.36077	1.04349	-0.5549	-0.995647	-0.607677	1.11473	99 UNCLASSIFIED PROTEINS
An07g03750	strong similarity to phosphatidylinositol-phosphatidylcholine transfer protein SEC14 - Yarrowia lipolytica	A	P	A	A	A	5.91437	8.642	6.16722	6.12473	6.04217	-0.573275	1.78264	-0.354882	-0.391587	-0.462895	06 PROTEIN FATE (folding, modification, destination)	06.04 protein targeting, sorting and translocation	08 CELLULAR TRANSPORT AND TRANSPORT MECHANISMS	08.07 vesicular transport (Golgi network, etc.)	25 DEVELOPMENT (Systemic)	25.01 fungal or microorganismic development	40 SUBCELLULAR LOCALISATION	40.08 Golgi	40.09 intracellular transport vesicles
An07g03770	strong similarity to Cu,Zn superoxide dismutase sodC - Aspergillus fumigatus	A	A	P	A	A	6.72387	6.61308	7.40315	6.75034	6.95332	-0.527296	-0.8816	1.64504	-0.442645	0.206498	11 CELL RESCUE, DEFENSE AND VIRULENCE	11.07 detoxification	40 SUBCELLULAR LOCALISATION	40.03 cytoplasm	40.27 extracellular or secretion proteins
An07g03880	serine proteinase pepC - Aspergillus niger [putative frameshift]	A	P	P	A	A	7.25683	8.36922	10.4941	7.57795	6.78062	-0.574531	0.187292	1.64252	-0.354614	-0.900669	06 PROTEIN FATE (folding, modification, destination)	06.13 proteolytic degradation	40 SUBCELLULAR LOCALISATION	40.25 vacuole or lysosome
An07g03910	questionable ORF	A	M	P	A	A	6.42159	6.54377	6.64443	6.15905	6.35109	-0.0128557	0.643818	1.18488	-1.42403	-0.391813	99 UNCLASSIFIED PROTEINS
An07g03940	strong similarity to transcriptional activator amdA - Aspergillus nidulans	A	P	A	A	P	4.30334	4.31194	4.35708	4.31194	4.51441	-0.633752	-0.537154	-0.0298687	-0.537154	1.73793	02 ENERGY	02.16 fermentation	02.16.13 acetate fermentation	04 TRANSCRIPTION	04.05 mRNA transcription	04.05.01 mRNA synthesis	04.05.01.04 transcriptional control	40 SUBCELLULAR LOCALISATION	40.10 nucleus
An07g03950	strong similarity to beta-ketoacyl-ACP reductase Clkr27 - Cuphea lanceolata	A	M	A	A	A	5.41024	5.45116	5.53617	5.17067	5.6412	-0.180308	0.0528368	0.537066	-1.54502	1.13542	01 METABOLISM	01.06 lipid, fatty-acid and isoprenoid metabolism	01.06.01 lipid, fatty-acid and isoprenoid biosynthesis
An07g04070	similarity to putative stress response receptor Wsc4p - Saccharomyces cerevisiae	A	A	A	M	P	4.13879	4.11939	3.97137	4.4267	4.62745	-0.445385	-0.518642	-1.07759	0.641778	1.39984	10 CELLULAR COMMUNICATION or SIGNAL TRANSDUCTION MECHANISM	10.01 intracellular signalling	10.01.01 unspecified signal transduction	10.05 transmembrane signal transduction	11 CELL RESCUE, DEFENSE AND VIRULENCE	11.01 stress response	63 PROTEIN WITH BINDING FUNCTION OR COFACTOR REQUIREMENT (structural or catalytic)
An07g04180	strong similarity to 9.5 kD subunit of NADH:ubiquinone reductase - Neurospora crassa	P	M	P	P	P	7.46884	7.38168	7.46884	7.94003	7.65253	-0.509186	-0.900066	-0.509186	1.60387	0.314572	02 ENERGY	02.13 respiration	02.13.03 aerobic respiration	40 SUBCELLULAR LOCALISATION	40.16 mitochondrion	67 TRANSPORT FACILITATION	67.15 electron or hydrogen carrier
An07g04210	hypothetical protein	A	A	P	M	A	8.22539	7.81899	7.90616	8.01508	7.83476	1.58603	-0.843386	-0.322317	0.328805	-0.749135	99 UNCLASSIFIED PROTEINS
An07g04270	strong similarity to 3-methylcrotonyl-CoA carboxylase (MCC) non-biotin-containing beta subunit MCCB - Homo sapiens	A	A	P	A	A	6.54917	6.71338	6.88579	6.71338	6.50994	-0.83232	0.259671	1.40617	0.259671	-1.09319	01 METABOLISM	01.01 amino acid metabolism	01.01.10 amino acid degradation (catabolism)	01.01.10.04 degradation of amino acids of the pyruvate family	01.01.10.04.03 degradation of leucine	01.05 C-compound and carbohydrate metabolism	01.05.01 C-compound and carbohydrate utilization	40 SUBCELLULAR LOCALISATION	40.16 mitochondrion
An07g04300	strong similarity to 3-methylcrotonyl-CoA carboxylase (MCC) biotin-containing alpha subunit MCCA - Homo sapiens	A	A	P	A	A	5.89075	5.86455	8.8665	5.91026	5.56474	-0.384374	-0.403423	1.77941	-0.370188	-0.621425	01 METABOLISM	01.01 amino acid metabolism	01.01.10 amino acid degradation (catabolism)	01.01.10.04 degradation of amino acids of the pyruvate family	01.01.10.04.03 degradation of leucine	01.05 C-compound and carbohydrate metabolism	01.05.01 C-compound and carbohydrate utilization	40 SUBCELLULAR LOCALISATION	40.16 mitochondrion
An07g04390	similarity to 6-Hydroxy-D-nicotine oxidase 6-HDNO - Arthrobacter oxidans	A	A	M	A	A	4.81568	4.81494	4.77913	4.94781	4.81568	-0.290972	-0.302409	-0.85169	1.73604	-0.290972	01 METABOLISM	01.05 C-compound and carbohydrate metabolism	01.05.01 C-compound and carbohydrate utilization	01.05.01.01 C-compound, carbohydrate catabolism
An07g04540	similarity to hypothetical protein SPBC1685.08 - Schizosaccharomyces pombe	A	A	A	M	A	7.59312	7.54879	7.59312	8.00985	7.60653	-0.403848	-0.635827	-0.403848	1.77714	-0.333621	99 UNCLASSIFIED PROTEINS
An07g04620	similarity to hypothetical protein An12g07750 - Aspergillus niger	A	P	P	P	P	6.09715	7.1636	7.2376	7.3723	7.1636	-1.76425	0.303995	0.447513	0.708748	0.303995	99 UNCLASSIFIED PROTEINS
An07g04660	weak similarity to atrophin-1 - Homo sapiens	A	M	A	A	A	6.27727	6.30257	6.20106	6.15007	6.00692	0.761476	0.976295	0.114447	-0.318428	-1.53379	99 UNCLASSIFIED PROTEINS
An07g04670	questionable ORF	A	A	M	A	P	5.88587	5.92616	6.1494	5.71486	6.04505	-0.354418	-0.109871	1.24493	-1.39226	0.611621	99 UNCLASSIFIED PROTEINS
An07g04790	strong similarity to pre-mRNA splicing factor UTR3 - Saccharomyces cerevisiae	M	A	A	A	A	7.5312	7.26623	7.26796	7.02038	7.2719	1.43736	-0.0293675	-0.0197773	-1.39023	0.00200905	04 TRANSCRIPTION	04.05 mRNA transcription	04.05.01 mRNA synthesis	04.05.05 mRNA processing (splicing, 5'-, 3'-end processing)	04.05.05.01 splicing
An07g04960	similarity to hypothetical beta transducin-like protein het-e1 - Podospora anserina	A	A	M	A	A	5.1175	5.14516	5.20249	4.87248	4.76426	0.508993	0.653937	0.954407	-0.775084	-1.34225	99 UNCLASSIFIED PROTEINS
An07g05240	hypothetical protein	A	A	A	P	A	4.595	4.60823	4.63323	7.02309	4.80724	-0.507957	-0.495469	-0.471882	1.78301	-0.307705	99 UNCLASSIFIED PROTEINS
An07g05260	hypothetical protein	M	M	M	A	A	4.70078	4.82002	4.82002	4.82002	4.85667	-1.72421	0.277247	0.277247	0.277247	0.89247	99 UNCLASSIFIED PROTEINS
An07g05340	hypothetical protein	A	A	M	A	A	7.12741	7.22503	7.36764	7.21915	7.21742	-1.20481	-0.0730324	1.58025	-0.141174	-0.161232	99 UNCLASSIFIED PROTEINS
An07g05370	strong similarity to hypothetical protein Y105C5B.9 - Caenorhabditis elegans	A	P	A	A	A	7.68861	7.69857	7.52256	7.81489	7.68861	0.0572274	0.152729	-1.53617	1.26898	0.0572274	99 UNCLASSIFIED PROTEINS
An07g05380	strong similarity to beta transducin-like protein het-e1 - Podospora anserina	A	A	A	A	P	7.58474	7.29829	7.31968	7.02143	7.41226	1.25646	-0.141481	-0.0370946	-1.49262	0.414735	10 CELLULAR COMMUNICATION or SIGNAL TRANSDUCTION MECHANISM	10.01 intracellular signalling	10.01.01 unspecified signal transduction	10.01.05 enzyme mediated signal transduction	10.01.05.05 G-protein mediated signal transduction
An07g05390	questionable ORF	A	A	P	A	A	5.34821	5.41392	5.57949	5.41392	5.285	-0.545783	0.0529434	1.56154	0.0529434	-1.12165	99 UNCLASSIFIED PROTEINS
An07g05480	hypothetical protein	A	P	A	A	A	5.54995	5.65476	5.7667	5.64462	5.65476	-1.35622	0.00785628	1.46463	-0.124127	0.00785628	99 UNCLASSIFIED PROTEINS
An07g05590	questionable ORF	A	A	A	M	A	5.13662	5.53655	5.08156	5.63246	4.96024	-0.448101	0.900692	-0.633792	1.22415	-1.04295	99 UNCLASSIFIED PROTEINS
An07g05590	questionable ORF	A	A	A	P	A	4.91726	5.24893	4.81274	5.72444	4.82832	-0.48753	0.367676	-0.757047	1.59377	-0.71687	99 UNCLASSIFIED PROTEINS
An07g05630	strong similarity to hypothetical coiled-coil protein - Schizosaccharomyces pombe	M	P	A	A	A	7.50467	7.34174	7.50467	7.41417	7.6907	0.103077	-1.14259	0.103077	-0.588846	1.52528	99 UNCLASSIFIED PROTEINS
An07g05670	strong similarity to probable membrane protein YOR389w - Saccharomyces cerevisiae	A	A	P	A	A	6.37392	6.56254	6.94563	6.72531	6.58744	-1.24861	-0.360042	1.44464	0.406746	-0.24273	99 UNCLASSIFIED PROTEINS
An07g05720	hypothetical protein	P	P	A	A	A	5.71014	5.75193	5.71014	5.71014	5.69038	-0.195128	1.65549	-0.195128	-0.195128	-1.07011	99 UNCLASSIFIED PROTEINS
An07g05740	strong similarity to probable abhydrolase SPAC22H12.03 - fission yeast Schizosaccharomyces pombe	A	A	A	P	A	4.05274	4.07289	3.97345	4.48689	4.07289	-0.389874	-0.29048	-0.78107	1.7519	-0.29048	99 UNCLASSIFIED PROTEINS
An07g05760	similarity to hypothetical protein YMR130w - Saccharomyces cerevisiae	A	M	A	A	A	5.57294	5.60296	5.64013	5.66122	5.62844	-1.40985	-0.531913	0.555644	1.17263	0.213491	99 UNCLASSIFIED PROTEINS
An07g05800	similarity to signal recognition particle protein srp14 - Canis familiaris	M	A	M	A	A	7.74723	7.74723	7.74435	7.93852	7.74723	-0.438788	-0.438788	-0.472302	1.78867	-0.438788	06 PROTEIN FATE (folding, modification, destination)	06.01 protein folding and stabilization	06.04 protein targeting, sorting and translocation	06.10 assembly of protein complexes	08 CELLULAR TRANSPORT AND TRANSPORT MECHANISMS	08.99 other intracellular transport activities
An07g05840	strong similarity to multidrug resistance protein HOL1 - Saccharomyces cerevisiae	A	A	A	P	A	3.9345	3.87212	3.90494	4.58889	4.25425	-0.572772	-0.77527	-0.66872	1.55154	0.465224	08 CELLULAR TRANSPORT AND TRANSPORT MECHANISMS	08.16 extracellular transport, exocytosis and secretion	11 CELL RESCUE, DEFENSE AND VIRULENCE	11.07 detoxification	11.07.05 detoxification by export	67 TRANSPORT FACILITATION	67.28 drug transporters
An07g05850	questionable ORF	A	A	P	A	A	5.29869	5.29869	5.33958	5.19805	5.13092	0.52905	0.52905	1.00436	-0.640974	-1.42149	99 UNCLASSIFIED PROTEINS
An07g05950	questionable ORF	P	A	M	M	A	6.92383	6.82071	7.20121	6.57123	6.82806	0.241553	-0.212811	1.4637	-1.31202	-0.180415	99 UNCLASSIFIED PROTEINS
An07g06050	similarity to bZIP transcription factor yap3 - Saccharomyces cerevisiae	A	P	P	A	A	5.89119	7.49587	6.33738	6.31318	6.18092	-0.899349	1.71263	-0.173073	-0.212462	-0.427748	04 TRANSCRIPTION	04.05 mRNA transcription	04.05.01 mRNA synthesis	04.05.01.01 general transcription activities	04.05.01.04 transcriptional control
An07g06090	strong similarity to EST an_3627 - Aspergillus niger	A	P	P	A	P	7.88176	7.87549	8.48457	7.67019	9.00901	-0.547301	-0.558639	0.54354	-0.930163	1.49256	99 UNCLASSIFIED PROTEINS
An07g06160	hypothetical protein	A	A	P	A	A	5.97422	5.97422	6.22361	5.87019	6.03403	-0.314312	-0.314312	1.59594	-1.11116	0.143845	99 UNCLASSIFIED PROTEINS
An07g06220	questionable ORF	P	M	P	M	P	5.98387	5.9649	5.92853	5.95654	6.15751	-0.157874	-0.365813	-0.764501	-0.457514	1.7457	99 UNCLASSIFIED PROTEINS
An07g06270	similarity to hypothetical protein An04g09900 - Aspergillus niger	P	A	A	A	A	4.02973	3.88962	4.0575	4.47657	4.16916	-0.429741	-1.065	-0.303854	1.59618	0.202417	99 UNCLASSIFIED PROTEINS
An07g06440	strong similarity to a protein involved in cephalosporin C biosynthesis of patent JP09009966-A - Acremonium chrysogenum[truncated ORF]	A	A	P	A	A	5.88527	5.98288	7.19042	6.33039	5.94699	-0.701512	-0.522227	1.69581	0.116086	-0.588154	01 METABOLISM	01.20 secondary metabolism	01.20.37 biosynthesis of peptide derived compounds	01.20.37.05 biosynthesis of beta-lactams
An07g06470	weak similarity to neurofibromatosis type 1 NF1 - Mus musculus	A	A	A	P	A	3.64483	3.64483	3.60982	3.7212	3.6336	-0.144069	-0.144069	-0.980728	1.68125	-0.412385	99 UNCLASSIFIED PROTEINS
An07g06500	similarity to SR protein kinase SKY1 - Saccharomyces cerevisiae	P	A	A	A	A	4.6469	4.53574	4.75615	4.54013	4.72309	0.0640085	-1.03021	1.13931	-0.986989	0.813882	04 TRANSCRIPTION	04.05 mRNA transcription	04.05.05 mRNA processing (splicing, 5'-, 3'-end processing)	04.05.05.01 splicing	06 PROTEIN FATE (folding, modification, destination)	06.07 protein modification	06.07.03 modification by phosphorylation, dephosphorylation	10 CELLULAR COMMUNICATION or SIGNAL TRANSDUCTION MECHANISM	10.01 intracellular signalling
An07g06560	strong similarity to mitochondrial ATP synthase chain j - Schizosaccharomyces pombe	A	P	A	A	A	4.05771	4.9043	3.96785	3.7134	3.98285	-0.148545	1.71428	-0.346285	-0.906163	-0.313284	02 ENERGY	02.13 respiration	40 SUBCELLULAR LOCALISATION	40.16 mitochondrion
An07g06560	strong similarity to mitochondrial ATP synthase chain j - Schizosaccharomyces pombe	A	M	A	A	A	4.22488	4.76709	4.46073	4.247	4.46073	-0.948084	1.53285	0.13105	-0.846862	0.13105	02 ENERGY	02.13 respiration	40 SUBCELLULAR LOCALISATION	40.16 mitochondrion
An07g06580	similarity to hypothetical protein SPAC13G7.07 - Schizosaccharomyces pombe	P	A	A	A	A	4.74436	4.56646	4.56646	4.34445	4.56646	1.31585	0.0621555	0.0621555	-1.50232	0.0621555	99 UNCLASSIFIED PROTEINS
An07g06590	similarity to vacuolar H+-transporting ATPase assembly protein Vph2p - Saccharomyces cerevisiae	A	A	A	M	A	7.37038	7.40307	7.39757	7.54927	7.64202	-0.866685	-0.589131	-0.635825	0.652104	1.43954	02 ENERGY	02.13 respiration	06 PROTEIN FATE (folding, modification, destination)	06.10 assembly of protein complexes	08 CELLULAR TRANSPORT AND TRANSPORT MECHANISMS	08.13 vacuolar transport	40 SUBCELLULAR LOCALISATION	40.07 endoplasmic reticulum
An07g06600	strong similarity to prefoldin subunit 3 pfd3 - Homo sapiens	P	P	P	A	P	7.31779	7.81494	7.47292	6.59327	7.44768	-0.025577	1.07759	0.318648	-1.63329	0.262635	06 PROTEIN FATE (folding, modification, destination)	06.01 protein folding and stabilization	30 CONTROL OF CELLULAR ORGANIZATION	30.04 cytoskeleton	40 SUBCELLULAR LOCALISATION	40.03 cytoplasm
An07g06670	strong similarity to the hypothetical protein encoded by An04g09660 - Aspergillus niger	A	M	A	P	P	7.82225	7.69439	7.94595	7.95581	7.91064	-0.39844	-1.56783	0.733005	0.823235	0.410035	99 UNCLASSIFIED PROTEINS
An07g06680	hypothetical protein	A	A	A	M	A	5.94686	5.95841	5.74503	5.87536	6.00209	0.410552	0.525329	-1.59527	-0.300055	0.959449	99 UNCLASSIFIED PROTEINS
An07g06740	weak similarity to hypothetical protein SPBC29A10.06c - Schizosaccharomyces pombe	A	P	P	M	A	5.43516	5.47504	5.47658	6.09065	5.39181	-0.476608	-0.339564	-0.334276	1.77606	-0.625616	99 UNCLASSIFIED PROTEINS
An07g06760	strong similarity to cytoplasmic ribosomal protein of the small subunit S20 - Saccharomyces cerevisiae	M	A	A	A	A	5.31191	5.2541	4.62242	4.556	4.65781	1.16656	1.01024	-0.697629	-0.877219	-0.601954	05 PROTEIN SYNTHESIS	05.01 ribosome biogenesis	40 SUBCELLULAR LOCALISATION	40.03 cytoplasm
An07g06770	strong similarity to delta-6 desaturase - Mucor rouxii	A	A	M	A	A	5.49837	5.58157	5.50831	5.15246	5.47613	0.328653	0.825744	0.388032	-1.73817	0.195745	01 METABOLISM	01.06 lipid, fatty-acid and isoprenoid metabolism	01.06.01 lipid, fatty-acid and isoprenoid biosynthesis	01.06.01.05 fatty acid biosynthesis
An07g06810	hypothetical protein	A	A	A	M	A	7.23186	7.0645	7.23186	7.37439	7.27692	-0.036069	-1.52896	-0.036069	1.23525	0.365846	99 UNCLASSIFIED PROTEINS
An07g06840	strong similarity to dihydrolipoamide dehydrogenase LPD1 precursor - Saccharomyces cerevisiae	A	P	P	A	A	7.65297	7.57004	7.83445	6.82657	7.09516	0.613213	0.415432	1.04601	-1.35759	-0.717064	02 ENERGY	02.01 glycolysis and gluconeogenesis	02.10 tricarboxylic-acid pathway (citrate cycle, Krebs cycle, TCA cycle)	40 SUBCELLULAR LOCALISATION	40.16 mitochondrion
An07g06930	questionable ORF	A	M	M	A	A	3.77267	3.73888	3.77267	4.25643	3.58092	-0.203126	-0.335993	-0.203126	1.69949	-0.957245	99 UNCLASSIFIED PROTEINS
An07g06980	strong similarity to DNA topoisomerase III - Schizosaccharomyces pombe	A	A	A	A	P	6.57889	6.63831	6.6494	6.57505	6.8642	-0.694925	-0.193109	-0.0994363	-0.727402	1.71487	03 CELL CYCLE AND DNA PROCESSING	03.01 DNA processing	03.01.03 DNA synthesis and replication
An07g07010	strong similarity to ribosomal protein L24 homolog YLR009w - Saccharomyces cerevisiae	A	A	M	A	A	7.86676	7.96973	7.98743	8.14839	8.2414	-1.17331	-0.48678	-0.368782	0.704398	1.32447	05 PROTEIN SYNTHESIS	05.01 ribosome biogenesis	40 SUBCELLULAR LOCALISATION	40.03 cytoplasm
An07g07070	questionable ORF	A	A	A	A	M	5.69081	5.55352	5.71791	5.72208	6.27306	-0.362238	-0.856282	-0.264718	-0.249716	1.73295	99 UNCLASSIFIED PROTEINS
An07g07080	hypothetical protein	A	A	A	A	P	4.05432	4.0562	4.08907	4.08417	5.39405	-0.475136	-0.47196	-0.416427	-0.424696	1.78822	99 UNCLASSIFIED PROTEINS
An07g07130	hypothetical protein	A	P	A	A	P	7.25341	7.28406	7.17188	7.28381	7.50367	-0.373441	-0.124389	-1.03591	-0.126379	1.66012	99 UNCLASSIFIED PROTEINS
An07g07150	strong similarity to single-stranded nucleic acid binding protein CBP - Mus musculus	A	A	P	P	A	6.72498	6.79587	6.90767	6.49202	6.66032	0.0567342	0.513214	1.23313	-1.44341	-0.359667	04 TRANSCRIPTION	04.05 mRNA transcription	04.05.05 mRNA processing (splicing, 5'-, 3'-end processing)	04.05.05.01 splicing	40 SUBCELLULAR LOCALISATION	40.10 nucleus
An07g07200	questionable ORF	A	A	A	M	A	7.64811	7.45587	7.58971	7.88125	7.77808	-0.136211	-1.30032	-0.489858	1.27556	0.650832	99 UNCLASSIFIED PROTEINS
An07g07240	similarity to SCF ubiquitin ligase (E3) F-box subunit FBL3 - Homo sapiens	A	A	A	A	P	4.90121	4.85228	4.69366	4.91478	5.63985	-0.269333	-0.402231	-0.833097	-0.232458	1.73712	06 PROTEIN FATE (folding, modification, destination)	06.07 protein modification	06.07.05 modification by ubiquitination, deubiquitination
An07g07270	similarity to tRNA 2 -phosphotransferase TPT1 - Saccharomyces cerevisiae	A	P	M	M	M	9.16337	9.22747	9.14586	9.14586	9.08931	0.181704	1.4766	-0.171981	-0.171981	-1.31434	04 TRANSCRIPTION	04.03 tRNA transcription	04.03.03 tRNA processing
An07g07310	strong similarity to cell cycle factor pelota (pelo) - Drosophila melanogaster	A	A	A	A	P	5.81717	5.86773	5.89031	5.90578	6.2888	-0.719355	-0.453453	-0.334696	-0.253373	1.76088	03 cell cycle and dna processing	03.03 cell cycle
An07g07430	strong similarity to cytoplasmic ribosomal protein of the large subunit L34.B - Saccharomyces cerevisiae	A	A	P	A	A	6.42335	6.36046	6.87756	6.31549	6.54591	-0.359622	-0.638152	1.65192	-0.837284	0.183134	05 PROTEIN SYNTHESIS	05.01 ribosome biogenesis	40 SUBCELLULAR LOCALISATION	40.03 cytoplasm
An07g07580	hypothetical protein	P	A	A	P	P	5.62514	5.50913	5.31796	5.54731	5.53112	1.04478	0.0263484	-1.65196	0.361482	0.219353	99 UNCLASSIFIED PROTEINS
An07g07610	similarity to leucine-rich repeats containing F-box protein FBL6 - Homo sapiens	A	A	A	A	M	4.22949	4.18966	4.1626	4.17643	5.38318	-0.371985	-0.446513	-0.497141	-0.471262	1.7869	06 PROTEIN FATE (folding, modification, destination)	06.07 protein modification	06.07.05 modification by ubiquitination, deubiquitination	99 UNCLASSIFIED PROTEINS
An07g07640	hypothetical protein	A	M	A	A	A	5.84572	5.54563	5.54563	5.40194	5.3107	1.55648	0.077414	0.077414	-0.630814	-1.08049	99 UNCLASSIFIED PROTEINS
An07g07660	similarity to hypothetical protein SPCC24B10.12 - Schizosaccharomyces pombe	A	A	M	A	A	5.20531	5.25911	6.28914	5.25911	5.24358	-0.52449	-0.409762	1.78689	-0.409762	-0.442873	99 UNCLASSIFIED PROTEINS
An07g07710	weak similarity to signal peptidase I sip - Streptomyces lividans	P	P	M	A	P	6.47626	6.5626	6.57805	6.59675	6.78827	-1.08195	-0.329368	-0.19469	-0.0316762	1.63768	99 UNCLASSIFIED PROTEINS
An07g07720	hypothetical protein	M	A	A	M	P	4.99455	4.98526	4.99455	4.80905	5.47843	-0.230401	-0.267406	-0.230401	-0.969535	1.69774	99 UNCLASSIFIED PROTEINS
An07g07730	hypothetical protein	A	A	M	A	A	5.97935	5.51688	5.58782	5.70429	5.6469	1.64594	-0.958198	-0.558757	0.0970826	-0.226066	99 UNCLASSIFIED PROTEINS
An07g07730	hypothetical protein	A	A	M	A	A	7.04685	7.06752	7.14235	6.74046	6.99161	0.319497	0.454062	0.941098	-1.67466	-0.0399973	99 UNCLASSIFIED PROTEINS
An07g07750	hypothetical protein	A	P	A	A	P	4.3055	4.27515	4.36174	4.25442	4.74582	-0.407423	-0.556347	-0.13145	-0.658096	1.75332	99 UNCLASSIFIED PROTEINS
An07g07760	strong similarity to DNA damage checkpoint protein rad24 - Schizosaccharomyces pombe	A	P	P	A	A	5.32499	5.74524	5.32499	4.95048	5.59802	-0.209315	1.17042	-0.209315	-1.43889	0.687094	03 CELL CYCLE AND DNA PROCESSING	03.03 cell cycle	03.03.01 mitotic cell cycle and cell cycle control	03.03.01.03 cell cycle checkpoints (checkpoints of morphogenesis, DNA-damage,-replication, mitotic phase and spindle)	10 CELLULAR COMMUNICATION or SIGNAL TRANSDUCTION MECHANISM	10.01 intracellular signalling	10.01.01 unspecified signal transduction
An07g07780	similarity to mitochondrial H+-transporting ATP synthase inhibitor precursor INH1 - Saccharomyces cerevisiae	M	P	P	A	A	7.84798	7.25342	7.13574	6.93363	6.98811	1.68074	0.059035	-0.261943	-0.813223	-0.664605	02 ENERGY	02.99 other energy generation activities
An07g07860	strong similarity to 26S proteasomal subunit pad1+ - Schizosaccharomyces pombe	P	A	A	A	A	5.6947	5.72602	5.64655	5.15856	5.78227	0.368585	0.492593	0.177921	-1.75445	0.715354	06 PROTEIN FATE (folding, modification, destination)	06.13 proteolytic degradation	06.13.01 cytoplasmic and nuclear degradation	06.13.01.01 proteasomal degradation	40 SUBCELLULAR LOCALISATION	40.03 cytoplasm	40.07 endoplasmic reticulum	40.10 nucleus
An07g07900	hypothetical protein	A	A	A	A	M	7.58135	7.7459	7.89038	7.86483	8.08249	-1.35742	-0.469792	0.309579	0.171774	1.34586	99 UNCLASSIFIED PROTEINS
An07g07970	strong similarity to Ca or calmodulin-dependent ser or thr protein kinase RCK2 - Saccharomyces cerevisiae [truncated ORF]	A	P	A	A	A	6.55983	6.60888	6.31423	6.41644	6.60184	0.459401	0.837526	-1.4341	-0.64607	0.783239	03 CELL CYCLE AND DNA PROCESSING	03.03 cell cycle	03.03.01 mitotic cell cycle and cell cycle control	10 CELLULAR COMMUNICATION or SIGNAL TRANSDUCTION MECHANISM	10.01 intracellular signalling	10.01.01 unspecified signal transduction	40 SUBCELLULAR LOCALISATION	40.03 cytoplasm
An07g07990	hypothetical protein	A	A	A	P	A	6.03124	6.00401	6.01617	6.15581	6.03924	-0.295622	-0.741363	-0.542409	1.74404	-0.164644	99 UNCLASSIFIED PROTEINS
An07g08120	hypothetical protein	A	P	A	P	A	5.3708	5.3708	5.3708	5.34594	5.5266	-0.357515	-0.357515	-0.357515	-0.696888	1.76943	99 UNCLASSIFIED PROTEINS
An07g08140	strong similarity to cytosolic phenylalanine--tRNA ligase beta subunit frs2 - Saccharomyces cerevisiae [truncated ORF]	A	M	M	A	A	5.41013	5.83514	5.41013	5.31896	5.12415	-0.0368177	1.59821	-0.0368177	-0.387563	-1.13701	05 PROTEIN SYNTHESIS	05.10 aminoacyl-tRNA-synthetases	40 SUBCELLULAR LOCALISATION	40.03 cytoplasm
An07g08230	strong similarity to glutathione S-transferase isoJ - Rhodococcus sp.	A	A	A	P	A	6.32523	6.27429	6.456	6.7058	6.88573	-0.785525	-0.98152	-0.282444	0.67863	1.37086	06 PROTEIN FATE (folding, modification, destination)	06.07 protein modification	06.07.99 other protein modifications	11 CELL RESCUE, DEFENSE AND VIRULENCE	11.07 detoxification	11.07.03 detoxification by modification
An07g08270	hypothetical protein	A	M	P	M	M	5.91587	5.97138	5.91587	5.91195	6.0484	-0.625079	0.317257	-0.625079	-0.691726	1.62463	99 UNCLASSIFIED PROTEINS
An07g08300	cyclophilin-like peptidyl prolyl cis-trans isomerase cypH - Aspergillus niger	P	A	A	A	A	9.45313	7.10798	6.99155	6.64812	6.99155	1.7683	-0.290074	-0.392264	-0.6937	-0.392264	06 PROTEIN FATE (folding, modification, destination)	06.01 protein folding and stabilization
An07g08330	strong similarity to transcription-repair coupling factor CSB or ERCC6 - Homo sapiens	A	M	P	A	A	7.12399	7.06965	7.45938	6.92107	7.06845	-0.022596	-0.294676	1.65643	-1.03851	-0.300648	03 CELL CYCLE AND DNA PROCESSING	03.01 DNA processing	03.01.05 DNA recombination and DNA repair	40 SUBCELLULAR LOCALISATION	40.10 nucleus
An07g08350	strong similarity to hypothetical protein YPL067c - Saccharomyces cerevisiae	A	P	A	A	A	4.4211	4.4211	4.51464	4.17881	4.40492	0.264376	0.264376	1.01402	-1.67745	0.134681	99 UNCLASSIFIED PROTEINS
An07g08360	similarity to pyrazinamidase or nicotinamidase pncA - Escherichia coli	A	A	A	P	A	8.25996	8.20791	8.20791	8.61365	8.11918	-0.113128	-0.383791	-0.383791	1.72581	-0.8451	01 METABOLISM	01.03 nucleotide metabolism	01.03.04 pyrimidine nucleotide metabolism
An07g08380	strong similarity to histone deacetylase HOS2 - Saccharomyces cerevisiae	A	M	P	A	A	6.63236	6.87314	7.55389	6.99893	6.87314	-1.02903	-0.32898	1.65024	0.0367438	-0.32898	03 CELL CYCLE AND DNA PROCESSING	03.01 DNA processing	03.01.03 DNA synthesis and replication	03.01.09 DNA restriction or modification	03.01.09.05 chromatin modification	04 TRANSCRIPTION	04.05 mRNA transcription	04.05.01 mRNA synthesis	04.05.01.04 transcriptional control
An07g08400	strong similarity to allergen rAsp f 4 - Aspergillus fumigatus	P	A	P	A	M	7.43867	7.39865	7.39666	7.05132	7.37059	0.678914	0.426184	0.413576	-1.76761	0.248932	99 UNCLASSIFIED PROTEINS
An07g08520	similarity to G1 or S-specific cyclin CCN1 - Candida albicans	P	P	M	A	A	5.63161	5.49547	5.49251	4.53656	5.17402	0.828839	0.520171	0.513476	-1.65386	-0.208623	03 CELL CYCLE AND DNA PROCESSING	03.03 cell cycle	03.03.01 mitotic cell cycle and cell cycle control	03.03.01.03 cell cycle checkpoints (checkpoints of morphogenesis, DNA-damage,-replication, mitotic phase and spindle)
An07g08540	hypothetical protein	A	A	M	A	A	3.50286	3.51419	4.06366	3.81215	3.3638	-0.525425	-0.485317	1.45915	0.569125	-1.01753	99 UNCLASSIFIED PROTEINS
An07g08540	hypothetical protein	P	A	A	A	A	4.55618	4.48333	4.92309	4.60468	4.82448	-0.653882	-1.04379	1.30988	-0.394307	0.782099	99 UNCLASSIFIED PROTEINS
An07g08710	alpha, alpha-trehalose-phosphate synthase (UDP-forming) 2 (trehalose-6-phosphate UDP-glucose phosphate glucosyltransferase) tpsB - Aspergillus niger	P	P	P	A	A	11.7595	7.10735	6.95394	6.3079	6.21174	1.76331	-0.241665	-0.307782	-0.586211	-0.627655	01 METABOLISM	01.05 C-compound and carbohydrate metabolism	01.05.01 C-compound and carbohydrate utilization	02 ENERGY	02.19 metabolism of energy reserves (e.g. glycogen, trehalose)
An07g08820	weak similarity to STE20-related kinase DPAKA - Dictyostelium discoideum	M	P	P	A	P	5.09226	4.96922	5.13511	5.13511	5.13511	-0.0153012	-1.72816	0.581154	0.581154	0.581154	99 UNCLASSIFIED PROTEINS
An07g08850	strong similarity to cytoplasmic ribosomal protein of the small subunit RPS11B - Saccharomyces cerevisiae	A	P	P	A	A	5.83477	6.25145	6.34022	5.95262	5.96338	-1.08264	0.847521	1.25875	-0.536733	-0.486894	05 PROTEIN SYNTHESIS	05.01 ribosome biogenesis	05.04 translation	40 SUBCELLULAR LOCALISATION	40.03 cytoplasm
An07g08950	endoglucanase B eglB - Aspergillus niger	M	A	A	A	M	6.43103	6.29188	6.56316	6.47751	6.72153	-0.414085	-1.28719	0.414996	-0.122427	1.40871	01 METABOLISM	01.05 C-compound and carbohydrate metabolism	01.05.01 C-compound and carbohydrate utilization	01.05.01.01 C-compound, carbohydrate catabolism	01.05.01.01.01 sugar, glucoside, polyol and carboxylate catabolism	40 SUBCELLULAR LOCALISATION	40.27 extracellular or secretion proteins
An07g09140	weak similarity to NADPH thyroid oxidase 1 THOX1 - Homo sapiens [truncated orf]	P	P	P	M	A	5.23668	4.83067	4.91759	4.7375	4.80598	1.68936	-0.382865	0.0607857	-0.858389	-0.508887	99 UNCLASSIFIED PROTEINS
An07g09160	strong similarity to pattern formation protein cni - Drosophila melanogaster	M	A	A	A	A	4.0087	4.0087	4.0087	4.08952	3.94951	-0.0867684	-0.0867684	-0.0867684	1.53435	-1.27404	08 CELLULAR TRANSPORT AND TRANSPORT MECHANISMS	08.07 vesicular transport (Golgi network, etc.)	10 CELLULAR COMMUNICATION or SIGNAL TRANSDUCTION MECHANISM	10.01 intracellular signalling	10.01.01 unspecified signal transduction	10.01.99 other intracellular signal transduction activities	14 CELL FATE	14.04 cell differentiation	14.04.03 fungal cell differentiation
An07g09240	strong similarity to hypothetical protein SPCC16A11.07 - Schizosaccharomyces pombe	A	A	A	P	A	6.23759	6.12205	6.4811	7.10297	6.00453	-0.348791	-0.613813	0.209775	1.63622	-0.883387	99 UNCLASSIFIED PROTEINS
An07g09270	strong similarity to hypothetical protein SPAC1F12.09 - Schizosaccharomyces pombe	A	A	P	A	A	7.18621	7.119	7.24402	7.10233	7.48682	-0.266724	-0.699106	0.105109	-0.806296	1.66702	99 UNCLASSIFIED PROTEINS
An07g09300	hypothetical protein	A	A	A	M	A	4.83906	4.83906	4.83906	4.83906	4.83906	NA	NA	NA	NA	NA	99 UNCLASSIFIED PROTEINS
An07g09330	cellulose 1,4-beta-cellobiosidase cbhA from patent WO9906574-A1- Aspergillus niger	A	A	P	A	A	5.02328	4.9908	5.02977	5.02328	4.98628	0.616096	-0.972285	0.93347	0.616096	-1.19338	01 METABOLISM	01.05 C-compound and carbohydrate metabolism	01.05.01 C-compound and carbohydrate utilization	01.05.01.01 C-compound, carbohydrate catabolism	01.05.01.01.01 sugar, glucoside, polyol and carboxylate catabolism
An07g09340	similarity to hypothetical protein YPR169w - Saccharomyces cerevisiae	A	M	A	A	A	8.58515	8.45122	8.45122	8.46845	8.43504	1.7549	-0.443097	-0.443097	-0.160183	-0.708522	99 UNCLASSIFIED PROTEINS
An07g09430	weak similarity to cell envelope proteinase prtS - Streptococcus thermophilus	A	A	A	A	P	5.19046	5.19046	5.3181	4.79208	5.60622	-0.0989419	-0.0989419	0.3365	-1.45812	1.3195	99 UNCLASSIFIED PROTEINS
An07g09510	questionable ORF	M	A	A	A	A	6.08308	6.11289	6.14949	6.28535	6.35629	-0.970808	-0.717711	-0.406921	0.746554	1.34889	99 UNCLASSIFIED PROTEINS
An07g09580	similarity to cyclin K CPR4 - Homo sapiens	A	P	A	A	P	6.02277	6.18748	6.13718	6.00882	6.00124	-0.572227	1.36201	0.771346	-0.73608	-0.825047	03 CELL CYCLE AND DNA PROCESSING	03.03 cell cycle	03.03.01 mitotic cell cycle and cell cycle control	04 TRANSCRIPTION	04.05 mRNA transcription	04.05.01 mRNA synthesis	04.05.99 other mRNA-transcription activities	06 PROTEIN FATE (folding, modification, destination)	06.07 protein modification
An07g09660	hypothetical protein	A	A	A	A	P	8.42951	8.36598	8.46671	8.42951	8.42951	0.144945	-1.6035	1.16866	0.144945	0.144945	99 UNCLASSIFIED PROTEINS
An07g09680	strong similarity to hypothetical carboxymethylenbutenolide hydrolase YDL086W - Saccharomyces cerevisiae	A	A	A	A	M	5.84263	5.86836	5.76172	5.77399	5.80503	0.716477	1.28741	-1.07904	-0.80682	-0.118028	01 METABOLISM	01.05 C-compound and carbohydrate metabolism	01.05.01 C-compound and carbohydrate utilization	01.05.01.01 C-compound, carbohydrate catabolism	01.05.01.01.09 aerobic aromate catabolism
An07g09800	strong similarity to putative polyphosphate synthetase VTC3 - Saccharomyces cerevisiae	P	P	P	A	M	6.43147	6.42837	6.48414	6.23459	6.31298	0.522149	0.491777	1.03956	-1.41173	-0.641752	01 METABOLISM	01.04 phosphate metabolism
An07g09840	similarity to tetracyclin resistance protein TetA - Escherichia coli	A	M	M	P	A	6.96537	6.88393	7.17596	7.43484	7.04855	-0.633489	-1.01184	0.344843	1.54755	-0.247068	08 CELLULAR TRANSPORT AND TRANSPORT MECHANISMS	08.16 extracellular transport, exocytosis and secretion	11 CELL RESCUE, DEFENSE AND VIRULENCE	11.07 detoxification	11.07.05 detoxification by export	67 TRANSPORT FACILITATION	67.04 ion transporters	67.04.01 cation transporters	67.04.01.02 other cation transporters (Na, K, Ca , NH4, etc.)
An07g09880	similarity to cholesterol 7alpha-monooxygenase CYP7 - Oryctolagus cuniculus	P	A	A	A	A	6.67313	6.60504	6.7234	6.708	6.67313	-0.0747807	-1.56762	1.02742	0.689764	-0.0747807	01 METABOLISM	01.06 lipid, fatty-acid and isoprenoid metabolism	01.06.01 lipid, fatty-acid and isoprenoid biosynthesis	01.06.01.07 isoprenoid biosynthesis	01.06.01.07.11 tetracyclic and pentacyclic triterpenes (cholesterin, steroids and hopanoids) biosynthesis
An07g09910	hypothetical protein	M	A	A	A	A	8.05377	7.93826	7.81225	7.92771	8.00999	1.14357	-0.110012	-1.47748	-0.224501	0.668423	99 UNCLASSIFIED PROTEINS
An07g10070	strong similarity to EST from patent WO200056762-A2 - Aspergillus niger	A	A	A	P	A	6.45337	6.51771	6.45337	7.1206	6.44754	-0.494927	-0.275548	-0.494927	1.78021	-0.514806	99 UNCLASSIFIED PROTEINS
An07g10090	strong similarity to dimeric dihydrodiol dehydrogenase JMO2DD - Macaca fuscata	A	P	P	A	A	7.44998	7.44572	7.57903	7.59209	7.40794	-0.532542	-0.583075	0.995676	1.15035	-1.03041	01 METABOLISM	01.05 C-compound and carbohydrate metabolism	01.05.01 C-compound and carbohydrate utilization
An07g10110	strong similarity to 26S proteasome regulatory chain 12 rpn12 - Homo sapiens	A	A	M	A	A	6.60359	6.55905	7.14309	6.55905	6.49411	-0.256003	-0.423241	1.76953	-0.423241	-0.667047	06 PROTEIN FATE (folding, modification, destination)	06.13 proteolytic degradation	06.13.01 cytoplasmic and nuclear degradation	06.13.01.01 proteasomal degradation	40 SUBCELLULAR LOCALISATION	40.03 cytoplasm	40.07 endoplasmic reticulum	40.10 nucleus
An07g10210	strong similarity to tubulin folding cofactor B CKAP1 - Homo sapiens	A	A	A	A	M	5.74594	5.77447	5.8321	5.8321	6.22959	-0.693512	-0.548955	-0.257052	-0.257052	1.75657	06 PROTEIN FATE (folding, modification, destination)	06.01 protein folding and stabilization
An07g10310	weak similarity to PPAR gamma coactivator PGC-1 - Mus musculus	P	A	A	A	A	3.64481	3.64481	3.7053	3.91654	3.36718	-0.0556572	-0.0556572	0.25269	1.3293	-1.47068	99 UNCLASSIFIED PROTEINS
An07g10330	hypothetical protein	A	P	A	A	M	3.81483	3.84145	3.74611	3.65691	3.83856	0.448563	0.787133	-0.425712	-1.5604	0.750418	99 UNCLASSIFIED PROTEINS
An07g10340	secretion related GTPase srgD - Aspergillus niger	A	M	A	A	A	5.41137	5.56646	5.42651	5.39622	5.52082	-0.705519	1.3626	-0.503538	-0.907501	0.753957	08 CELLULAR TRANSPORT AND TRANSPORT MECHANISMS	10 CELLULAR COMMUNICATION or SIGNAL TRANSDUCTION MECHANISM	10.01 intracellular signalling	10.01.05 enzyme mediated signal transduction	10.01.05.05 G-protein mediated signal transduction
An07g10350	protein O-mannosyl transferase pmtA - Aspergillus niger	M	A	A	A	A	3.77893	3.72863	3.72832	3.69959	4.18025	-0.219237	-0.468672	-0.470208	-0.612698	1.77082	01 METABOLISM	01.05 C-compound and carbohydrate metabolism	01.05.01 C-compound and carbohydrate utilization	06 PROTEIN FATE (folding, modification, destination)	06.07 protein modification	06.07.02 modification with sugar residues (e.g. glycosylation)
An07g10360	questionable ORF	A	A	P	A	A	7.51856	7.47582	7.59669	7.23329	7.70926	0.0669628	-0.174854	0.50899	-1.54692	1.14582	99 UNCLASSIFIED PROTEINS
An08e06020	trnaSaga	M	P	P	P	P	10.1179	10.0673	9.78099	10.0045	9.69115	0.995457	0.724003	-0.812264	0.38712	-1.29432	trna
An08g00100	similarity to hypothetical protein SPAC1805.07c - Schizosaccharomyces pombe	A	P	A	A	A	7.072	10.295	6.80964	6.87755	6.89999	-0.342518	1.78521	-0.515725	-0.470889	-0.456075	99 UNCLASSIFIED PROTEINS
An08g00140	questionable ORF	A	A	A	A	M	4.14262	4.18716	4.12529	4.10053	4.45248	-0.410397	-0.100526	-0.530909	-0.703196	1.74503	99 UNCLASSIFIED PROTEINS
An08g00160	questionable ORF	A	P	A	M	A	5.39578	5.40213	5.40213	5.4252	5.21467	0.321613	0.395097	0.395097	0.661944	-1.77375	99 UNCLASSIFIED PROTEINS
An08g00170	hypothetical protein	A	A	A	M	A	4.60513	4.57844	4.59149	5.05079	4.45994	-0.228675	-0.345967	-0.288644	1.73012	-0.86683	99 UNCLASSIFIED PROTEINS
An08g00220	strong similarity to neutral amino acid permease mtr - Neurospora crassa [truncated ORF]	A	M	M	A	A	6.16126	6.09439	6.16126	6.29766	6.16126	-0.187049	-1.08647	-0.187049	1.64761	-0.187049	01 METABOLISM	01.01 amino acid metabolism	67 TRANSPORT FACILITATION	67.10 amino-acid transporters
An08g00290	strong similarity to golgin-160 related protein RUD3 - Saccharomyces cerevisiae	M	P	A	A	A	4.91606	5.0202	4.70842	4.22986	4.66798	0.681533	1.0235	-0.00026503	-1.5717	-0.133062	06 PROTEIN FATE (folding, modification, destination)	06.04 protein targeting, sorting and translocation	08 CELLULAR TRANSPORT AND TRANSPORT MECHANISMS	08.07 vesicular transport (Golgi network, etc.)
An08g00320	questionable ORF	A	A	M	A	A	7.49574	7.16977	7.49411	7.33154	7.10895	0.980592	-0.838478	0.971516	0.0642589	-1.17789	99 UNCLASSIFIED PROTEINS
An08g00350	strong similarity to hypothetical protein SPCC188.04c - Schizosaccharomyces pombe	A	A	A	P	A	7.04887	7.07456	7.17148	7.75647	6.99747	-0.515559	-0.433247	-0.122704	1.75177	-0.680257	99 UNCLASSIFIED PROTEINS
An08g00420	strong similarity to ciao-1 protein of patent WO9813494-A2 - Homo sapiens	A	M	A	A	A	8.04428	8.01789	8.0197	8.1504	8.27804	-0.514192	-0.749021	-0.732941	0.430163	1.56599	10 CELLULAR COMMUNICATION or SIGNAL TRANSDUCTION MECHANISM	10.01 intracellular signalling	10.01.01 unspecified signal transduction	11 CELL RESCUE, DEFENSE AND VIRULENCE	11.05 Disease, virulence and defense	11.05.03 defense related proteins
An08g00460	hypothetical protein	A	A	A	P	A	3.33089	3.34534	3.34534	3.5133	3.34534	-0.586535	-0.3988	-0.3988	1.78293	-0.3988	99 UNCLASSIFIED PROTEINS
An08g00520	strong similarity to sonA protein - Aspergillus nidulans	A	A	P	A	A	5.22975	5.16025	6.4705	5.112	4.73298	-0.168683	-0.273969	1.71095	-0.347056	-0.921242	03 CELL CYCLE AND DNA PROCESSING	03.03 cell cycle	03.03.01 mitotic cell cycle and cell cycle control	03.03.01.03 cell cycle checkpoints (checkpoints of morphogenesis, DNA-damage,-replication, mitotic phase and spindle)	04 TRANSCRIPTION	04.07 RNA transport	08 CELLULAR TRANSPORT AND TRANSPORT MECHANISMS	08.01 nuclear transport	40 SUBCELLULAR LOCALISATION
An08g00540	hypothetical protein	A	M	P	A	P	7.65348	7.80946	8.54247	7.15383	8.29851	-0.435206	-0.150062	1.18992	-1.3486	0.743947	99 UNCLASSIFIED PROTEINS
An08g00610	strong similarity to cytoplasmic ribosomal protein of the large subunit L9.B - Saccharomyces cerevisiae	A	P	A	A	A	4.33913	5.14829	4.59714	4.12931	4.48944	-0.527052	1.58908	0.147713	-1.07577	-0.133965	05 PROTEIN SYNTHESIS	05.01 ribosome biogenesis	40 SUBCELLULAR LOCALISATION	40.03 cytoplasm
An08g00680	hypothetical protein	M	A	M	A	P	5.05507	5.05507	5.10258	5.10305	5.04904	-0.653867	-0.653867	1.08223	1.09973	-0.874231	99 UNCLASSIFIED PROTEINS
An08g00830	strong similarity to protein phosphatase type 2C Ptc2p - Saccharomyces cerevisiae	M	A	A	A	A	5.88536	5.55829	5.98433	5.88536	6.0909	0.0226219	-1.61827	0.519168	0.0226219	1.05386	06 PROTEIN FATE (folding, modification, destination)	06.01 protein folding and stabilization	06.07 protein modification	06.07.03 modification by phosphorylation, dephosphorylation	10 CELLULAR COMMUNICATION or SIGNAL TRANSDUCTION MECHANISM	10.01 intracellular signalling	10.01.01 unspecified signal transduction	11 CELL RESCUE, DEFENSE AND VIRULENCE	11.01 stress response
An08g00850	weak similarity to hypothetical protein An13g00450 - Aspergillus niger	P	A	A	A	A	7.44925	7.37884	7.31636	7.55435	7.37884	0.371677	-0.404343	-1.09287	1.52987	-0.404343	99 UNCLASSIFIED PROTEINS
An08g00900	strong similarity to hypothetical protein BAB32353.1 - Mus musculus [putative sequencing error]	A	A	P	A	A	4.86412	4.80134	4.83274	4.80839	5.01338	0.00145514	-0.719758	-0.358985	-0.638812	1.7161	99 UNCLASSIFIED PROTEINS
An08g00910	similarity to putative membrane-associated salt-inducible protein OSJNBa0055P24.12 - Oryza sativa	A	M	P	A	A	6.69735	6.93722	6.90801	6.88152	6.74597	-1.29116	0.975083	0.699081	0.448835	-0.831841	99 UNCLASSIFIED PROTEINS
An08g00940	strong similarity to hypothetical protein 1A9.260 - Neurospora crassa	M	A	A	P	A	6.01734	5.92176	5.96537	6.13536	6.02717	0.0491245	-1.1414	-0.598248	1.51904	0.171485	99 UNCLASSIFIED PROTEINS
An08g00950	strong similarity to the mitochondrial ribosomal protein of the large subunit YmL8 - Saccharomyces cerevisiae	A	M	A	A	A	7.31881	7.39022	7.07562	6.34961	6.94917	0.730699	0.90343	0.142526	-1.61335	-0.163301	05 PROTEIN SYNTHESIS	05.01 ribosome biogenesis	40 SUBCELLULAR LOCALISATION	40.16 mitochondrion
An08g00970	ribosomal protein of the small subunit rps28 - Aspergillus niger	M	M	P	A	A	6.41762	6.32157	6.31035	5.73847	6.28766	0.747062	0.392679	0.35129	-1.75861	0.267577	05 PROTEIN SYNTHESIS	05.01 ribosome biogenesis	40 SUBCELLULAR LOCALISATION	40.03 cytoplasm
An08g01050	weak similarity to hypothetical protein P0504H10 - Oryza sativa	M	A	M	A	A	6.66667	6.63521	6.6192	6.57328	6.85287	-0.0256843	-0.317233	-0.465564	-0.890969	1.69945	99 UNCLASSIFIED PROTEINS
An08g01090	similarity to Ada Histone acetyltransferase complex component AHC1 - Saccharomyces cerevisiae	P	A	A	A	A	8.4919	7.66344	7.9723	7.9723	7.9723	1.59932	-1.17575	-0.141191	-0.141191	-0.141191	03 CELL CYCLE AND DNA PROCESSING	03.01 DNA processing	03.01.09 DNA restriction or modification	03.01.09.05 chromatin modification	06 PROTEIN FATE (folding, modification, destination)	06.07 protein modification	06.07.04 modification by acetylation, deacetylation	40 SUBCELLULAR LOCALISATION	40.10 nucleus
An08g01140	strong similarity to cytoplasmic dynein light chain Dlc1 - Schizosaccharomyces pombe	P	P	M	A	M	6.46212	6.39498	6.40229	6.37722	6.62869	0.0877673	-0.562582	-0.491831	-0.734606	1.70125	03 CELL CYCLE AND DNA PROCESSING	03.03 cell cycle	03.03.01 mitotic cell cycle and cell cycle control	08 CELLULAR TRANSPORT AND TRANSPORT MECHANISMS	08.22 cytoskeleton-dependent transport	08.22.01 tubuline dependent transport	14 CELL FATE	14.01 cell growth or morphogenesis	40 SUBCELLULAR LOCALISATION
An08g01160	weak similarity to heparin sulfate proteoglycan syndecan Sdc - Drosophila melanogaster	P	M	P	A	P	6.46963	6.46846	6.41442	5.95496	6.806	0.154314	0.150454	-0.0271882	-1.53777	1.26019	99 UNCLASSIFIED PROTEINS
An08g01200	weak similarity to hydroxyproline-rich glycoprotein - Nicotiana tabacum	A	P	A	M	A	7.23306	7.63929	7.22772	7.24372	7.18103	-0.381596	1.77429	-0.409916	-0.32504	-0.657732	99 UNCLASSIFIED PROTEINS
An08g01220	weak similarity to myb-related protein 2 OSMYB2 - Oryza sativa	A	P	A	A	A	5.48524	7.73628	5.72008	5.73211	5.62305	-0.609055	1.77898	-0.359914	-0.347155	-0.462853	04 TRANSCRIPTION	04.05 mRNA transcription	04.05.01 mRNA synthesis	04.05.01.04 transcriptional control
An08g01340	strong similarity to cytochrome P450 monooxygenase stcS - Aspergillus nidulans	P	A	P	P	A	6.29758	6.09858	6.13135	6.13135	6.00265	1.55368	-0.317014	-0.00894862	-0.00894862	-1.21877	01 METABOLISM	01.20 secondary metabolism	01.20.05 biosynthesis of acetic acid derivatives	01.20.05.11 biosynthesis of polyketides	11 CELL RESCUE, DEFENSE AND VIRULENCE	11.05 Disease, virulence and defense	11.05.05 virulence, disease factors	11.05.05.01 toxins
An08g01540	similarity to hypothetical protein PA4177 - Pseudomonas aeruginosa	P	A	A	A	A	6.24133	6.24857	6.22463	6.22463	5.95787	0.498252	0.556471	0.363882	0.363882	-1.78249	99 UNCLASSIFIED PROTEINS
An08g01720	strong similarity to quinate transport protein QUTD - Aspergillus nidulans	A	A	A	A	M	3.46652	3.45885	3.45885	3.44511	3.4824	0.306674	-0.256987	-0.256987	-1.26609	1.47339	01 METABOLISM	01.05 C-compound and carbohydrate metabolism	01.05.01 C-compound and carbohydrate utilization	01.05.04 regulation of C-compound and carbohydrate utilization	01.05.07 C-compound, carbohydrate transport	08 CELLULAR TRANSPORT AND TRANSPORT MECHANISMS	08.19 cellular import	67 TRANSPORT FACILITATION	67.07 C-compound and carbohydrate transporters
An08g01780	strong similarity to hypothetical protein B14D6.320 - Neurospora crassa	A	A	P	A	P	7.02734	7.03508	7.13816	6.92204	7.16551	-0.311029	-0.231514	0.826996	-1.39228	1.10783	99 UNCLASSIFIED PROTEINS
An08g01790	strong similarity to eukaryotic initiation factor 3H1 subunit TIF3H1 - Arabidopsis thaliana	P	A	A	A	A	6.64714	6.44742	6.25537	6.2213	6.25537	1.5568	0.4535	-0.607351	-0.795595	-0.607351	05 PROTEIN SYNTHESIS	05.04 translation	05.04.01 initiation	40 SUBCELLULAR LOCALISATION	40.03 cytoplasm
An08g01950	strong similarity to hypothetical 30.2 KD protein Y4OV - Rhizobium species	A	A	M	A	A	7.7765	8.16545	8.29488	7.74622	7.82105	-0.732853	0.813604	1.32821	-0.85324	-0.555718	99 UNCLASSIFIED PROTEINS
An08g02030	strong similarity to hypothetical protein An08g02060 - Aspergillus niger	A	A	A	P	A	4.52625	4.58497	4.41462	7.00256	4.68068	-0.468557	-0.41519	-0.570015	1.78197	-0.328212	99 UNCLASSIFIED PROTEINS
An08g02090	hypothetical protein	P	P	M	A	A	6.98702	7.00681	7.00681	6.89805	7.23805	-0.319864	-0.162913	-0.162913	-1.02552	1.6712	99 UNCLASSIFIED PROTEINS
An08g02100	strong similarity to G protein alpha subunit gna-2 - Neurospora crassa	P	A	M	A	M	3.68247	3.53579	3.73786	3.70619	3.60699	0.349821	-1.4438	1.02717	0.639935	-0.573124	10 CELLULAR COMMUNICATION or SIGNAL TRANSDUCTION MECHANISM	10.01 intracellular signalling	10.01.01 unspecified signal transduction
An08g02190	similarity to hypothetical zinc finger protein - Schizosaccharomyces pombe	A	M	A	A	A	6.36635	6.58019	6.2438	5.77109	6.23248	0.430253	1.15149	0.0169204	-1.57741	-0.0212538	04 TRANSCRIPTION	04.05 mRNA transcription	04.05.01 mRNA synthesis	04.05.01.04 transcriptional control	40 SUBCELLULAR LOCALISATION	40.10 nucleus
An08g02240	strong similarity to probable peroxisomal organisation and biogenesis protein SPAC3G6.05 - Schizosaccharomyces pombe	A	A	A	P	A	5.07593	4.85061	4.84955	5.79832	4.57753	0.0981067	-0.387296	-0.389569	1.65434	-0.975584	30 CONTROL OF CELLULAR ORGANIZATION	30.19 peroxisome
An08g02320	questionable ORF	P	P	P	P	A	4.82251	5.07297	5.11351	5.22591	5.06115	-1.60537	0.0933462	0.368275	1.13061	0.0131337	99 UNCLASSIFIED PROTEINS
An08g02610	hypothetical protein	M	A	A	A	A	7.92402	7.6379	7.71014	7.71014	7.67064	1.72278	-0.825224	-0.181929	-0.181929	-0.533698	99 UNCLASSIFIED PROTEINS
An08g02640	hypothetical protein	A	A	A	M	A	6.35027	6.57281	6.57281	6.93836	6.86401	-1.28953	-0.361974	-0.361974	1.16169	0.851788	99 UNCLASSIFIED PROTEINS
An08g02670	strong similarity to EST EMBLEST:BE758910 an_3167 - Aspergillus niger	A	A	A	A	P	4.73976	4.98185	5.28687	4.77886	6.93742	-0.660523	-0.396301	-0.0633942	-0.617853	1.73807	99 UNCLASSIFIED PROTEINS
An08g02810	strong similarity to origin recognition protein Orc1 - Schizosaccharomyces pombe	A	A	A	A	P	6.22964	6.48077	6.45921	6.60532	6.47597	-1.61721	0.224271	0.0662282	1.13763	0.189083	03 CELL CYCLE AND DNA PROCESSING	03.01 DNA processing	03.01.03 DNA synthesis and replication	03.03 cell cycle	03.03.01 mitotic cell cycle and cell cycle control	40 SUBCELLULAR LOCALISATION	40.10 nucleus
An08g02840	hypothetical protein	M	M	P	A	A	6.15485	6.22997	6.53635	6.2993	6.22997	-0.921016	-0.409402	1.67707	0.0627472	-0.409402	99 UNCLASSIFIED PROTEINS
An08g02870	strong similarity to CCAAT-binding transcription factor CBF - Homo sapiens	M	A	A	A	A	6.91126	6.4384	6.4384	6.36544	6.39632	1.77227	-0.316043	-0.316043	-0.638266	-0.501916	04 TRANSCRIPTION	04.05 mRNA transcription	04.05.01 mRNA synthesis	04.05.01.04 transcriptional control
An08g02890	hypothetical protein	A	M	A	A	A	4.75457	5.52986	4.73728	4.80614	4.76086	-0.475553	1.78393	-0.525939	-0.325247	-0.457195	99 UNCLASSIFIED PROTEINS
An08g02930	strong similarity to nucleoporin NUP107 - Rattus norvegicus	A	A	M	A	A	4.83773	4.62769	4.87701	5.11777	4.73423	-0.00627606	-1.15051	0.20769	1.51924	-0.570148	08 CELLULAR TRANSPORT AND TRANSPORT MECHANISMS	08.01 nuclear transport	30 CONTROL OF CELLULAR ORGANIZATION	30.10 nucleus	40 SUBCELLULAR LOCALISATION	40.10 nucleus	67 TRANSPORT FACILITATION	67.01 channel or pore class transporters
An08g02980	strong similarity to succinate-CoA ligase beta chain beta-SCS - Trichomonas vaginalis	A	A	A	P	A	7.45528	7.27714	7.45528	7.53967	7.38419	0.336135	-1.48021	0.336135	1.19663	-0.388697	01 METABOLISM	01.05 C-compound and carbohydrate metabolism	01.05.01 C-compound and carbohydrate utilization	02 ENERGY	02.10 tricarboxylic-acid pathway (citrate cycle, Krebs cycle, TCA cycle)
An08g02990	strong similarity to adenylylsulfate kinase MET14 - Saccharomyces cerevisiae	A	A	M	A	A	7.39105	7.39105	7.58032	7.39105	7.28662	-0.159452	-0.159452	1.61927	-0.159452	-1.14092	01 METABOLISM	01.02 nitrogen and sulfur metabolism	01.03 nucleotide metabolism
An08g03000	strong similarity to H+-transporting ATPase chain C VMA5 - Saccharomyces cerevisiae	A	M	A	A	A	6.53715	7.50582	6.56424	6.58508	6.50928	-0.473707	1.7849	-0.410544	-0.361948	-0.538698	63 PROTEIN WITH BINDING FUNCTION OR COFACTOR REQUIREMENT (structural or catalytic)	63.19 nucleotide binding	63.19.03 ATP binding	67 TRANSPORT FACILITATION	67.04 ion transporters	67.50 transport mechanism	67.50.25 ABC transporters
An08g03020	questionable ORF	P	A	A	A	A	4.34844	4.27328	4.49929	4.63736	4.35382	-0.509001	-1.02607	0.528644	1.47845	-0.472024	99 UNCLASSIFIED PROTEINS
An08g03070	strong similarity to glycine decarboxylase, subunit T GCV1 - Saccharomyces cerevisiae	M	P	A	A	A	5.63754	5.87678	5.61461	5.28279	5.37628	0.340925	1.36125	0.243155	-1.17202	-0.773314	01 METABOLISM	01.01 amino acid metabolism	01.01.10 amino acid degradation (catabolism)	01.01.10.05 degradation of amino acids of the cysteine-aromatic group	01.01.10.05.04 degradation of glycine	40 SUBCELLULAR LOCALISATION	40.16 mitochondrion
An08g03100	hypothetical protein	A	A	A	M	P	6.38556	6.31785	6.35203	6.22235	6.56116	0.143192	-0.402445	-0.126993	-1.17194	1.55819	99 UNCLASSIFIED PROTEINS
An08g03190	strong similarity to tubulin beta chain beta-tubulin - Aspergillus flavus	P	A	A	A	M	9.8633	5.4977	5.34194	5.12864	5.55431	1.78283	-0.387516	-0.46495	-0.570993	-0.359369	03 CELL CYCLE AND DNA PROCESSING	03.03 cell cycle	03.03.01 mitotic cell cycle and cell cycle control	03.03.02 meiosis	40 SUBCELLULAR LOCALISATION	40.04 cytoskeleton
An08g03290	similarity to the hypothetical protein SPAC9B6.07 - Schizosaccharomyces pombe	P	A	P	A	A	7.07131	7.07873	7.16621	7.07463	6.93861	0.0664193	0.157565	1.23162	0.107202	-1.56281	99 UNCLASSIFIED PROTEINS
An08g03350	hypothetical protein	A	A	A	M	A	6.30517	6.31419	6.31419	6.49274	6.15004	-0.0831723	-0.00886497	-0.00886497	1.46251	-1.36161	99 UNCLASSIFIED PROTEINS
An08g03370	hypothetical protein	P	A	A	A	A	4.3992	4.16942	4.19679	4.20642	4.32032	1.44284	-0.912359	-0.631821	-0.53306	0.634399	99 UNCLASSIFIED PROTEINS
An08g03430	strong similarity to cytoplasmic ribosomal protein of the large subunit L6 - Saccharomyces cerevisiae	P	P	A	P	P	5.16498	5.86917	4.83092	5.23918	5.18687	-0.247001	1.61845	-1.13197	-0.0504507	-0.189029	05 PROTEIN SYNTHESIS	05.01 ribosome biogenesis	40 SUBCELLULAR LOCALISATION	40.03 cytoplasm
An08g03490	similarity to elongation factor 1 beta, EF-1 - Oryctolagus cuniculus	P	P	A	A	A	7.00525	7.0796	6.46843	6.40597	6.23139	0.965928	1.16157	-0.446487	-0.61083	-1.07018	05 PROTEIN SYNTHESIS	05.04 translation	05.04.02 elongation	40 SUBCELLULAR LOCALISATION	40.03 cytoplasm
An08g03650	weak similarity to transcription activator PUT3 - Saccharomyces cerevisiae	M	A	A	M	A	5.68104	5.61232	5.30186	5.45692	5.65125	0.882851	0.450597	-1.50212	-0.526787	0.69546	04 TRANSCRIPTION	04.05 mRNA transcription	04.05.01 mRNA synthesis	04.05.01.04 transcriptional control
An08g03680	hypothetical protein	A	A	A	P	A	4.20999	4.15663	4.03894	4.3206	4.15663	0.327794	-0.195409	-1.34947	1.41249	-0.195409	99 UNCLASSIFIED PROTEINS
An08g03750	strong similarity to fluconazole resistance protein FLU1 - Candida albicans	P	A	A	P	P	5.38439	5.28361	5.22982	5.61425	5.4213	-0.0153665	-0.693959	-1.05622	1.5324	0.233145	08 CELLULAR TRANSPORT AND TRANSPORT MECHANISMS	08.16 extracellular transport, exocytosis and secretion	11 CELL RESCUE, DEFENSE AND VIRULENCE	11.07 detoxification	11.07.05 detoxification by export	67 TRANSPORT FACILITATION	67.28 drug transporters
An08g03760	similarity to hypothetical protein Rv3472 - Mycobacterium tuberculosis	A	P	A	A	A	7.53292	8.49256	7.59662	7.69436	7.63807	-0.650424	1.76898	-0.489834	-0.243393	-0.385329	99 UNCLASSIFIED PROTEINS
An08g03840	strong similarity to 3-dehydroshikimate dehydratase qa4 - Neurospora crassa	P	P	M	M	A	6.71429	6.28547	6.5611	6.59906	6.60718	1.00395	-1.67216	0.0478986	0.284815	0.3355	01 METABOLISM	01.05 C-compound and carbohydrate metabolism	01.05.01 C-compound and carbohydrate utilization	01.05.01.01 C-compound, carbohydrate catabolism	01.05.01.01.03 C-2 compound and organic acid catabolism
An08g03860	hypothetical protein	A	A	A	A	M	7.58395	7.61726	7.58395	7.42257	7.82853	-0.160556	0.0689532	-0.160556	-1.27247	1.52463	99 UNCLASSIFIED PROTEINS
An08g03870	strong similarity to regulatory protein QutA - Emericella nidulans	P	A	A	A	A	5.64221	4.23936	4.3295	4.3295	4.46875	1.77132	-0.617208	-0.463732	-0.463732	-0.226652	04 TRANSCRIPTION	04.05 mRNA transcription	04.05.01 mRNA synthesis	04.05.01.01 general transcription activities	10 CELLULAR COMMUNICATION or SIGNAL TRANSDUCTION MECHANISM	10.01 intracellular signalling	10.01.01 unspecified signal transduction
An08g03900	similarity to dimethylanilin monooxygenase FMO2 - Cavia porcellus	A	M	A	A	A	5.96307	5.89922	5.84521	5.88678	5.83502	1.51581	0.262261	-0.798045	0.0181288	-0.998159	11 CELL RESCUE, DEFENSE AND VIRULENCE	11.07 detoxification	11.07.03 detoxification by modification
An08g03910	strong similarity to cytoplasmic ribosomal protein of the large subunit L10a - Rattus norvegicus	A	A	P	A	P	5.62125	5.49812	7.29093	5.47296	5.8489	-0.424417	-0.585135	1.75482	-0.61797	-0.127298	05 PROTEIN SYNTHESIS	05.01 ribosome biogenesis	40 SUBCELLULAR LOCALISATION	40.03 cytoplasm
An08g04070	strong similarity to mitochondrial receptor complex chain MOM22 - Neurospora crassa	M	A	A	M	A	6.32343	6.29421	6.41345	6.65979	6.42684	-0.696378	-0.899594	-0.0702306	1.64327	0.022934	06 PROTEIN FATE (folding, modification, destination)	06.04 protein targeting, sorting and translocation	08 CELLULAR TRANSPORT AND TRANSPORT MECHANISMS	08.04 mitochondrial transport	40 SUBCELLULAR LOCALISATION	40.16 mitochondrion	67 TRANSPORT FACILITATION	67.99 other transport facilitators
An08g04080	strong similarity to mitochondrial processing peptidase alpha chain MPP - Neurospora crassa	P	A	A	A	P	6.332	6.30955	6.21324	6.332	6.467	0.0137245	-0.234115	-1.29728	0.0137245	1.50395	06 PROTEIN FATE (folding, modification, destination)	06.07 protein modification	06.07.11 protein processing (proteolytic)	40 SUBCELLULAR LOCALISATION	40.16 mitochondrion
An08g04100	strong similarity to serine palmitoyltransferase 2 LCB2 - Saccharomyces cerevisiae	M	M	A	A	A	6.04921	6.42561	6.04921	5.85594	5.98776	-0.114772	1.66036	-0.114772	-1.02624	-0.404577	01 METABOLISM	01.06 lipid, fatty-acid and isoprenoid metabolism	01.06.01 lipid, fatty-acid and isoprenoid biosynthesis
An08g04110	similarity to hypothetical membrane protein YDR352w - Saccharomyces cerevisiae	A	A	A	M	A	5.7872	5.70638	5.79595	6.03001	5.86602	-0.409841	-1.07351	-0.338001	1.58399	0.237369	99 UNCLASSIFIED PROTEINS
An08g04160	similarity to hypothetical CLG1 cyclin CLG1 - Ajellomyces capsulatus	A	A	A	P	A	6.38583	6.2993	6.43566	7.21136	6.32658	-0.380418	-0.605992	-0.250503	1.77178	-0.53487	99 UNCLASSIFIED PROTEINS
An08g04230	hypothetical protein	M	A	A	A	A	3.06993	2.94458	3.03744	3.01236	3.04141	1.02866	-1.61454	0.343722	-0.185241	0.427399	99 UNCLASSIFIED PROTEINS
An08g04320	hypothetical protein	P	M	P	A	A	5.65688	5.79819	5.79551	5.73506	5.73506	-1.511	0.935997	0.889564	-0.157282	-0.157282	99 UNCLASSIFIED PROTEINS
An08g04370	similarity to peroxisomal acyl-CoA thiolesterase hACTE-III - Homo sapiens	A	P	A	A	A	6.82837	6.52173	6.82837	6.8035	6.82837	0.491902	-1.78314	0.491902	0.307432	0.491902	01 METABOLISM	01.05 C-compound and carbohydrate metabolism	01.05.01 C-compound and carbohydrate utilization	01.05.01.01 C-compound, carbohydrate catabolism	01.05.01.01.03 C-2 compound and organic acid catabolism	40 SUBCELLULAR LOCALISATION	40.19 peroxisome
An08g04490	similarity to putative serine peptidase - Oryza sativa	P	A	A	A	A	7.86256	5.92746	6.5219	5.88353	6.19157	1.6994	-0.674705	0.0545887	-0.728607	-0.350675	99 UNCLASSIFIED PROTEINS
An08g04490	similarity to putative serine peptidase - Oryza sativa	P	A	A	A	A	11.0009	6.98966	6.53744	6.14177	6.66087	1.76813	-0.238336	-0.464541	-0.66246	-0.402798	99 UNCLASSIFIED PROTEINS
An08g04500	strong similarity to multidrug resistance protein atrA - Aspergillus nidulans	A	M	A	P	A	6.45558	6.53092	6.48481	6.8009	6.65955	-0.914067	-0.387437	-0.709741	1.49963	0.511615	08 CELLULAR TRANSPORT AND TRANSPORT MECHANISMS	08.16 extracellular transport, exocytosis and secretion	11 CELL RESCUE, DEFENSE AND VIRULENCE	11.07 detoxification	11.07.05 detoxification by export	67 TRANSPORT FACILITATION	67.28 drug transporters	67.50 transport mechanism	67.50.25 ABC transporters
An08g04550	strong similarity to hypothetical protein B1D1.190 [imported] - Neurospora crassa	P	A	A	A	A	7.26243	5.65438	5.80326	5.64267	5.75328	1.78046	-0.529912	-0.315997	-0.54673	-0.387817	99 UNCLASSIFIED PROTEINS
An08g04860	strong similarity to cadmium resistance protein YCF1 -Saccharomyces cerevisiae	P	P	A	A	M	6.61681	7.08095	6.61861	6.54527	6.60573	-0.35059	1.77189	-0.342358	-0.677713	-0.40123	08 CELLULAR TRANSPORT AND TRANSPORT MECHANISMS	08.13 vacuolar transport	11 CELL RESCUE, DEFENSE AND VIRULENCE	11.07 detoxification	11.07.05 detoxification by export	40 SUBCELLULAR LOCALISATION	40.25 vacuole or lysosome	67 TRANSPORT FACILITATION	67.04 ion transporters
An08g04880	strong similarity to hypothetical protein SPAC1565.01 - Schizosaccharomyces pombe	A	A	A	A	P	7.68899	7.68899	7.65494	7.33946	8.05288	0.0155875	0.0155875	-0.119099	-1.36697	1.4549	99 UNCLASSIFIED PROTEINS
An08g04930	strong similarity to GABA permease gabA - Aspergillus nidulans	P	P	P	A	P	7.08953	6.9029	6.83201	6.56124	6.83201	1.2965	0.312883	-0.0607507	-1.48788	-0.0607507	01 METABOLISM	01.01 amino acid metabolism	01.01.07 amino acid transport	01.02 nitrogen and sulfur metabolism	01.02.01 nitrogen and sulfur utilization	08 CELLULAR TRANSPORT AND TRANSPORT MECHANISMS	08.19 cellular import	67 TRANSPORT FACILITATION	67.10 amino-acid transporters
An08g04950	hypothetical protein	A	A	A	A	M	7.9034	7.85837	8.0523	8.00135	8.34267	-0.674494	-0.911355	0.108797	-0.159197	1.63625	99 UNCLASSIFIED PROTEINS
An08g04980	hypothetical protein	A	P	A	A	A	7.74268	7.90265	7.56616	7.77801	7.71246	0.0188437	1.33732	-1.436	0.310049	-0.230207	99 UNCLASSIFIED PROTEINS
An08g04990	strong similarity to carnitine acetyl transferase FacC - Emericella nidulans	A	M	A	A	A	5.57334	5.6029	5.75623	5.62683	5.6029	-0.823745	-0.411642	1.72523	-0.078204	-0.411642	01 METABOLISM	01.06 lipid, fatty-acid and isoprenoid metabolism	01.06.01 lipid, fatty-acid and isoprenoid biosynthesis	40 SUBCELLULAR LOCALISATION	40.03 cytoplasm
An08g05010	weak similarity to pathogenesis-related protein homolog PRY1 - Saccharomyces cerevisiae	A	A	A	A	P	5.30308	5.354	5.24015	5.30308	6.04677	-0.435061	-0.283664	-0.622142	-0.435061	1.77593	99 UNCLASSIFIED PROTEINS
An08g05050	strong similarity to hypothetical WD repeat protein SPCC576.18c - Schizosaccharomyces pombe	M	A	P	A	A	5.39105	5.23747	5.25175	5.57165	5.25175	0.350693	-0.719698	-0.620152	1.60931	-0.620152	99 UNCLASSIFIED PROTEINS
An08g05060	strong similarity to mRNA-associated protein Rap55 - Pleurodeles waltl	P	P	P	P	M	7.05833	7.05833	7.05833	7.05833	7.08062	-0.447214	-0.447214	-0.447214	-0.447214	1.78885	99 UNCLASSIFIED PROTEINS
An08g05070	similarity to hypothetical protein SCIF3.09c - Streptomyces coelicolor	P	P	P	P	A	6.84737	6.88954	7.0026	7.01654	7.01639	-1.33665	-0.810422	0.600368	0.774292	0.77241	99 UNCLASSIFIED PROTEINS
An08g05080	hypothetical protein	P	A	A	A	A	5.42273	5.34614	5.34614	5.41584	5.34161	1.17645	-0.691413	-0.691413	1.00833	-0.801954	99 UNCLASSIFIED PROTEINS
An08g05130	hypothetical protein	P	A	A	A	A	6.34779	6.33035	6.35318	6.23857	6.22096	0.783575	0.508272	0.868798	-0.941277	-1.21937	99 UNCLASSIFIED PROTEINS
An08g05140	questionable ORF	P	A	A	A	M	6.28687	6.18487	6.28443	6.37517	6.28969	0.0395281	-1.47348	0.00329514	1.34932	0.0813381	99 UNCLASSIFIED PROTEINS
An08g05160	strong similarity to oleate delta-12 desaturase odeA - Aspergillus nidulans	P	A	A	A	A	5.54573	5.59712	5.5771	5.38745	5.01766	0.4984	0.710575	0.627898	-0.155095	-1.68178	01 METABOLISM	01.06 lipid, fatty-acid and isoprenoid metabolism	01.06.01 lipid, fatty-acid and isoprenoid biosynthesis	01.06.01.05 fatty acid biosynthesis
An08g05180	hypothetical protein	M	A	A	A	A	7.04013	6.69867	6.8086	6.8189	6.8086	1.64361	-1.09207	-0.211352	-0.128833	-0.211352	99 UNCLASSIFIED PROTEINS
An08g05310	weak similarity to hypothetical protein An19g00360 - Aspergillus niger	A	P	A	A	A	4.32651	4.14705	4.11528	4.04788	4.32256	1.06607	-0.354693	-0.606293	-1.13987	1.03479	99 UNCLASSIFIED PROTEINS
An08g05340	strong similarity to squalene hopene cyclase SHC - Alicyclobacillus acidocaldarius	P	A	A	P	A	6.39304	6.29386	6.33422	6.62212	6.53689	-0.309377	-1.02313	-0.732698	1.33929	0.725907	01 METABOLISM	01.06 lipid, fatty-acid and isoprenoid metabolism	01.06.01 lipid, fatty-acid and isoprenoid biosynthesis	01.06.01.07 isoprenoid biosynthesis
An08g05350	strong similarity to hypothetical protein An18g00300 - Aspergillus niger	A	A	A	A	P	4.32072	4.32072	4.54066	4.44363	4.32057	-0.685493	-0.685493	1.51415	0.543766	-0.686929	99 UNCLASSIFIED PROTEINS
An08g05390	strong similarity to hypothetical zinc metalloproteinase SPCC1442.07c - Schizosaccharomyces pombe	P	A	A	A	A	6.4393	6.33855	6.37738	6.37738	6.43806	1.03484	-1.27342	-0.383888	-0.383888	1.00636	06 PROTEIN FATE (folding, modification, destination)	06.13 proteolytic degradation
An08g05410	weak similarity to LIS1-interacting protein Nude1 - Rattus norvegicus	A	P	A	A	A	4.78031	5.75516	4.75892	4.73502	4.80791	-0.424224	1.78553	-0.472729	-0.526903	-0.361676	99 UNCLASSIFIED PROTEINS
An08g05420	strong similarity to hypothetical protein SPBC27.02c - Schizosaccharomyces pombe	A	A	A	A	P	5.53851	5.54924	5.63173	5.70206	5.54924	-0.783307	-0.632263	0.528884	1.51895	-0.632263	99 UNCLASSIFIED PROTEINS
An08g05450	strong similarity to multidrug resistance protein atrD - Aspergillus nidulans	P	M	M	M	A	7.76884	7.57631	7.48273	7.12973	7.4696	1.22135	0.391628	-0.0116948	-1.53301	-0.0682755	08 CELLULAR TRANSPORT AND TRANSPORT MECHANISMS	08.16 extracellular transport, exocytosis and secretion	11 CELL RESCUE, DEFENSE AND VIRULENCE	11.07 detoxification	11.07.05 detoxification by export	67 TRANSPORT FACILITATION	67.28 drug transporters	67.50 transport mechanism	67.50.25 ABC transporters
An08g05470	similarity to mitotic spindle protein STU1 - Saccharomyces cerevisiae	A	A	M	A	A	3.11728	3.04863	3.35253	3.33029	3.0845	-0.48317	-0.961315	1.15545	1.00055	-0.711515	03 CELL CYCLE AND DNA PROCESSING	03.03 cell cycle	03.03.01 mitotic cell cycle and cell cycle control	03.03.02 meiosis	40 SUBCELLULAR LOCALISATION	40.04 cytoskeleton
An08g05500	strong similarity to mitochondrial ribosomal protein of the large subunit YmL3 - Saccharomyces cerevisiae	A	P	A	A	A	5.72038	6.18314	5.87902	5.93869	5.74443	-0.928941	1.55947	-0.0759127	0.244975	-0.799592	05 PROTEIN SYNTHESIS	05.01 ribosome biogenesis	40 SUBCELLULAR LOCALISATION	40.16 mitochondrion
An08g05550	hypothetical protein	P	A	A	A	A	8.06631	7.98187	8.00372	7.85112	8.1339	0.558327	-0.241745	-0.0346622	-1.48053	1.19861	99 UNCLASSIFIED PROTEINS
An08g05630	hypothetical protein	A	A	M	A	A	6.35979	6.47059	6.47059	6.77605	6.47059	-0.956556	-0.248735	-0.248735	1.70276	-0.248735	99 UNCLASSIFIED PROTEINS
An08g05660	hypothetical protein	A	P	A	A	A	6.85955	7.38545	6.54345	6.68811	6.29796	0.256364	1.54469	-0.518014	-0.163623	-1.11942	99 UNCLASSIFIED PROTEINS
An08g05680	strong similarity to hypothetical protein Cj0488 - Campylobacter jejuni	A	A	A	M	A	7.79653	7.60641	7.76116	7.76655	7.73596	0.852553	-1.71174	0.375504	0.448162	0.0355171	99 UNCLASSIFIED PROTEINS
An08g05730	strong similarity to cytoplasmic ribosomal protein of the large subunit L1 - Saccharomyces cerevisiae	A	P	A	A	A	7.17394	7.55345	7.20886	7.50536	7.41136	-1.14454	1.0642	-0.941282	0.784353	0.237271	05 PROTEIN SYNTHESIS	05.01 ribosome biogenesis	06 PROTEIN FATE (folding, modification, destination)	06.01 protein folding and stabilization	06.10 assembly of protein complexes	40 SUBCELLULAR LOCALISATION	40.03 cytoplasm
An08g05790	strong similarity to glycogen phosphorylase GPH1 - Saccharomyces cerevisiae	A	A	A	A	P	5.93044	6.01541	5.92481	6.1496	6.68425	-0.663852	-0.395827	-0.681604	0.0274315	1.71385	01 METABOLISM	01.05 C-compound and carbohydrate metabolism	01.05.01 C-compound and carbohydrate utilization	01.05.01.01 C-compound, carbohydrate catabolism	02 ENERGY	02.19 metabolism of energy reserves (e.g. glycogen, trehalose)	40 SUBCELLULAR LOCALISATION	40.03 cytoplasm
An08g05820	strong similarity to G protein alpha subunit mod-D - Podospora anserina	A	A	A	A	M	3.75445	3.73652	3.6969	3.60049	4.42305	-0.266094	-0.320418	-0.44046	-0.732545	1.75952	10 CELLULAR COMMUNICATION or SIGNAL TRANSDUCTION MECHANISM	10.01 intracellular signalling	10.01.01 unspecified signal transduction	10.01.05 enzyme mediated signal transduction	10.01.05.05 G-protein mediated signal transduction
An08g05960	hypothetical protein	A	A	P	A	A	4.84762	4.94873	4.94873	5.11384	4.86445	-0.920095	0.0384631	0.0384631	1.60374	-0.760575	99 UNCLASSIFIED PROTEINS
An08g06030	weak similarity to putative zinc finger transcription factor stzA - Aspergillus nidulans	P	A	A	A	A	7.34187	7.14121	6.96438	6.99455	7.34642	1.00708	-0.0900761	-1.05696	-0.891982	1.03194	99 UNCLASSIFIED PROTEINS
An08g06070	weak similarity to NAD+ ADP-ribosyltransferase PPOL - Homo sapiens	M	A	A	A	A	5.06002	4.99879	4.96597	4.80903	4.87822	1.18392	0.567531	0.23723	-1.34258	-0.646107	99 UNCLASSIFIED PROTEINS
An08g06100	similarity to 4-coumarate--CoA ligase 4CL-1 - Petroselinum crispum	A	A	M	A	A	5.84244	5.94563	6.15993	5.68157	5.62334	-0.0378639	0.441967	1.43843	-0.785873	-1.05667	01 METABOLISM	01.05 C-compound and carbohydrate metabolism	01.05.01 C-compound and carbohydrate utilization	01.05.01.01 C-compound, carbohydrate catabolism	01.20 secondary metabolism	01.20.50 catabolism of secondary metabolites
An08g06120	hypothetical protein	P	P	P	A	M	7.74206	7.5299	7.73404	7.84067	7.77869	0.145278	-1.66901	0.076717	0.988525	0.458494	99 UNCLASSIFIED PROTEINS
An08g06130	strong similarity to GTP-binding regulatory protein alpha chain fadA - Aspergillus nidulans	A	M	A	A	A	4.75147	4.84129	4.75147	4.7548	4.7498	-0.45702	1.78702	-0.45702	-0.374048	-0.498928	10 CELLULAR COMMUNICATION or SIGNAL TRANSDUCTION MECHANISM	10.01 intracellular signalling	10.01.01 unspecified signal transduction	10.01.05 enzyme mediated signal transduction	10.01.05.05 G-protein mediated signal transduction
An08g06210	similarity to transcription factor grisea - Podospora anserina	A	P	A	A	A	4.977	5.94976	4.91869	4.94764	4.91869	-0.365825	1.7863	-0.494845	-0.430781	-0.494845	04 TRANSCRIPTION	04.05 mRNA transcription	04.05.01 mRNA synthesis	04.05.01.04 transcriptional control
An08g06230	similarity to probable membrane protein YJR041c - Saccharomyces cerevisiae	A	M	A	A	A	5.43367	5.36131	5.46142	4.98057	5.36131	0.585739	0.214012	0.728321	-1.74208	0.214012	99 UNCLASSIFIED PROTEINS
An08g06250	strong similarity to benzoate-para-hydroxylase gene bphA - Aspergillus niger	A	A	A	A	M	6.85671	6.98587	6.87451	6.70542	7.17128	-0.358849	0.388133	-0.25589	-1.23381	1.46042	01 METABOLISM	01.05 C-compound and carbohydrate metabolism	01.05.01 C-compound and carbohydrate utilization	01.05.01.01 C-compound, carbohydrate catabolism	01.05.01.01.09 aerobic aromate catabolism	40 SUBCELLULAR LOCALISATION	40.07 endoplasmic reticulum
An08g06350	strong similarity to phosphomannose isomerase manA - Aspergillus nidulans	M	A	A	A	A	4.32532	4.31205	4.28091	4.32684	4.73397	-0.371182	-0.441019	-0.605004	-0.363186	1.78039	01 METABOLISM	01.05 C-compound and carbohydrate metabolism	01.05.01 C-compound and carbohydrate utilization	01.05.01.01 C-compound, carbohydrate catabolism	01.05.01.01.01 sugar, glucoside, polyol and carboxylate catabolism	40 SUBCELLULAR LOCALISATION	40.03 cytoplasm
An08g06490	weak similarity to hypothetical protein F6I1.17 - Arabidopsis thaliana	A	A	A	A	P	5.22819	5.22819	5.17591	5.00391	5.89069	-0.22709	-0.22709	-0.380894	-0.886898	1.72197	99 UNCLASSIFIED PROTEINS
An08g06510	hypothetical protein	P	P	P	A	A	5.62689	5.61562	5.73885	5.91509	5.61824	-0.588118	-0.675262	0.277696	1.64072	-0.655034	99 UNCLASSIFIED PROTEINS
An08g06540	strong similarity to antiproliferative protein prohibitin PHB1 - Saccharomyces cerevisiae	A	A	P	A	A	6.02077	6.06173	7.29629	5.80908	5.88316	-0.315327	-0.248549	1.76393	-0.660406	-0.539645	06 PROTEIN FATE (folding, modification, destination)	06.01 protein folding and stabilization	14 CELL FATE	14.20 cell aging	40 SUBCELLULAR LOCALISATION	40.16 mitochondrion
An08g06550	strong similarity to subunit VIII of ubiquinol--cytochrome c reductase - Saccharomyces cerevisiae	A	P	A	A	A	4.79608	9.46848	5.54773	4.57925	6.30857	-0.678361	1.68005	-0.298963	-0.787804	0.0850769	02 ENERGY	02.13 respiration	02.13.03 aerobic respiration	40 SUBCELLULAR LOCALISATION	40.16 mitochondrion	67 TRANSPORT FACILITATION	67.15 electron or hydrogen carrier
An08g06550	strong similarity to subunit VIII of ubiquinol--cytochrome c reductase - Saccharomyces cerevisiae	A	P	A	A	A	4.72518	9.2039	5.4057	4.37834	6.36345	-0.666131	1.64636	-0.314761	-0.845218	0.179752	02 ENERGY	02.13 respiration	02.13.03 aerobic respiration	40 SUBCELLULAR LOCALISATION	40.16 mitochondrion	67 TRANSPORT FACILITATION	67.15 electron or hydrogen carrier
An08g06560	strong similarity to spermidine synthase SPE3 - Saccharomyces cervisiae	A	A	P	A	A	6.49322	6.6523	6.49322	6.13689	6.72462	-0.0301365	0.671568	-0.0301365	-1.60186	0.990566	01 METABOLISM	01.20 secondary metabolism	01.20.17 biosynthesis of secondary products derived from primary amino acids	01.20.17.03 biosynthesis of amines
An08g06590	similarity to ribulose-1,5-bisphosphate carboxylase or oxygenase small subunit N-methyltransferase I rbcL - Spinacia oleracea	A	M	A	A	A	5.07797	5.04401	5.10976	5.12702	5.1532	-0.573682	-1.37167	0.173172	0.578576	1.1936	06 PROTEIN FATE (folding, modification, destination)	06.07 protein modification
An08g06630	weak similarity to eyelid protein osa - Drosophila melanogaster	P	A	A	A	A	7.46709	7.33604	7.36644	7.34104	7.33973	1.74629	-0.612425	-0.0653596	-0.522421	-0.546085	99 UNCLASSIFIED PROTEINS
An08g06640	hypothetical protein	A	A	M	A	P	5.04576	4.93429	5.49408	4.8211	5.73653	-0.410531	-0.695475	0.73553	-0.984836	1.35531	99 UNCLASSIFIED PROTEINS
An08g06680	strong similarity to cyclin dependent kinase 2-alpha Cdk2-alpha - Rattus norvegicus	A	A	M	A	A	5.49202	5.57111	5.81411	5.72831	5.80198	-1.32036	-0.769268	0.924022	0.326132	0.83947	03 CELL CYCLE AND DNA PROCESSING	03.03 cell cycle	03.03.01 mitotic cell cycle and cell cycle control	06 PROTEIN FATE (folding, modification, destination)	06.07 protein modification	06.07.03 modification by phosphorylation, dephosphorylation	10 CELLULAR COMMUNICATION or SIGNAL TRANSDUCTION MECHANISM	10.01 intracellular signalling	10.01.01 unspecified signal transduction
An08g06720	strong similarity to phenol hydroxylase - Trichosporon cutaneum	A	P	A	A	A	6.78499	7.01504	6.68097	6.49409	6.78499	0.174447	1.39143	-0.375843	-1.36448	0.174447	01 METABOLISM	01.05 C-compound and carbohydrate metabolism	01.05.01 C-compound and carbohydrate utilization	01.05.01.01 C-compound, carbohydrate catabolism	01.05.01.01.09 aerobic aromate catabolism
An08g06730	hypothetical protein	A	A	P	A	P	5.95611	5.99422	5.89576	5.89527	6.12782	-0.184985	0.21278	-0.814976	-0.820183	1.60736	99 UNCLASSIFIED PROTEINS
An08g06760	similarity to suppressor of fil1 SFI1 - Saccharomyces cerevisiae	A	M	A	A	M	5.88014	5.88027	5.97471	5.76576	5.81046	0.224807	0.226457	1.41424	-1.21387	-0.651627	03 CELL CYCLE AND DNA PROCESSING	03.03 cell cycle	03.03.01 mitotic cell cycle and cell cycle control	11 CELL RESCUE, DEFENSE AND VIRULENCE	11.01 stress response	99 UNCLASSIFIED PROTEINS
An08g06820	questionable ORF	A	P	A	A	A	3.20735	3.45343	3.21931	3.18343	3.21743	-0.439288	1.77404	-0.331727	-0.65441	-0.34861	99 UNCLASSIFIED PROTEINS
An08g06920	hypothetical protein	A	A	P	A	A	6.91088	6.87165	7.71434	6.95021	6.91088	-0.445957	-0.554803	1.78353	-0.336815	-0.445957	99 UNCLASSIFIED PROTEINS
An08g06930	hypothetical protein	A	A	M	A	A	6.25087	6.07372	6.25564	6.25511	6.35219	0.13235	-1.62182	0.179574	0.174312	1.13558	99 UNCLASSIFIED PROTEINS
An08g06940	strong similarity to histone H4.1 - Emericella nidulans	A	P	A	A	A	5.55947	8.31975	5.71976	5.57162	5.87804	-0.547991	1.77817	-0.412908	-0.537752	-0.279524	04 TRANSCRIPTION	04.05 mRNA transcription	04.05.01 mRNA synthesis	04.05.01.01 general transcription activities	30 CONTROL OF CELLULAR ORGANIZATION	30.10 nucleus	30.10.03 organization of chromosome structure	40 SUBCELLULAR LOCALISATION	40.10 nucleus
An08g06940	strong similarity to histone H4.1 - Emericella nidulans	A	P	A	A	M	6.66252	9.39425	6.90518	6.53741	6.84721	-0.506982	1.77541	-0.304242	-0.611516	-0.35267	04 TRANSCRIPTION	04.05 mRNA transcription	04.05.01 mRNA synthesis	04.05.01.01 general transcription activities	30 CONTROL OF CELLULAR ORGANIZATION	30.10 nucleus	30.10.03 organization of chromosome structure	40 SUBCELLULAR LOCALISATION	40.10 nucleus
An08g06960	strong similarity to histone H3 - Emericella nidulans	A	A	P	P	M	5.35808	4.94206	6.08937	5.31385	5.41031	-0.155489	-1.15595	1.60317	-0.261859	-0.0298752	04 TRANSCRIPTION	04.05 mRNA transcription	04.05.01 mRNA synthesis	04.05.01.01 general transcription activities	30 CONTROL OF CELLULAR ORGANIZATION	30.10 nucleus	30.10.03 organization of chromosome structure	40 SUBCELLULAR LOCALISATION	40.10 nucleus
An08g07020	similarity to mannosyl transferase ALG9 - Saccharomyces cerevisiae	M	A	A	A	A	7.05532	7.00112	7.05532	7.05532	7.25913	-0.299225	-0.841216	-0.299225	-0.299225	1.73889	01 METABOLISM	01.05 C-compound and carbohydrate metabolism	01.05.01 C-compound and carbohydrate utilization	01.20 secondary metabolism	01.20.01 metabolism of primary metabolic sugars derivatives	01.20.01.07 biosynthesis of glycosides	06 PROTEIN FATE (folding, modification, destination)	06.04 protein targeting, sorting and translocation	06.07 protein modification
An08g07030	similarity to hypothetical protein YNL124w - Saccharomyces cerevisiae	P	P	P	A	A	6.63015	6.25687	6.55484	5.86047	6.20873	1.06778	-0.147635	0.82256	-1.43833	-0.304371	99 UNCLASSIFIED PROTEINS
An08g07070	similarity to nuclear transport protein clone hfb341 from patent WO9964455-A1 - Homo sapiens	A	A	P	A	A	6.88473	6.88473	6.88473	6.82544	6.89827	0.319528	0.319528	0.319528	-1.75096	0.792374	08 CELLULAR TRANSPORT AND TRANSPORT MECHANISMS	08.01 nuclear transport	40 SUBCELLULAR LOCALISATION	40.10 nucleus	67 TRANSPORT FACILITATION
An08g07200	strong similarity to clathrin-associated protein 17 - Rattus norvegicus	A	P	A	M	A	6.47827	6.69861	6.34332	6.8294	6.49732	-0.472244	0.669781	-1.17165	1.34763	-0.373516	06 PROTEIN FATE (folding, modification, destination)	06.04 protein targeting, sorting and translocation	06.10 assembly of protein complexes	08 CELLULAR TRANSPORT AND TRANSPORT MECHANISMS	08.19 cellular import
An08g07210	weak similarity to commissureless COMM - Drosophila melanogaster	A	A	M	A	A	6.07233	6.14654	6.1504	6.1504	6.15812	-1.77632	0.308549	0.416975	0.416975	0.633825	99 UNCLASSIFIED PROTEINS
An08g07240	strong similarity to hypothetical blue-light-inducible protein bli-3 - Neurospora crassa	M	A	A	A	A	6.96258	6.68243	6.71162	6.79394	6.87582	1.35744	-1.06014	-0.808252	-0.0978259	0.608775	99 UNCLASSIFIED PROTEINS
An08g07250	weak similarity to hypothetical protein An15g01620 - Aspergillus niger	P	A	P	P	A	6.00535	6.00535	6.00535	6.0409	5.95707	0.0853368	0.0853368	0.0853368	1.27652	-1.53253	99 UNCLASSIFIED PROTEINS
An08g07260	hypothetical protein	M	A	A	A	A	3.40482	3.26278	3.24274	3.26278	3.23853	1.76552	-0.281828	-0.570582	-0.281828	-0.631284	99 UNCLASSIFIED PROTEINS
An08g07280	strong similarity to methicillin resistance gene HmrA - Staphylococcus aureus	A	A	A	M	A	6.60858	6.64068	6.60858	6.60858	6.54156	0.19227	1.07592	0.19227	0.19227	-1.65273	11 CELL RESCUE, DEFENSE AND VIRULENCE	11.05 Disease, virulence and defense	11.05.01 resistance proteins
An08g07330	strong similarity to DNA repair phosphoesterase rad32 - Schizosaccharomyces pombe	M	A	P	P	A	7.70062	7.57755	7.56265	7.44694	7.72878	0.853676	-0.225913	-0.356662	-1.37172	1.10062	03 CELL CYCLE AND DNA PROCESSING	03.01 DNA processing	03.01.05 DNA recombination and DNA repair	03.01.05.01 DNA repair	03.03 cell cycle	03.03.01 mitotic cell cycle and cell cycle control	03.03.02 meiosis	40 SUBCELLULAR LOCALISATION	40.10 nucleus
An08g07380	strong similarity to malonyl CoA synthetase MatB - Rhizobium trifolii	A	A	A	P	A	8.37062	8.20712	8.39559	8.59065	8.37313	-0.12326	-1.32236	0.0599201	1.4905	-0.104805	01 METABOLISM	01.06 lipid, fatty-acid and isoprenoid metabolism	01.06.07 lipid, fatty-acid and isoprenoid utilization
An08g07410	hypothetical protein	A	A	A	A	M	5.19925	4.9992	5.18576	5.35108	5.33191	-0.100452	-1.51636	-0.195907	0.974187	0.838533	99 UNCLASSIFIED PROTEINS
An08g07470	similarity to VAMP-7 vesicle-associated membrane protein-7 - Rattus norvegicus	A	P	A	P	A	7.24237	7.09415	6.90899	7.20619	6.80654	1.01049	0.225197	-0.755847	0.818801	-1.29864	08 CELLULAR TRANSPORT AND TRANSPORT MECHANISMS	08.07 vesicular transport (Golgi network, etc.)	40 SUBCELLULAR LOCALISATION	40.09 intracellular transport vesicles
An08g07520	strong similarity to levodione reductase lvr - Corynebacterium aquaticum	P	P	P	A	P	6.42516	6.27059	6.57297	6.33521	6.55562	-0.050795	-1.2141	1.0616	-0.727725	0.931022	01 METABOLISM	01.06 lipid, fatty-acid and isoprenoid metabolism	01.06.01 lipid, fatty-acid and isoprenoid biosynthesis	01.06.01.05 fatty acid biosynthesis	01.20 secondary metabolism	01.20.05 biosynthesis of acetic acid derivatives	01.20.05.01 biosynthesis of acetoacetate, acetone, hydroxybutyric acid	01.20.05.11 biosynthesis of polyketides
An08g07570	strong similarity to isopentenyl-diphosphate Delta-isomerase IDI1 - Saccharomyces cerevisiae	A	P	A	A	A	6.09553	8.16812	5.94378	5.72933	6.34504	-0.367127	1.74162	-0.521521	-0.739709	-0.113262	01 METABOLISM	01.06 lipid, fatty-acid and isoprenoid metabolism	01.06.01 lipid, fatty-acid and isoprenoid biosynthesis	01.06.01.07 isoprenoid biosynthesis	40 SUBCELLULAR LOCALISATION	40.03 cytoplasm
An08g07760	hypothetical protein	A	A	A	A	P	7.13634	7.06632	6.9812	6.89656	7.21899	0.604137	0.0509032	-0.621707	-1.29051	1.25718	99 UNCLASSIFIED PROTEINS
An08g07760	hypothetical protein	A	A	A	A	M	7.06092	7.14697	7.06092	7.06092	6.98442	-0.0331932	1.46254	-0.0331932	-0.0331932	-1.36296	99 UNCLASSIFIED PROTEINS
An08g07960	similarity to butanediol dehydrogenase Bdh - Saccharomyces cerevisiae	P	P	A	A	A	6.55044	6.55044	6.55044	6.52106	6.46501	0.617812	0.617812	0.617812	-0.172623	-1.68081	01 METABOLISM	01.05 C-compound and carbohydrate metabolism	01.05.01 C-compound and carbohydrate utilization	01.05.01.01 C-compound, carbohydrate catabolism	01.05.01.01.01 sugar, glucoside, polyol and carboxylate catabolism	02 ENERGY	02.16 fermentation	02.16.01 alcohol fermentation
An08g08070	strong similarity to seladin-1 - Homo sapiens	A	A	P	P	A	6.59668	6.5067	6.5437	6.86396	6.56049	-0.123061	-0.751083	-0.492839	1.74262	-0.375639	11 CELL RESCUE, DEFENSE AND VIRULENCE	11.01 stress response	14 CELL FATE	14.10 cell death	40 SUBCELLULAR LOCALISATION	40.07 endoplasmic reticulum
An08g08180	questionable ORF	A	A	P	A	A	2.90161	2.97545	2.98858	2.99031	2.98441	-1.76783	0.196301	0.545422	0.591498	0.43461	99 UNCLASSIFIED PROTEINS
An08g08190	weak similarity to CDP-3,6-dideoxy-L-glycero-D-glycero-4-hexulose-4-reductase - Yersinia pseudotuberculosis	P	M	A	A	A	5.66031	4.01945	3.81159	3.63591	3.83234	1.76486	-0.207288	-0.457123	-0.668264	-0.432181	11 CELL RESCUE, DEFENSE AND VIRULENCE	11.05 Disease, virulence and defense	11.05.01 resistance proteins	11.05.99 other disease and defense related proteins
An08g08290	strong similarity to cephalosporin esterase - Rhodosporidium toruloides	P	M	M	A	A	4.50284	4.0882	4.07702	3.88968	4.00236	1.68185	-0.102513	-0.150606	-0.956817	-0.471912	01 METABOLISM	01.06 lipid, fatty-acid and isoprenoid metabolism	01.06.04 breakdown of lipids, fatty acids and isoprenoids
An08g08440	similarity to the RNA-directed RNA polymerase RdRP - Lycopersicon esculentum	M	A	P	A	M	5.93153	5.83819	5.94014	5.93153	5.89768	0.562109	-1.65024	0.766217	0.562109	-0.240196	04 TRANSCRIPTION	04.99 other transcription activities
An08g08450	strong similarity to the laccase II lac2 - Podospora anserina	A	A	A	M	A	4.47902	4.47854	4.45292	5.50994	4.53367	-0.461579	-0.462626	-0.518474	1.78516	-0.342485	01 METABOLISM	01.05 C-compound and carbohydrate metabolism	01.05.01 C-compound and carbohydrate utilization	01.05.01.01 C-compound, carbohydrate catabolism	01.05.01.01.09 aerobic aromate catabolism	01.20 secondary metabolism	01.20.50 catabolism of secondary metabolites
An08g08460	weak similarity to the human LYST-2 protein from patent WO9951741-A2 - Homo sapiens	A	A	A	P	A	5.03713	5.15963	5.05144	5.17311	5.10875	-1.12081	0.87253	-0.888025	1.09175	0.0445561	99 UNCLASSIFIED PROTEINS
An08g08510	strong similarity to aldehyde dehydrogenase aldh3 - Homo sapiens	M	A	A	A	A	3.80282	3.6756	3.67982	3.50578	3.64891	1.3235	0.122831	0.16265	-1.47992	-0.129064	01 METABOLISM	01.05 C-compound and carbohydrate metabolism	01.05.99 other C-compound, carbohydrate metabolism activities	01.06 lipid, fatty-acid and isoprenoid metabolism	01.06.01 lipid, fatty-acid and isoprenoid biosynthesis	01.06.01.05 fatty acid biosynthesis	11 CELL RESCUE, DEFENSE AND VIRULENCE	11.07 detoxification	11.07.03 detoxification by modification
An08g08670	weak similarity to heat-inducible serine protease HtrA - Escherichia coli	A	A	A	M	A	6.77596	6.77596	6.77596	6.71796	6.9826	-0.291372	-0.291372	-0.291372	-0.85972	1.73384	99 UNCLASSIFIED PROTEINS
An08g08730	weak similarity to transcription factor CA150 - Homo sapiens	M	P	A	M	A	4.801	4.61282	4.56793	5.10758	4.35099	0.397752	-0.265016	-0.423098	1.47755	-1.18718	99 UNCLASSIFIED PROTEINS
An08g08740	strong similarity to cytoplasmic ribosomal protein of the small subunit S18 - Homo sapiens	A	A	P	A	A	7.05682	5.49174	7.08254	4.95077	5.96203	1.00068	-0.6513	1.02783	-1.2223	-0.154901	05 PROTEIN SYNTHESIS	05.01 ribosome biogenesis	40 SUBCELLULAR LOCALISATION	40.03 cytoplasm
An08g08750	carboxypeptidase Y cpy of patent WO9609397-A1 - Aspergillus niger	A	P	A	A	A	5.44279	7.23788	5.44279	5.4294	5.22151	-0.374051	1.77746	-0.374051	-0.390096	-0.639258	06 PROTEIN FATE (folding, modification, destination)	06.13 proteolytic degradation	06.13.04 lysosomal and vacuolar degradation
An08g08840	strong similarity to glutamate decarboxylase 1 GAD 1 - Arabidopsis thaliana	A	P	A	A	A	6.51527	7.10495	6.49271	6.77446	6.34439	-0.437747	1.53143	-0.513097	0.427794	-1.00838	01 METABOLISM	01.01 amino acid metabolism	01.01.01 amino acid biosynthesis	01.01.10 amino acid degradation (catabolism)
An08g08910	strong similarity to mitochondrial sulfite oxidase SUOX - Homo sapiens	A	P	A	A	A	6.94569	7.32776	6.94569	6.93038	6.81081	-0.236618	1.71279	-0.236618	-0.314732	-0.924827	01 METABOLISM	01.01 amino acid metabolism	01.01.10 amino acid degradation (catabolism)	01.01.10.03 degradation of amino acids of the aspartate group	01.01.10.03.04 degradation of methionine	01.01.10.05 degradation of amino acids of the cysteine-aromatic group	01.01.10.05.02 degradation of cysteine	01.02 nitrogen and sulfur metabolism	01.02.01 nitrogen and sulfur utilization
An08g08930	weak similarity to hypothetical protein DR0134 - Deinococcus radiodurans	M	M	M	P	A	7.97955	7.97955	7.90885	8.27038	8.05431	-0.422959	-0.422959	-0.929977	1.66269	0.113205	99 UNCLASSIFIED PROTEINS
An08g08940	strong similarity to nitrilase nit3 - Arabidopsis thaliana	P	A	P	P	M	7.7221	7.39144	7.48934	7.67772	7.7455	0.747755	-1.36772	-0.741341	0.463814	0.897493	01 METABOLISM	01.01 amino acid metabolism	01.01.10 amino acid degradation (catabolism)	01.02 nitrogen and sulfur metabolism	01.02.01 nitrogen and sulfur utilization	01.20 secondary metabolism	01.20.33 biosynthesis of secondary products derived from L-tryptophan
An08g08960	weak similarity to protein fragment SEQ ID NO: 56682 patent EP1033405-A2 - Arabidopsis thaliana	A	A	A	A	M	7.62443	7.6254	7.84882	7.74053	7.8804	-0.992548	-0.984494	0.87143	-0.0281589	1.13377	99 UNCLASSIFIED PROTEINS
An08g08980	strong similarity to patent WO200008056-A1 - Homo sapiens	A	M	A	A	A	6.45221	6.53707	6.32086	6.47852	6.63456	-0.281384	0.454844	-1.42102	-0.0531332	1.3007	40 SUBCELLULAR LOCALISATION	40.22 endosome
An08g09030	strong similarity to chitinase 1 cts1- Coccidioides immitis	A	A	A	M	A	5.18271	4.9487	5.10246	5.32483	4.82911	0.540915	-0.662903	0.128069	1.27202	-1.2781	01 METABOLISM	01.05 C-compound and carbohydrate metabolism	01.05.01 C-compound and carbohydrate utilization	11 CELL RESCUE, DEFENSE AND VIRULENCE	11.05 Disease, virulence and defense
An08g09150	strong similarity to hypothetical glutathione S-transferase SPCC965.07c - Schizosaccharomyces pombe	M	M	M	A	M	7.05867	7.04337	7.05101	7.05867	7.0692	0.257411	-1.32752	-0.535703	0.257411	1.3484	11 CELL RESCUE, DEFENSE AND VIRULENCE	11.07 detoxification	11.07.03 detoxification by modification
An08g09210	strong similarity to S-adenosylmethionine tRNA ribosyltransferase queA - Bacillus subtilis	A	A	M	A	A	4.78386	4.69109	4.78386	5.3541	4.73378	-0.312257	-0.651142	-0.312257	1.77082	-0.495168	01 METABOLISM	01.03 nucleotide metabolism	01.03.10 metabolism of cyclic and unusual nucleotides	04 TRANSCRIPTION	04.03 tRNA transcription	04.03.06 tRNA modification
An08g09240	similarity to hypothetical transcriptional regulator SPAC139.03 - Schizosaccharomyces pombe	P	A	A	M	M	6.76024	6.64086	6.75507	6.75507	6.70377	0.724801	-1.59867	0.624046	0.624046	-0.37422	99 UNCLASSIFIED PROTEINS
An08g09270	hypothetical protein	A	A	A	M	A	4.71584	4.75078	4.71584	5.54518	4.56463	-0.365138	-0.275681	-0.365138	1.75824	-0.752285	99 UNCLASSIFIED PROTEINS
An08g09320	strong similarity to transport protein Flr1 - Saccharomyces cerevisiae	A	M	A	A	A	3.99346	3.91459	4.03141	3.99346	4.12065	-0.23081	-1.28599	0.276885	-0.23081	1.47072	01 METABOLISM	01.05 C-compound and carbohydrate metabolism	01.05.07 C-compound, carbohydrate transport	08 CELLULAR TRANSPORT AND TRANSPORT MECHANISMS	08.16 extracellular transport, exocytosis and secretion	11 CELL RESCUE, DEFENSE AND VIRULENCE	11.07 detoxification	11.07.05 detoxification by export	67 TRANSPORT FACILITATION
An08g09500	similarity to kinesin light chain - Loligo pealii	A	M	A	A	A	6.19201	6.14959	6.59685	6.17589	6.56988	-0.641561	-0.829465	1.15174	-0.712971	1.03226	40 SUBCELLULAR LOCALISATION	40.04 cytoskeleton
An08g09550	strong similarity to arylsulfatase ars-1 - Neurospora crassa	A	A	P	A	A	6.09132	6.04888	6.04888	5.88917	5.92904	1.03036	0.54373	0.54373	-1.28748	-0.830341	01 METABOLISM	01.02 nitrogen and sulfur metabolism	01.02.01 nitrogen and sulfur utilization
An08g09560	similarity to early growth response protein 1 - Homo sapiens	A	A	A	A	M	6.67757	6.53332	6.61866	6.54944	6.67205	1.00311	-1.145	0.125856	-0.90488	0.920913	04 TRANSCRIPTION	04.05 mRNA transcription	04.05.01 mRNA synthesis	04.05.01.04 transcriptional control	40 SUBCELLULAR LOCALISATION	40.10 nucleus
An08g09590	similarity to secreted protein of patent WO9947540-A1 - Homo sapiens	P	P	P	P	A	5.26631	5.30185	5.17611	5.37119	5.37418	-0.384589	0.0476853	-1.48171	0.891106	0.92751	99 UNCLASSIFIED PROTEINS
An08g09720	similarity to integral membrane protein involved in appressorium differentiation PTH11 - Magnaporthe grisea	P	A	A	A	A	3.45	3.4007	3.3697	3.91613	3.57553	-0.41409	-0.635014	-0.773912	1.67461	0.148405	99 UNCLASSIFIED PROTEINS
An08g09810	hypothetical protein	P	A	A	A	A	5.34406	5.14237	5.03433	5.14564	5.08796	1.6481	-0.0725105	-0.9942	-0.0446381	-0.536747	99 UNCLASSIFIED PROTEINS
An08g09920	strong similarity to scytalone dehydratase - Pyricularia oryzae	A	P	A	A	A	4.79016	4.79016	4.79016	4.79484	4.69122	0.420647	0.420647	0.420647	0.525085	-1.78702	01 METABOLISM	01.20 secondary metabolism	01.20.35 biosynthesis of secondary products derived from L-phenylalanine and L-tyrosine	01.20.35.01 biosynthesis of phenylpropanoids	01.20.35.01.01 biosynthesis of melanins	11 CELL RESCUE, DEFENSE AND VIRULENCE	11.05 Disease, virulence and defense	11.05.05 virulence, disease factors
An08g09960	similarity to protein kinase raf-1 - Xenopus laevis	A	M	A	A	A	5.64118	5.61516	5.55303	5.61516	5.61516	1.01659	0.220912	-1.67933	0.220912	0.220912	10 CELLULAR COMMUNICATION or SIGNAL TRANSDUCTION MECHANISM	10.01 intracellular signalling	10.01.01 unspecified signal transduction
An08g10030	strong similarity to MF-7 antigenic protein from patent WO9721817-A1 - Malassezia sp.	A	M	A	A	A	5.29301	5.40835	5.51776	5.22221	5.01303	0.0111626	0.612392	1.18276	-0.357937	-1.44838	99 UNCLASSIFIED PROTEINS
An08g10110	strong similarity to lipid transfer protein POX18 - Candida tropicalis	P	A	A	A	A	7.46069	6.12789	6.21058	6.18815	6.25414	1.78309	-0.564309	-0.418669	-0.45817	-0.341945	01 METABOLISM	01.06 lipid, fatty-acid and isoprenoid metabolism	40 SUBCELLULAR LOCALISATION	40.19 peroxisome
An08g10160	hypothetical glycine-rich protein	A	A	A	A	P	7.47771	7.28329	7.51545	7.25916	7.47771	0.618826	-0.984353	0.930015	-1.18331	0.618826	99 UNCLASSIFIED PROTEINS
An08g10260	similarity to telomeric repeated gene RTM1 protein - Saccharomyces cerevisiae	A	A	P	A	A	6.37668	6.37668	6.35329	6.36159	6.31179	0.774658	0.774658	-0.101627	0.209316	-1.65701	11 CELL RESCUE, DEFENSE AND VIRULENCE	11.05 Disease, virulence and defense	11.05.01 resistance proteins	11.07 detoxification	40 SUBCELLULAR LOCALISATION	40.03 cytoplasm
An08g10360	strong similarity to nuclear pore complex associated protein TPR - Homo sapiens	P	M	A	M	A	7.46102	7.8885	7.33535	7.8799	7.58394	-0.679305	1.04179	-1.18526	1.00716	-0.184395	40 SUBCELLULAR LOCALISATION	40.10 nucleus
An08g10470	strong similarity to clathrin coat assembly protein CLAPS3 - Homo sapiens	A	P	A	M	M	5.15916	5.56867	5.65277	5.77024	5.72515	-1.69962	-0.0266823	0.316904	0.796799	0.612596	06 PROTEIN FATE (folding, modification, destination)	06.04 protein targeting, sorting and translocation	08 CELLULAR TRANSPORT AND TRANSPORT MECHANISMS	08.07 vesicular transport (Golgi network, etc.)	40 SUBCELLULAR LOCALISATION	40.09 intracellular transport vesicles
An08g10480	strong similarity to cytoplasmic ribosomal protein of the large subunit L7 - Schizosaccharomyces pombe	P	A	A	A	A	6.60731	5.31542	5.28706	5.29585	5.19998	1.78394	-0.377645	-0.425102	-0.410395	-0.570797	05 PROTEIN SYNTHESIS	05.01 ribosome biogenesis	40 SUBCELLULAR LOCALISATION	40.03 cytoplasm
An08g10510	trehalose-6-phosphate synthase subunit 1 tpsA - Aspergillus niger	A	A	M	A	P	5.28839	5.33865	5.28839	4.94847	5.29514	0.354132	0.668715	0.354132	-1.77338	0.396399	01 METABOLISM	01.05 C-compound and carbohydrate metabolism	01.05.01 C-compound and carbohydrate utilization	01.05.04 regulation of C-compound and carbohydrate utilization	02 ENERGY	02.19 metabolism of energy reserves (e.g. glycogen, trehalose)	11 CELL RESCUE, DEFENSE AND VIRULENCE	11.01 stress response	40 SUBCELLULAR LOCALISATION
An08g10550	strong similarity to carnitine or acylcarnitine translocase CACT - Homo sapiens	P	A	P	A	A	5.03616	4.89945	4.89945	4.81762	4.8856	1.61768	-0.103292	-0.103292	-1.13343	-0.27767	01 METABOLISM	01.05 C-compound and carbohydrate metabolism	01.05.07 C-compound, carbohydrate transport	08 CELLULAR TRANSPORT AND TRANSPORT MECHANISMS	08.04 mitochondrial transport	67 TRANSPORT FACILITATION	67.07 C-compound and carbohydrate transporters
An08g10650	strong similarity to transport protein Sec24p - Saccharomyces cerevisiae	A	A	P	A	A	6.45727	6.45727	7.72784	6.40004	6.40066	-0.397752	-0.397752	1.78671	-0.496136	-0.495071	06 PROTEIN FATE (folding, modification, destination)	06.04 protein targeting, sorting and translocation	08 CELLULAR TRANSPORT AND TRANSPORT MECHANISMS	08.07 vesicular transport (Golgi network, etc.)	08.16 extracellular transport, exocytosis and secretion	08.16.05 Type II protein secretion system (general secretory pathway, exocytosis)	40 SUBCELLULAR LOCALISATION	40.07 endoplasmic reticulum	40.09 intracellular transport vesicles
An08g10670	strong similarity to mitogen-activated protein kinase FsMAPK - Fusarium solani	A	P	P	A	M	6.39494	6.39494	6.35196	6.35658	6.49992	-0.0793199	-0.0793199	-0.7999	-0.722433	1.68097	03 CELL CYCLE AND DNA PROCESSING	03.03 cell cycle	03.03.01 mitotic cell cycle and cell cycle control	06 PROTEIN FATE (folding, modification, destination)	06.07 protein modification	06.07.03 modification by phosphorylation, dephosphorylation	10 CELLULAR COMMUNICATION or SIGNAL TRANSDUCTION MECHANISM	10.01 intracellular signalling	10.01.01 unspecified signal transduction
An08g10710	strong similarity to proteasome 19S regulatory particle subunit Rpn9p - Saccharomyces cerevisiae	A	A	A	P	A	5.89604	5.8104	5.82339	6.18648	5.98257	-0.28394	-0.839964	-0.755677	1.60175	0.277833	06 PROTEIN FATE (folding, modification, destination)	06.13 proteolytic degradation	06.13.01 cytoplasmic and nuclear degradation	06.13.01.01 proteasomal degradation	40 SUBCELLULAR LOCALISATION	40.03 cytoplasm	40.07 endoplasmic reticulum	40.10 nucleus
An08g10750	strong similarity to hypothetical protein SPBC3B8.06 - Schizosaccharomyces pombe	A	A	P	A	A	3.77465	3.59504	6.6328	3.77465	3.78238	-0.413331	-0.551511	1.78555	-0.413331	-0.40738	99 UNCLASSIFIED PROTEINS
An08g10890	questionable ORF	P	P	A	A	A	6.09664	5.9432	5.91501	6.08924	6.05286	0.912489	-0.899973	-1.233	0.825115	0.395366	99 UNCLASSIFIED PROTEINS
An08g11130	hypothetical protein	M	A	P	A	A	5.75286	5.85929	7.46163	5.55018	5.97331	-0.478391	-0.3395	1.75147	-0.742872	-0.190709	99 UNCLASSIFIED PROTEINS
An08g11230	strong similarity to hypothetical protein encoded by An08g11410 - Aspergillus niger	P	P	P	A	A	4.97874	4.94716	4.94716	4.9142	5.05002	0.219211	-0.394225	-0.394225	-1.0343	1.60354	99 UNCLASSIFIED PROTEINS
An08g11260	strong similarity to reverse transcriptase homolog - Bombyx mori	A	P	A	A	A	4.94366	5.24902	5.0095	5.17948	5.32948	-1.22615	0.65944	-0.819616	0.230041	1.15629	29 TRANSPOSABLE ELEMENTS, VIRAL AND PLASMID PROTEINS	29.02 non-LTR retroelements
An08g11350	weak similarity to clone MXL8 of chromosome 3 - Arabidopsis thaliana	A	A	A	A	M	5.27406	5.23921	5.17131	5.44454	5.23219	0.0174143	-0.320361	-0.978547	1.66992	-0.388427	99 UNCLASSIFIED PROTEINS
An08g11410	strong similarity to the hypothetical protein encoded by An08g11230 - Aspergillus niger	P	P	A	A	A	4.0491	3.94797	3.93858	4.17005	3.94209	0.391972	-0.610564	-0.703603	1.59098	-0.66879	99 UNCLASSIFIED PROTEINS
An08g11530	hypothetical protein	A	A	P	A	A	5.68899	5.79838	5.94326	5.92627	6.00254	-1.44621	-0.58122	0.564365	0.429995	1.03307	99 UNCLASSIFIED PROTEINS
An08g11620	strong similarity to transposon 1 Ant1 - Aspergillus niger	A	A	P	A	A	5.33546	5.39189	5.39472	5.3135	5.41979	-0.798907	0.466897	0.530531	-1.29144	1.09292	29 TRANSPOSABLE ELEMENTS, VIRAL AND PLASMID PROTEINS	29.03 transposons
An08g11640	hypothetical protein	A	A	A	M	A	5.88878	5.39175	5.45275	5.5918	5.46493	1.66466	-0.836667	-0.5297	0.170082	-0.468378	99 UNCLASSIFIED PROTEINS
An08g11660	weak similarity to kinesin light-chain KLC - Homo sapiens	A	A	M	A	A	3.45359	3.48368	3.55153	3.40824	3.39527	-0.0774082	0.400815	1.47908	-0.798241	-1.00424	99 UNCLASSIFIED PROTEINS
An08g11700	hypothetical protein	A	P	A	M	P	5.83146	5.95639	5.74902	6.01727	6.08057	-0.704819	0.21739	-1.31346	0.666777	1.13411	99 UNCLASSIFIED PROTEINS
An08g11720	hypothetical protein	A	A	P	A	A	5.15538	5.14268	5.08105	5.26805	4.98606	0.277384	0.154809	-0.440146	1.3651	-1.35715	99 UNCLASSIFIED PROTEINS
An08g11780	hypothetical protein	P	A	P	A	A	4.08858	4.02859	4.08858	4.45348	4.13412	-0.414715	-0.769648	-0.414715	1.7443	-0.145219	99 UNCLASSIFIED PROTEINS
An08g11790	strong similarity to the hypothetical protein encoded by An06g00610 - Aspergillus niger	A	A	A	M	A	5.82427	5.90469	6.04654	6.42873	5.71013	-0.571098	-0.281521	0.22927	1.60546	-0.982108	99 UNCLASSIFIED PROTEINS
An08g11840	hypothetical protein	A	A	A	M	A	4.38854	4.31826	4.09226	4.73482	4.38854	0.0175891	-0.2873	-1.26769	1.51981	0.0175891	99 UNCLASSIFIED PROTEINS
An08g11870	similarity to the hypothetical protein encoded by An04g07990 - Aspergillus niger	M	A	A	A	A	6.14794	6.16523	5.97797	5.95493	5.90512	0.993575	1.13952	-0.441215	-0.635717	-1.05617	99 UNCLASSIFIED PROTEINS
An08g11940	strong similarity to the hypothetical protein encoded by An08g12220 - Aspergillus niger	P	P	A	M	A	8.02093	7.93169	7.75601	7.93169	7.93169	1.10271	0.178933	-1.63951	0.178933	0.178933	99 UNCLASSIFIED PROTEINS
An08g12180	questionable ORF	M	A	A	A	A	2.95331	2.90571	2.95331	3.04926	2.97844	-0.279942	-1.18665	-0.279942	1.54778	0.198752	99 UNCLASSIFIED PROTEINS
An08g12200	similarity to human transcription initiation factor TFIID 100 kD subunit TAFII-100 - Homo sapiens	M	A	A	A	A	5.22328	5.22246	5.22333	5.30248	5.39354	-0.657479	-0.668343	-0.656776	0.389495	1.5931	04 TRANSCRIPTION	04.05 mRNA transcription	04.05.01 mRNA synthesis	04.05.01.01 general transcription activities	40 SUBCELLULAR LOCALISATION	40.10 nucleus
An08g12210	strong similarity to reverse transcriptase homolog - Bombyx mori	A	M	A	A	A	4.96238	5.33936	5.10676	4.91081	5.10676	-0.737287	1.52546	0.129343	-1.04686	0.129343	29 TRANSPOSABLE ELEMENTS, VIRAL AND PLASMID PROTEINS	29.01 LTR retroelements (retroviral)	29.07 proteins necessary for the integration or inhibition of transposon movement
An08g12250	weak similarity to calcium-independent phospholipase A2 2 - Homos sapiens	A	P	A	A	A	7.51827	7.50387	7.56529	7.58462	7.32242	0.186256	0.0478068	0.63813	0.823954	-1.69615	01 METABOLISM	01.06 lipid, fatty-acid and isoprenoid metabolism	01.06.04 breakdown of lipids, fatty acids and isoprenoids
An09e01780	trnaIaat	P	P	P	A	P	6.86901	5.17149	5.15096	4.89877	5.09983	1.77278	-0.330177	-0.355609	-0.668035	-0.418953	trna
An09e04340	strong similarity to transposon - Escherichia coli	A	M	A	A	A	4.35204	4.46667	4.4954	4.33857	4.28224	-0.386852	0.882107	1.20022	-0.535968	-1.1595	transposon
An09e05090	trnaRtcg	P	P	A	A	A	7.77809	8.33635	6.87341	6.81748	6.74501	0.657798	1.44243	-0.613717	-0.692329	-0.794183	trna
An09g00180	hypothetical protein	A	P	A	P	A	5.25507	5.29705	5.27026	9.66248	5.08205	-0.432223	-0.411085	-0.424575	1.78723	-0.519351	99 UNCLASSIFIED PROTEINS
An09g00190	similarity to multidrug resistance protein QDR1- Saccharomyces cerevisiae	A	A	A	A	M	4.26621	4.4972	4.41681	4.95932	4.61425	-1.08973	-0.205113	-0.512963	1.56466	0.24315	08 CELLULAR TRANSPORT AND TRANSPORT MECHANISMS	08.16 extracellular transport, exocytosis and secretion	11 CELL RESCUE, DEFENSE AND VIRULENCE	11.07 detoxification	11.07.05 detoxification by export	67 TRANSPORT FACILITATION	67.28 drug transporters
An09g00270	alpha-galactosidase C aglC - Aspergillus niger [truncated ORF]	A	P	A	A	A	5.13814	5.14306	5.20538	5.12896	5.13814	-0.406654	-0.247936	1.76445	-0.703208	-0.406654	01 METABOLISM	01.05 C-compound and carbohydrate metabolism	01.05.01 C-compound and carbohydrate utilization	01.05.01.01 C-compound, carbohydrate catabolism	01.05.01.01.01 sugar, glucoside, polyol and carboxylate catabolism
An09g00410	hypothetical protein	A	A	M	A	A	7.06965	7.00302	7.34373	7.14618	7.40777	-0.711444	-1.09243	0.855753	-0.273821	1.22194	99 UNCLASSIFIED PROTEINS
An09g00420	similarity to 2-haloacid halidohydrolase IVa - Burkholderia cepacia	A	P	A	P	A	6.91292	7.18518	6.91292	7.36844	6.6829	-0.372974	0.64704	-0.372974	1.33363	-1.23472	01 METABOLISM	01.05 C-compound and carbohydrate metabolism	01.05.01 C-compound and carbohydrate utilization
An09g00510	strong similarity to the hypothetical protein encoded by An01g01630 - Aspergillus niger	M	A	A	A	A	5.16964	4.82693	4.82693	4.80641	4.6339	1.62664	-0.132582	-0.132582	-0.23796	-1.12351	99 UNCLASSIFIED PROTEINS
An09g00630	weak similarity to the hypothetical protein encoded by An07g03660 - Aspergillus niger	A	A	M	A	A	6.67055	7.03323	7.76826	6.64476	6.94819	-0.752716	0.044467	1.66012	-0.809409	-0.142463	99 UNCLASSIFIED PROTEINS
An09g00650	similarity to hypothetical protein F9K20.18 - Arabidopsis thaliana	A	P	A	A	A	5.15892	7.13154	5.1243	4.22695	5.15892	-0.188476	1.65934	-0.220909	-1.06148	-0.188476	99 UNCLASSIFIED PROTEINS
An09g00660	strong similarity to protein isp4 - Schizosaccharomyces pombe	A	A	A	P	A	4.35118	4.4947	4.4947	4.96801	4.4947	-0.887437	-0.279437	-0.279437	1.72575	-0.279437	08 CELLULAR TRANSPORT AND TRANSPORT MECHANISMS	08.19 cellular import	67 TRANSPORT FACILITATION	67.11 peptide transporters
An09g00720	questionable ORF	P	P	A	A	A	2.77346	2.80174	2.81036	2.84141	2.96735	-0.862824	-0.489771	-0.37599	0.033543	1.69504	99 UNCLASSIFIED PROTEINS
An09g00770	strong similarity to retrotransposon Tto1 - Nicotiana tabacum	A	A	P	A	A	3.27264	3.2693	3.89453	3.2472	3.31718	-0.459527	-0.471582	1.78135	-0.551204	-0.299034	29 TRANSPOSABLE ELEMENTS, VIRAL AND PLASMID PROTEINS	29.01 LTR retroelements (retroviral)
An09g00790	similarity to acetyl xylan esterase precursor axe1 - Trichoderma reesei	P	A	A	A	A	6.04909	5.75472	6.03056	6.31043	6.03056	0.0712953	-1.42577	-0.0229453	1.40037	-0.0229453	01 METABOLISM	01.05 C-compound and carbohydrate metabolism	01.05.01 C-compound and carbohydrate utilization	01.05.01.01 C-compound, carbohydrate catabolism	11 CELL RESCUE, DEFENSE AND VIRULENCE	11.10 degradation of foreign (exogenous) compounds	11.10.07 degradation of foreign (exogenous) polysaccharides
An09g00830	weak similarity to conserved hypothetical protein DR0152 - Deinococcus radiodurans	A	P	A	A	A	4.32838	4.32436	4.32162	4.33279	4.32838	0.297631	-0.64217	-1.28218	1.32909	0.297631	99 UNCLASSIFIED PROTEINS
An09g00960	similarity to EST an_2381 - Aspergillus niger	P	P	A	A	P	5.99552	7.91364	5.56783	6.0788	6.46211	-0.452412	1.67418	-0.926588	-0.360077	0.0648924	99 UNCLASSIFIED PROTEINS
An09g01020	strong similarity to acetamidase amdS - Aspergillus oryzae	P	A	A	A	A	6.04316	5.90905	5.87088	5.92893	6.12218	0.654239	-0.630037	-0.995518	-0.43961	1.41093	01 METABOLISM	01.01 amino acid metabolism	01.01.10 amino acid degradation (catabolism)	01.02 nitrogen and sulfur metabolism	01.02.01 nitrogen and sulfur utilization	01.05 C-compound and carbohydrate metabolism	01.05.01 C-compound and carbohydrate utilization
An09g01030	strong similarity to pyruvate decarboxylase DCPY - Aspergillus parasiticus	A	P	A	P	A	5.62451	5.89445	5.75834	6.13187	6.44425	-1.06705	-0.234998	-0.654552	0.496854	1.45975	02 ENERGY	02.01 glycolysis and gluconeogenesis	40 SUBCELLULAR LOCALISATION	40.03 cytoplasm
An09g01070	strong similarity to patent WO0100842-A or 419 - Corynebacterium glutamicum	P	A	M	A	A	6.72708	6.33126	6.66143	6.4073	6.50711	1.2013	-1.17329	0.80746	-0.717126	-0.118336	99 UNCLASSIFIED PROTEINS
An09g01080	similarity to enoyl reductase lovC - Aspergillus terreus	A	A	P	A	A	5.75553	5.67235	5.78257	5.67235	5.64945	0.83621	-0.580975	1.29703	-0.580975	-0.97129	01 METABOLISM	01.20 secondary metabolism
An09g01120	strong similarity to cDNA of pheromone-regulated Prm10 - Saccharomyces cerevisiae [possible sequencing error]	M	A	A	A	A	4.66417	4.54322	4.53773	4.64881	4.86448	0.0942775	-0.818771	-0.860173	-0.0216831	1.60635	99 UNCLASSIFIED PROTEINS
An09g01200	weak similarity to transcription activator LYS14 - Saccharomyces cerevisiae	A	A	A	M	A	6.07645	6.18519	6.07645	6.38399	6.02865	-0.516206	0.245469	-0.516206	1.63789	-0.85095	04 TRANSCRIPTION	04.05 mRNA transcription	04.05.01 mRNA synthesis	04.05.01.04 transcriptional control	40 SUBCELLULAR LOCALISATION	40.10 nucleus
An09g01230	questionable ORF	A	P	A	A	A	7.44201	7.40929	7.36724	7.36724	7.18937	0.889486	0.554831	0.124865	0.124865	-1.69405	99 UNCLASSIFIED PROTEINS
An09g01350	questionable ORF	M	A	P	A	A	3.78676	3.75665	3.79779	3.83799	3.63645	0.308595	-0.0845488	0.452687	0.977633	-1.65437	99 UNCLASSIFIED PROTEINS
An09g01390	weak similarity to pathway-specific nitrogen regulator tnir1 - Tolypocladium inflatum	A	A	M	A	A	4.09655	4.09655	3.86351	4.11228	3.80325	0.686822	0.686822	-0.880482	0.792576	-1.28574	04 TRANSCRIPTION	04.05 mRNA transcription	04.05.01 mRNA synthesis	04.05.01.04 transcriptional control
An09g01420	similarity to uncharacterized protein homolog of yveG CAC3321 - Clostridium acetobutylicum	A	A	M	A	A	6.05433	5.99442	6.00802	6.16302	5.71457	0.406369	0.0454706	0.127372	1.0611	-1.64031	99 UNCLASSIFIED PROTEINS
An09g01470	hypothetical protein	A	A	A	P	A	5.87901	5.94204	5.84833	6.1495	5.95953	-0.652874	-0.116143	-0.914073	1.65035	0.0327376	99 UNCLASSIFIED PROTEINS
An09g01560	weak similarity to beta-1,3-galactosyltransferase b3Gal-T8 - Homo sapiens	A	P	A	A	A	5.40369	5.62189	5.62256	5.37372	5.44007	-0.734046	1.07174	1.07734	-0.982055	-0.432974	99 UNCLASSIFIED PROTEINS
An09g01680	similarity to protein RTA1 - Saccharomyces cerevisiae	A	M	A	A	A	4.79579	4.89784	4.76427	5.08849	4.72974	-0.41069	0.294458	-0.628484	1.61178	-0.867064	11 CELL RESCUE, DEFENSE AND VIRULENCE	11.99 other cell rescue activities
An09g01760	similarity to hypothetical protein YBR096w - Saccharomyces cerevisiae	M	A	A	A	A	5.64302	5.64302	5.64302	5.81536	5.60096	-0.310994	-0.310994	-0.310994	1.74607	-0.813084	99 UNCLASSIFIED PROTEINS
An09g01930	strong similarity to lovastatin diketide synthase lovF - Aspergillus terreus	A	M	A	A	A	5.14991	5.19746	5.08396	5.00164	5.16022	0.405283	1.02161	-0.449471	-1.51642	0.538991	01 METABOLISM	01.20 secondary metabolism	01.20.05 biosynthesis of acetic acid derivatives	01.20.05.11 biosynthesis of polyketides
An09g01970	similarity to oxidoreductase from patent WO0100844 - Corynebacterium glutamicum	M	A	A	A	A	8.178	7.99015	8.1311	8.12272	8.11936	0.994455	-1.68448	0.32568	0.20613	0.158214	01 METABOLISM	01.05 C-compound and carbohydrate metabolism	01.05.01 C-compound and carbohydrate utilization
An09g02010	strong similarity to fatty acid synthase alpha chain fasA - Aspergillus nidulans	A	P	P	A	M	5.93975	5.90059	5.88196	5.84749	6.28444	-0.174255	-0.393756	-0.498124	-0.691297	1.75743	01 METABOLISM	01.06 lipid, fatty-acid and isoprenoid metabolism	01.06.01 lipid, fatty-acid and isoprenoid biosynthesis	01.06.01.05 fatty acid biosynthesis
An09g02030	hypothetical protein	A	P	A	A	A	4.12199	4.008	3.92908	3.73158	4.06301	0.998926	0.246117	-0.275107	-1.57939	0.60945	99 UNCLASSIFIED PROTEINS
An09g02090	weak similarity to the hypothetical protein encoded by An12g05320 - Aspergillus niger	P	P	A	A	A	6.99276	6.99568	6.99276	6.99276	6.73133	0.440953	0.46589	0.440953	0.440953	-1.78875	99 UNCLASSIFIED PROTEINS
An09g02110	questionable ORF	A	P	A	A	A	6.31383	6.27705	6.25069	6.26063	6.28503	1.49153	-0.0163143	-1.09694	-0.689253	0.310977	99 UNCLASSIFIED PROTEINS
An09g02130	hypothetical protein	A	P	P	A	A	4.9882	5.02496	4.9882	4.83087	4.9882	0.316671	0.799336	0.316671	-1.74935	0.316671	99 UNCLASSIFIED PROTEINS
[truncated: 1,185 more rows]
