# Supplementary material for: Single cell transcriptomics of neighboring hyphae of Aspergillus niger
Source: Genome Biol. 2011 Aug 4;12(8):R71. doi: 10.1186/gb-2011-12-8-r71 (PMC3245611; doi:10.1186/gb-2011-12-8-r71)
Supplement: Additional file 7 — A table listing the overrepresentation of functional gene categories within the probe sets with a present call in each of the individual hyphae. [file gb-2011-12-8-r71-S7.XLSX]

## Sheet: Suppl Table 3
Additional data file 7 Overrepresented functional gene categories for the pool of probe sets with a present call within each of the individual hyphae. 1: overrepresentation of a category in a hypha (p < 0,01); 0: absence of overrepresentation (p > 0,01).
Funtional gene category	number of probe sets	hypha 1	hypha 2	hypha 3	hypha 4	hypha 5	hypha 1	hypha 2	hypha 3	hypha 4	hypha 5
							p-value	p-value	p-value	p-value	p-value
03.01.03 DNA SYNTHESIS AND REPLICATION	96	1	0	0	0	0	0.00998725	0.0136938	0.0276656	0.283569	0.0844168
03.01 DNA PROCESSING	240	1	0	0	0	0	0.00444364	0.210929	0.0881353	0.145644	0.34842
05.01 RIBOSOME BIOGENESIS	138	1	1	1	0	1	0.000692737	1.37416e-05	1.521e-06	0.455734	0.000817382
06.13.04 LYSOSOMAL AND VACUOLAR DEGRADATION	32	0	0	1	0	0	0.886977	0.0922917	0.00471594	0.182521	0.451244
06.13 PROTEOLYTIC DEGRADATION	198	0	1	1	0	0	0.101982	0.00446969	0.00376609	0.568491	0.336069
08.16.99 OTHER EXPORT AND SECRETION SYSTEMS	15	0	0	1	1	0	0.0141595	0.023172	0.000273445	0.00410165	0.0313596
29.01 LTR RETROELEMENTS (RETROVIRAL)	28	0	0	1	0	0	1	0.640316	0.00210003	1	1
40.05 CENTROSOME	9	0	0	0	1	0	0.458095	0.509939	0.466705	0.00669459	1
67.04.01.02 OTHER CATION TRANSPORTERS (NA, K, CA , NH4, ETC.)	33	0	0	0	1	0	0.648502	0.727942	0.662288	0.00362332	1
RRNA	8	1	1	1	1	1	1.99361e-06	4.72065e-06	2.30911e-06	1.03521e-05	2.8356e-07
TRNA	144	1	1	1	1	1	3.27044e-09	3.44081e-06	3.09056e-07	0.000351474	1.4503e-05
Over-represented functional gene categories for the pool of probe sets with a present call within each of the individual hyphae and with a standard deviation of the signal value > 0,5. 1: over-representation of a category in a hypha (p < 0,01); 0: absence of over-representation (p > 0,01).
Functional gene categories	number of probe sets	hypha 1	hypha 2	hypha 3	hypha 4	hypha 5	hypha 1	hypha 2	hypha 3	hypha 4	hypha 5
							p-value	p-value	p-value	p-value	p-value
02.13.03 AEROBIC RESPIRATION	62	0	1	0	0	0	1	0.000729633	1	1	0.190204
02.13 RESPIRATION	93	0	1	0	0	0	1	0.00327157	1	1	0.271524
02.19 METABOLISM OF ENERGY RESERVES (E.G. GLYCOGEN, TREHALOSE)	36	1	0	0	0	0	0.00913312	1	1	1	0.115196
04.05.01.01 GENERAL TRANSCRIPTION ACTIVITIES	107	0	1	0	0	0	0.0686646	7.28121e-05	1	1	1
05.01 RIBOSOME BIOGENESIS	138	1	1	1	0	0	0.00226376	2.29626e-08	0.00546075	1	0.0113883
06.07.99 OTHER PROTEIN MODIFICATIONS	54	0	0	0	1	0	1	0.0490491	1	0.00632369	1
06.13 PROTEOLYTIC DEGRADATION	198	0	1	0	0	0	1	0.000325061	0.0186643	0.357143	1
30.10 NUCLEUS	55	0	1	0	0	0	1	0.00563535	0.246342	1	1
67.15 ELECTRON OR HYDROGEN CARRIER	48	0	1	0	0	0	1	0.0038401	1	1	0.150625
TRNA	144	1	0	1	1	0	1.18075e-14	0.244346	8.67134e-06	1.48386e-05	0.0855878
