# Supplementary material for: Single cell transcriptomics of neighboring hyphae of Aspergillus niger
Source: Genome Biol. 2011 Aug 4;12(8):R71. doi: 10.1186/gb-2011-12-8-r71 (PMC3245611; doi:10.1186/gb-2011-12-8-r71)
Supplement: Additional file 8 — A table listing the probe sets with a present call in at least one of the five hyphae and a standard deviation > 0.5 between the log2 RMA signals of the single hyphae. [file gb-2011-12-8-r71-S8.XLSX]

## Sheet: Suppl Table 3
Additional data file 8 The 308 probe sets with a present call in at least one of the five hyphae and a standard deviation >0.5 between the log2 RMA signals of the single hyphae. HC order is de order in which the genes can be found in the hierarchical cluster of Figure 4A.
Gene number	Description	RMA signals					sd	Z-scores RMA signals					HC order	Functional gene categories
		hypha 1	hypha 2	hypha 3	hypha 4	hypha 5		hypha 1	hypha 2	hypha 3	hypha 4	hypha 5		FunCat class 1	FunCat class 2	FunCat class 3	FunCat class 4	FunCat class 5	FunCat class 6	FunCat class 7	FunCat class 8	FunCat class 9
An09g03390	questionable ORF	7.21261	7.09482	13.6118	7.21261	7.00401	2.89963	-0.418869	-0.459491	1.78804	-0.418869	-0.490807	172	99 UNCLASSIFIED PROTEINS
An01e00180	trnaKctt	5.13792	6.6036	11.0245	3.99646	4.37428	2.86146	-0.380726	0.131489	1.67647	-0.779634	-0.647597	202	trna
An07g02850	strong similarity to EST - Aspergillus niger	2.98146	2.93308	8.75437	3.12265	7.58086	2.8548	-0.73316	-0.750107	1.28902	-0.683702	0.877953	133	99 UNCLASSIFIED PROTEINS
An02e09410	trnaKttt	5.19173	6.23506	11.2048	4.77233	4.31541	2.80858	-0.410221	-0.0387418	1.73075	-0.55955	-0.722237	199	trna
An02e09400	trnakctt	5.01757	6.04486	11.0522	4.22044	4.67127	2.79382	-0.423686	-0.0559826	1.73631	-0.709004	-0.547636	201	trna
An01g00750	hypothetical protein	3.93512	4.33195	4.42092	3.79313	9.7251	2.5203	-0.51824	-0.360787	-0.325486	-0.574581	1.77909	117	99 UNCLASSIFIED PROTEINS
An11g01690	strong similarity to cytoplasmic ribosomal protein of the small subunit S30 - Saccharomyces cerevisiae	6.21537	6.16624	11.6168	6.16624	5.6552	2.49975	-0.37948	-0.399133	1.78132	-0.399133	-0.60357	190	05 PROTEIN SYNTHESIS	05.01 ribosome biogenesis	40 SUBCELLULAR LOCALISATION	40.03 cytoplasm
An14g00710	strong similarity to bud emergence mediator BEM1 - Saccharomyces cerevisiae	6.22812	6.22812	11.4816	5.95807	6.04951	2.40243	-0.399996	-0.399996	1.78674	-0.512405	-0.474344	161	14 CELL FATE	14.01 cell growth or morphogenesis	14.01.03 directional cell growth (morphogenesis)	14.01.03.99 other morphogenetic activities	14.04 cell differentiation	14.04.03 fungal cell differentiation	14.04.03.01 budding, cell polarity and filament formation	14.04.03.03 pheromone response, mating-type determination, sex-specific proteins	40 SUBCELLULAR LOCALISATION
An11g01690	strong similarity to cytoplasmic ribosomal protein of the small subunit S30 - Saccharomyces cerevisiae	6.49085	6.3915	11.5399	6.48966	5.87698	2.3517	-0.368642	-0.410884	1.77835	-0.369148	-0.629673	192	05 PROTEIN SYNTHESIS	05.01 ribosome biogenesis	40 SUBCELLULAR LOCALISATION	40.03 cytoplasm
An02g03730	strong similarity to cobW protein - Pseudomonas denitrificans [truncated ORF]	5.96277	11.5343	7.63887	6.24074	6.23152	2.3372	-0.666978	1.71685	0.0501589	-0.548044	-0.551989	227	01 METABOLISM	01.07 metabolism of vitamins, cofactors, and prosthetic groups	01.07.01 biosynthesis of vitamins, cofactors, and prosthetic groups
An07g08710	alpha, alpha-trehalose-phosphate synthase (UDP-forming) 2 (trehalose-6-phosphate UDP-glucose phosphate glucosyltransferase) tpsB - Aspergillus niger	11.7595	7.10735	6.95394	6.3079	6.21174	2.3203	1.76331	-0.241665	-0.307782	-0.586211	-0.627655	45	01 METABOLISM	01.05 C-compound and carbohydrate metabolism	01.05.01 C-compound and carbohydrate utilization	02 ENERGY	02.19 metabolism of energy reserves (e.g. glycogen, trehalose)
An01g00750	hypothetical protein	4.71048	4.95032	4.83144	4.48242	9.81424	2.27422	-0.46051	-0.35505	-0.40732	-0.560789	1.78367	115	99 UNCLASSIFIED PROTEINS
An13g01070	strong similarity to 40S ribosomal protein S28.e.B RPS 28B (RPS33B) - Saccharomyces cerevisiae	11.9179	7.10447	6.45653	6.91708	7.28423	2.24714	1.77196	-0.370056	-0.658397	-0.453446	-0.290057	36	05 PROTEIN SYNTHESIS	05.01 ribosome biogenesis	40 SUBCELLULAR LOCALISATION	40.03 cytoplasm
An15g00690	strong similarity to 14.8 kD subunit of NADH:ubiquinone reductase - Neurospora crassa	5.51075	10.4891	6.79496	5.70354	4.85243	2.24625	-0.516151	1.70014	0.0555627	-0.430324	-0.809227	229	02 ENERGY	02.13 respiration	02.13.03 aerobic respiration	40 SUBCELLULAR LOCALISATION	40.16 mitochondrion	67 TRANSPORT FACILITATION	67.15 electron or hydrogen carrier
An12g04670	strong similarity to translation initiation factor eIF-5 - Saccharomyces cerevisiae	6.16167	10.7387	6.18126	5.64714	5.22962	2.24159	-0.281058	1.76083	-0.27232	-0.510597	-0.696857	260	05 PROTEIN SYNTHESIS	05.04 translation	05.04.01 initiation	40 SUBCELLULAR LOCALISATION	40.03 cytoplasm
An11g11110	strong similarity to condensin complex component cnd1 - Schizosaccharomyces pombe	4.1033	4.1996	9.06686	4.08699	4.27041	2.19341	-0.475121	-0.431214	1.78782	-0.482554	-0.398933	164	03 CELL CYCLE AND DNA PROCESSING	03.03 cell cycle	03.03.01 mitotic cell cycle and cell cycle control	30 CONTROL OF CELLULAR ORGANIZATION	30.10 nucleus	30.10.03 organization of chromosome structure
An01e11980	trnaYgta	12.5138	8.14919	7.65228	7.74969	7.55287	2.13085	1.77873	-0.269547	-0.502748	-0.457032	-0.5494	14	trna
An02g06620	hypothetical protein	5.88782	5.80174	6.43929	5.95803	10.6863	2.10067	-0.507843	-0.548822	-0.245321	-0.474423	1.77641	106	99 UNCLASSIFIED PROTEINS
An04g00480	weak similarity to the vitellogenin II precursor - Gallus gallus	6.09524	10.229	5.81055	5.16272	5.44603	2.08757	-0.217223	1.76295	-0.353595	-0.663921	-0.528209	264	99 UNCLASSIFIED PROTEINS
An04g05520	questionable ORF	3.94904	3.77993	4.00011	3.88438	8.49426	2.05476	-0.424625	-0.506929	-0.399774	-0.456094	1.78742	104	99 UNCLASSIFIED PROTEINS
An01g11270	similarity to 2,3-dihydroxybenzoic acid decarboxylase patent WO9909048-A1- Aspergillus niger	10.4621	6.65008	6.16683	5.6787	5.5816	2.03211	1.74903	-0.126855	-0.364659	-0.604869	-0.652649	44	01 METABOLISM	01.05 C-compound and carbohydrate metabolism	01.05.01 C-compound and carbohydrate utilization
An04g05050	questionable ORF	3.47328	5.52992	3.44764	6.55875	8.13556	2.02254	-0.966979	0.0498816	-0.979655	0.558567	1.33819	86	99 UNCLASSIFIED PROTEINS
An08g03190	strong similarity to tubulin beta chain beta-tubulin - Aspergillus flavus	9.8633	5.4977	5.34194	5.12864	5.55431	2.01148	1.78283	-0.387516	-0.46495	-0.570993	-0.359369	31	03 CELL CYCLE AND DNA PROCESSING	03.03 cell cycle	03.03.01 mitotic cell cycle and cell cycle control	03.03.02 meiosis	40 SUBCELLULAR LOCALISATION	40.04 cytoskeleton
An02g06620	hypothetical protein	5.26442	5.09455	5.61666	5.44305	9.81804	2.00559	-0.490092	-0.574792	-0.314463	-0.401024	1.78037	105	99 UNCLASSIFIED PROTEINS
An08g04490	similarity to putative serine peptidase - Oryza sativa	11.0009	6.98966	6.53744	6.14177	6.66087	1.99917	1.76813	-0.238336	-0.464541	-0.66246	-0.402798	28	99 UNCLASSIFIED PROTEINS
An01e00230	trnaDgtc	8.06269	3.80143	3.47222	5.73866	3.54613	1.98629	1.58006	-0.565274	-0.731012	0.410027	-0.693804	5	trna
An09g00180	hypothetical protein	5.25507	5.29705	5.27026	9.66248	5.08205	1.98581	-0.432223	-0.411085	-0.424575	1.78723	-0.519351	78	99 UNCLASSIFIED PROTEINS
An08g06550	strong similarity to subunit VIII of ubiquinol--cytochrome c reductase - Saccharomyces cerevisiae	4.79608	9.46848	5.54773	4.57925	6.30857	1.98116	-0.678361	1.68005	-0.298963	-0.787804	0.0850769	216	02 ENERGY	02.13 respiration	02.13.03 aerobic respiration	40 SUBCELLULAR LOCALISATION	40.16 mitochondrion	67 TRANSPORT FACILITATION	67.15 electron or hydrogen carrier
An01g10030	strong similarity to syringomycin-resistance gene SYR2 - Saccharomyces cerevisiae	5.10315	9.30082	5.67372	4.75237	4.4717	1.97491	-0.383412	1.74209	-0.0945037	-0.561032	-0.703146	230	01 METABOLISM	01.06 lipid, fatty-acid and isoprenoid metabolism	01.06.04 breakdown of lipids, fatty acids and isoprenoids
An02g14960	hypothetical protein	6.32708	9.35685	8.22786	10.3182	5.71372	1.95526	-0.849843	0.699709	0.122296	1.19138	-1.16354	214	99 UNCLASSIFIED PROTEINS
An08g06550	strong similarity to subunit VIII of ubiquinol--cytochrome c reductase - Saccharomyces cerevisiae	4.72518	9.2039	5.4057	4.37834	6.36345	1.93675	-0.666131	1.64636	-0.314761	-0.845218	0.179752	217	02 ENERGY	02.13 respiration	02.13.03 aerobic respiration	40 SUBCELLULAR LOCALISATION	40.16 mitochondrion	67 TRANSPORT FACILITATION	67.15 electron or hydrogen carrier
An11g10200	strong similarity to subunit VIa of cytochrome c oxidase COX13 - Saccharomyces cerevisiae	6.11128	10.0736	6.13654	5.82263	5.28798	1.92407	-0.298917	1.76045	-0.285786	-0.448935	-0.72681	261	02 ENERGY	02.11 electron transport and membrane-associated energy conservation	02.11.05 accessory proteins of electron transport and membrane-associated energy conservation	02.13 respiration	02.13.03 aerobic respiration	40 SUBCELLULAR LOCALISATION	40.16 mitochondrion
An04g05520	questionable ORF	4.23383	4.21329	4.30404	4.43854	8.41583	1.84391	-0.481192	-0.49233	-0.443115	-0.370173	1.78681	100	99 UNCLASSIFIED PROTEINS
An12g00220	weak similarity to putative NADH dehydrogenase chain precursor - Homo sapiens	6.66296	6.587	10.555	6.09203	6.587	1.83554	-0.345319	-0.386699	1.77507	-0.656356	-0.386699	150	40 SUBCELLULAR LOCALISATION	40.16 mitochondrion
An16g08420	similarity to hypothetical integral membrane protein SC10B7.28 - Streptomyces coelicolor	4.8518	5.38786	9.06317	4.92702	4.84255	1.82996	-0.526066	-0.23313	1.77528	-0.484961	-0.531124	155	99 UNCLASSIFIED PROTEINS
An01g10860	similarity to the hypothetical protein An04g08050 - Aspergillus niger	6.60384	6.4272	10.5076	6.32749	6.60384	1.80038	-0.38334	-0.481455	1.78497	-0.536833	-0.38334	169	99 UNCLASSIFIED PROTEINS
An14g03420	strong similarity to CAAX prenyl protein protease RCE1 - Homo sapiens	3.5826	3.58129	3.54599	7.57417	3.52396	1.79605	-0.433731	-0.434459	-0.454113	1.78868	-0.466382	79	06 PROTEIN FATE (folding, modification, destination)	06.07 protein modification	06.07.99 other protein modifications	06.13 proteolytic degradation
An15g07090	strong similarity to predicted protein An12g10350 - Aspergillus niger	5.42683	9.23569	5.62479	5.09337	5.27718	1.7462	-0.403585	1.77764	-0.29022	-0.594547	-0.489288	251	99 UNCLASSIFIED PROTEINS
An11g06990	similarity to UV damage nucleotide excision repair protein Rph16 - Schizosaccharomyces pombe	10.6886	6.98786	6.95749	6.51088	6.77957	1.74536	1.77827	-0.34206	-0.359464	-0.615344	-0.461402	23	03 CELL CYCLE AND DNA PROCESSING	03.01 DNA processing	03.01.05 DNA recombination and DNA repair	03.01.05.01 DNA repair	40 SUBCELLULAR LOCALISATION	40.10 nucleus
An18e04890	trnaDgtc	7.40767	3.63026	3.55355	4.97993	3.22491	1.7281	1.64828	-0.537588	-0.581975	0.243427	-0.772148	4	trna
An01g14900	strong similarity to high-affinity nicotinic acid permease TNA1 - Saccharomyces cerevisiae	4.58858	4.58858	8.37018	4.28615	4.67501	1.72168	-0.414201	-0.414201	1.78226	-0.589859	-0.363999	148	01 METABOLISM	01.05 C-compound and carbohydrate metabolism	01.05.07 C-compound, carbohydrate transport	08 CELLULAR TRANSPORT AND TRANSPORT MECHANISMS	08.19 cellular import	67 TRANSPORT FACILITATION	67.07 C-compound and carbohydrate transporters	67.19 allantoin and allantoate transporters
An15g00410	strong similarity to acetate-inducible gene aciA - Emericella nidulans	6.8163	6.7982	10.5328	6.69682	6.66199	1.69597	-0.403852	-0.41453	1.78752	-0.474302	-0.49484	160	99 UNCLASSIFIED PROTEINS
An04g03990	hypothetical protein	5.91862	7.15152	9.74077	9.44237	9.36512	1.69576	-1.41827	-0.69123	0.835667	0.659694	0.614141	61	99 UNCLASSIFIED PROTEINS
An01e02450	trnaDgtc	7.73805	4.1001	3.75648	5.54441	3.93211	1.67994	1.62138	-0.544145	-0.748686	0.315596	-0.64414	6	trna
An01g07250	strong similarity to 7.7 kD subunit of DNA-directed RNA polymerase II ABC10 alpha - Saccharomyces cerevisiae	6.43617	10.1024	6.44206	6.12795	6.44206	1.67819	-0.401599	1.78304	-0.398091	-0.58526	-0.398091	270	04 TRANSCRIPTION	04.05 mRNA transcription	04.05.01 mRNA synthesis	04.05.01.01 general transcription activities	40 SUBCELLULAR LOCALISATION	40.10 nucleus
An18e03840	trnaDgtc	7.27582	3.55061	3.42429	4.7295	3.29355	1.67792	1.68129	-0.538847	-0.614133	0.163741	-0.692052	3	trna
An18g05720	strong similarity to hypothetical protein YBR214w - Saccharomyces cerevisiae	5.3498	9.07037	5.75824	5.4197	5.04348	1.66416	-0.467813	1.76789	-0.222383	-0.42581	-0.651882	249	99 UNCLASSIFIED PROTEINS
An12g10350	strong similarity to the hypothetical protein An15g07090 - Aspergillus niger	8.69093	9.80238	5.88285	6.22746	7.45894	1.65017	0.653523	1.32706	-1.04818	-0.839341	-0.0930645	305	99 UNCLASSIFIED PROTEINS
An04g03530	strong similarity to NAD-dependent D-arabinitol dehydrogenase ARD - Candida tropicalis	5.93188	7.39274	9.43724	5.65804	5.6313	1.63779	-0.536308	0.355661	1.60399	-0.703511	-0.719834	205	01 METABOLISM	01.05 C-compound and carbohydrate metabolism	01.05.01 C-compound and carbohydrate utilization
An11g09570	strong similarity to cytoplasmic ribosomal protein of the large subunit L37.B - Saccharomyces cerevisiae	5.15474	8.45341	5.57881	4.44356	4.62908	1.62844	-0.305313	1.72036	-0.0448953	-0.742034	-0.628114	231	05 PROTEIN SYNTHESIS	05.01 ribosome biogenesis	40 SUBCELLULAR LOCALISATION	40.03 cytoplasm
An17g02390	strong similarity to cytoplasmic ribosomal protein of the small subunit RP10B - Saccharomyces cerevisiae [putative sequencing error]	5.25157	8.63221	7.48319	4.86618	5.51959	1.62715	-0.675401	1.40225	0.69609	-0.91225	-0.510685	225	05 PROTEIN SYNTHESIS	05.01 ribosome biogenesis	40 SUBCELLULAR LOCALISATION	40.03 cytoplasm
An11g10110	similarity to protein SRB8 - Saccharomyces cerevisiae	5.01715	5.01715	8.52856	5.00992	4.69201	1.61358	-0.394037	-0.394037	1.78213	-0.398517	-0.595539	189	04 TRANSCRIPTION	04.05 mRNA transcription	04.05.01 mRNA synthesis	04.05.01.04 transcriptional control	40 SUBCELLULAR LOCALISATION	40.10 nucleus
An01e07880	trnaEctc	5.20577	4.59245	4.29963	4.51219	8.17575	1.61125	-0.0939543	-0.474607	-0.656342	-0.524418	1.74932	91	trna
An01e13800	trnaEctc	5.43765	4.72477	4.35261	5.14478	8.37133	1.59966	-0.105386	-0.551026	-0.783678	-0.288465	1.72855	92	trna
An02g14180	questionable ORF	5.18047	5.29413	8.80649	5.23543	5.27742	1.59252	-0.488735	-0.41736	1.78817	-0.454223	-0.427857	163	99 UNCLASSIFIED PROTEINS
An01g04640	strong similarity to topoisomerase I CaTOP1 - Candida albicans	5.43985	9.08692	5.99029	5.38404	5.47213	1.5909	-0.524733	1.76773	-0.178741	-0.559811	-0.504441	244	03 CELL CYCLE AND DNA PROCESSING	03.01 DNA processing	03.01.03 DNA synthesis and replication	03.01.05 DNA recombination and DNA repair	40 SUBCELLULAR LOCALISATION	40.10 nucleus
An12g07810	strong similarity to ubiquitin-conjugating enzyme 2 UCE2 patent CN1268564-A - Homo sapiens	4.89389	4.8352	8.31515	4.90874	4.62118	1.56965	-0.395595	-0.432985	1.78404	-0.386131	-0.569329	188	06 PROTEIN FATE (folding, modification, destination)	06.07 protein modification	06.07.05 modification by ubiquitination, deubiquitination	06.13 proteolytic degradation	06.13.01 cytoplasmic and nuclear degradation	40 SUBCELLULAR LOCALISATION	40.03 cytoplasm	40.10 nucleus
An04g08980	strong similarity to cytoplasmic ribosomal protein of the large subunit L43A - Saccharomyces cerevisiae	6.39935	9.64516	9.48236	6.51818	8.32173	1.56032	-1.07286	1.00736	0.903022	-0.996702	0.159183	129	05 PROTEIN SYNTHESIS	05.01 ribosome biogenesis	40 SUBCELLULAR LOCALISATION	40.03 cytoplasm
An08g00100	similarity to hypothetical protein SPAC1805.07c - Schizosaccharomyces pombe	7.072	10.295	6.80964	6.87755	6.89999	1.51474	-0.342518	1.78521	-0.515725	-0.470889	-0.456075	282	99 UNCLASSIFIED PROTEINS
An15g05850	similarity to unknown protein of IMAGE clone 4154303 - Homo sapiens	6.4152	6.51276	9.84574	6.36397	6.57265	1.51359	-0.480222	-0.415771	1.78626	-0.514069	-0.376199	165	99 UNCLASSIFIED PROTEINS
An12g03580	strong similarity to microsomal glutathione S-transferase 3 MGST3 - Homo sapiens	4.95575	8.2084	4.98898	4.98898	4.5388	1.50593	-0.38543	1.77446	-0.363363	-0.363363	-0.662308	258	06 PROTEIN FATE (folding, modification, destination)	06.07 protein modification	06.07.99 other protein modifications	11 CELL RESCUE, DEFENSE AND VIRULENCE	11.07 detoxification	11.07.03 detoxification by modification
An12g03620	similarity to polyadenylation factor I subunit 2 PFS2 - Saccharomyces cerevisiae [truncated ORF]	4.29408	4.19394	4.26366	7.60601	4.24382	1.5018	-0.416979	-0.483661	-0.437239	1.78833	-0.450449	81	04 TRANSCRIPTION	04.05 mRNA transcription	04.05.01 mRNA synthesis
An15e07410	trnaYgta	10.8561	8.14476	7.78025	7.4711	7.07757	1.5003	1.72643	-0.0807835	-0.323741	-0.5298	-0.792103	38	trna
An16g04970	strong similarity to arginine-specific carbamoyl-phosphate synthase large chain CPA2 - Saccharomyces cerevisiae	7.90317	4.78648	4.61172	4.47729	4.4995	1.48507	1.78277	-0.315912	-0.433588	-0.524113	-0.509155	35	01 METABOLISM	01.01 amino acid metabolism	01.01.01 amino acid biosynthesis	01.01.01.01 assimilation of ammonia, biosynthesis of the glutamate group	01.01.01.01.02 biosynthesis of the glutamate group (proline, hydroxyprolin, arginine, glutamine, glutamate)	01.01.01.01.02.03 biosynthesis of arginine	01.03 nucleotide metabolism	01.03.04 pyrimidine nucleotide metabolism
An07g03880	serine proteinase pepC - Aspergillus niger [putative frameshift]	7.25683	8.36922	10.4941	7.57795	6.78062	1.46017	-0.574531	0.187292	1.64252	-0.354614	-0.900669	203	06 PROTEIN FATE (folding, modification, destination)	06.13 proteolytic degradation	40 SUBCELLULAR LOCALISATION	40.25 vacuole or lysosome
An02g10980	weak similarity to hypothetical protein An07g02310 - Aspergillus niger	11.3011	10.53	8.35879	8.29852	8.43305	1.42498	1.34517	0.803995	-0.719662	-0.761957	-0.667546	48	99 UNCLASSIFIED PROTEINS
An04g06260	strong similarity to peptide synthase TycC - Bacillus brevis	4.56163	4.58137	7.72326	4.44122	4.58318	1.42398	-0.432941	-0.41908	1.78733	-0.517504	-0.417809	166	01 METABOLISM	01.20 secondary metabolism	01.20.37 biosynthesis of peptide derived compounds	01.20.37.03 biosynthesis of peptide antibiotics
An02g03540	strong similarity to hexose transport protein HXT3 - Saccharomyces cerevisiae	4.3091	4.11837	4.30047	4.52327	7.47309	1.42058	-0.447537	-0.581797	-0.453611	-0.29677	1.77972	95	01 METABOLISM	01.05 C-compound and carbohydrate metabolism	01.05.07 C-compound, carbohydrate transport	08 CELLULAR TRANSPORT AND TRANSPORT MECHANISMS	08.19 cellular import	67 TRANSPORT FACILITATION	67.07 C-compound and carbohydrate transporters
An01g02820	hypothetical protein	4.22363	7.50957	4.54455	4.50116	4.3764	1.39113	-0.580416	1.78164	-0.349721	-0.380914	-0.470593	291	99 UNCLASSIFIED PROTEINS
An18g06670	strong similarity to hypothetical 2-hydroxyhepta-2,4-diene-1,7-dioate isomerase BH2000 - Bacillus halodurans	4.84179	4.76157	7.89198	4.73428	4.89376	1.38072	-0.422163	-0.480262	1.78697	-0.500024	-0.384518	168	99 UNCLASSIFIED PROTEINS
An07g01960	strong similarity to stearoyl-CoA desaturase P-ole1 - Pichia angusta	9.00214	5.96403	5.95613	5.80316	5.96403	1.37926	1.78664	-0.416067	-0.421797	-0.532709	-0.416067	30	01 METABOLISM	01.06 lipid, fatty-acid and isoprenoid metabolism	01.06.01 lipid, fatty-acid and isoprenoid biosynthesis
An07g04300	strong similarity to 3-methylcrotonyl-CoA carboxylase (MCC) biotin-containing alpha subunit MCCA - Homo sapiens	5.89075	5.86455	8.8665	5.91026	5.56474	1.37526	-0.384374	-0.403423	1.77941	-0.370188	-0.621425	191	01 METABOLISM	01.01 amino acid metabolism	01.01.10 amino acid degradation (catabolism)	01.01.10.04 degradation of amino acids of the pyruvate family	01.01.10.04.03 degradation of leucine	01.05 C-compound and carbohydrate metabolism	01.05.01 C-compound and carbohydrate utilization	40 SUBCELLULAR LOCALISATION	40.16 mitochondrion
An01g10550	strong similarity to transposase Minos-2 - Drosophila hydei	9.14923	8.45454	10.0109	11.9528	10.8139	1.37468	-0.674354	-1.1797	-0.0475703	1.36506	0.536565	58	29 TRANSPOSABLE ELEMENTS, VIRAL AND PLASMID PROTEINS	29.07 proteins necessary for the integration or inhibition of transposon movement	40 SUBCELLULAR LOCALISATION	40.10 nucleus
An07g02010	strong similarity to multicatalytic endopeptidase complex chain Y7 PRE8 - Saccharomyces cerevisiae	5.91076	8.88282	6.0927	7.07991	5.45502	1.36469	-0.566783	1.61105	-0.433462	0.289933	-0.900737	209	06 PROTEIN FATE (folding, modification, destination)	06.13 proteolytic degradation	06.13.01 cytoplasmic and nuclear degradation	06.13.01.01 proteasomal degradation
An04g00880	similarity to cell division cycle protein CDC25 - Candida albicans	5.08766	5.16514	8.0454	4.98269	4.83524	1.35967	-0.393892	-0.336912	1.78144	-0.471098	-0.579541	187	03 CELL CYCLE AND DNA PROCESSING	03.03 cell cycle	03.03.01 mitotic cell cycle and cell cycle control	03.03.01.03 cell cycle checkpoints (checkpoints of morphogenesis, DNA-damage,-replication, mitotic phase and spindle)
An04g00410	strong similarity to dipeptidyl peptidase III - Rattus norvegicus	5.30036	8.30019	5.15802	5.74205	5.21368	1.33771	-0.480302	1.76222	-0.586705	-0.150117	-0.545096	276	06 PROTEIN FATE (folding, modification, destination)	06.13 proteolytic degradation	06.13.99 other proteolytic degradation
An12g01000	strong similarity to cholinesterase 1 ChE1 - Branchiostoma floridae	4.01634	4.0846	7.01666	4.22834	3.84299	1.33703	-0.464792	-0.413741	1.77922	-0.306238	-0.594451	175	01 METABOLISM	01.06 lipid, fatty-acid and isoprenoid metabolism	01.06.01 lipid, fatty-acid and isoprenoid biosynthesis	01.06.01.01 phospholipid biosynthesis
An16g04690	strong similarity to cytoplasmic ribosomal protein of the small subunit S17 - Saccharomyces cerevisiae	4.29171	7.11344	4.55192	4.29171	3.73515	1.32892	-0.380066	1.74326	-0.184259	-0.380066	-0.798868	253	05 PROTEIN SYNTHESIS	05.01 ribosome biogenesis	40 SUBCELLULAR LOCALISATION	40.03 cytoplasm
An15g06470	similarity to signal sequence receptor alpha chain - Canis lupus familiaris	5.89127	8.62306	5.84199	5.61201	5.40735	1.3267	-0.289341	1.76975	-0.326483	-0.499836	-0.654092	259	06 PROTEIN FATE (folding, modification, destination)	06.04 protein targeting, sorting and translocation	08 CELLULAR TRANSPORT AND TRANSPORT MECHANISMS	08.07 vesicular transport (Golgi network, etc.)	40 SUBCELLULAR LOCALISATION	40.07 endoplasmic reticulum
An04g09550	strong similarity to 4-Hydroxyacetophenone monooxygenase hapE - Pseudomonas fluorescens	5.97035	8.93339	5.87415	6.10311	6.08619	1.31137	-0.475145	1.78436	-0.548501	-0.373905	-0.386813	278	01 METABOLISM	01.05 C-compound and carbohydrate metabolism	01.05.01 C-compound and carbohydrate utilization	01.05.01.01 C-compound, carbohydrate catabolism
An02g10450	strong similarity to GTP-binding protein VPS1 - Saccharomyces cerevisiae	6.6013	9.38631	6.34526	6.36724	6.63334	1.30333	-0.357078	1.77976	-0.553526	-0.536659	-0.332497	268	03 CELL CYCLE AND DNA PROCESSING	03.03 cell cycle	03.03.02 meiosis	06 PROTEIN FATE (folding, modification, destination)	06.04 protein targeting, sorting and translocation	08 CELLULAR TRANSPORT AND TRANSPORT MECHANISMS	08.07 vesicular transport (Golgi network, etc.)	30 CONTROL OF CELLULAR ORGANIZATION	30.25 vacuole or lysosome
An02g03570	strong similarity to membrane protein YBR159w - Saccharomyces cerevisiae	5.10105	5.01404	4.77074	4.83195	7.82322	1.30101	-0.312954	-0.379826	-0.566842	-0.519789	1.77941	112	01 METABOLISM	01.05 C-compound and carbohydrate metabolism	01.05.01 C-compound and carbohydrate utilization	01.06 lipid, fatty-acid and isoprenoid metabolism	01.06.01 lipid, fatty-acid and isoprenoid biosynthesis
An08g10750	strong similarity to hypothetical protein SPBC3B8.06 - Schizosaccharomyces pombe	3.77465	3.59504	6.6328	3.77465	3.78238	1.29982	-0.413331	-0.551511	1.78555	-0.413331	-0.40738	176	99 UNCLASSIFIED PROTEINS
An03g06200	hypothetical protein	4.07255	6.84438	4.07255	3.79119	3.9089	1.29481	-0.359405	1.78131	-0.359405	-0.576709	-0.485793	250	99 UNCLASSIFIED PROTEINS
An02g13850	strong similarity to cytoplasmic ribosomal protein of the large subunit URP1 - Saccharomyces cerevisiae	7.98333	10.4799	8.99539	7.18768	7.78114	1.29135	-0.388866	1.54445	0.394859	-1.005	-0.545441	226	05 PROTEIN SYNTHESIS	05.01 ribosome biogenesis	40 SUBCELLULAR LOCALISATION	40.03 cytoplasm
An02g08810	hypothetical protein	7.29822	7.53946	9.94941	7.3479	9.50852	1.29087	-0.798279	-0.611405	1.25551	-0.759795	0.91397	132	99 UNCLASSIFIED PROTEINS
An15g07090	strong similarity to predicted protein An12g10350 - Aspergillus niger	5.58549	8.51757	5.70684	6.06726	5.39241	1.28911	-0.518515	1.75598	-0.42438	-0.144794	-0.668292	275	99 UNCLASSIFIED PROTEINS
An01g07350	strong similarity to the ubiquitin-conjugating-enzyme-like protein MMS2 - Saccharomyces cerevisiae	3.97589	4.43597	4.39648	7.10565	4.23827	1.28466	-0.665201	-0.307073	-0.337808	1.77105	-0.460966	85	03 CELL CYCLE AND DNA PROCESSING	03.01 DNA processing	03.01.05 DNA recombination and DNA repair	03.01.05.01 DNA repair	40 SUBCELLULAR LOCALISATION	40.10 nucleus
An18g03730	weak similarity to hypothetical protein CG2779 - Drosophila melanogaster	4.75505	4.75505	7.28791	4.1788	4.23969	1.28429	-0.224443	-0.224443	1.74774	-0.673134	-0.625724	197	99 UNCLASSIFIED PROTEINS
An02g14990	strong similarity to ubiquitin carboxyl-terminal hydrolase T UBP1 - Homo sapiens	5.41772	5.36938	5.42032	5.41269	8.23453	1.26556	-0.437125	-0.475322	-0.43507	-0.441097	1.78861	102	06 PROTEIN FATE (folding, modification, destination)	06.07 protein modification	06.07.05 modification by ubiquitination, deubiquitination
An15e07420	trnaYgta	8.91952	6.37379	6.21117	6.12416	5.80673	1.26494	1.76486	-0.247663	-0.376224	-0.445012	-0.695958	43	trna
An01g05510	strong similarity to Arp2 or 3 complex 34 kD subunit - Homo sapiens	4.20786	4.20786	4.20786	4.24912	7.0248	1.25529	-0.455386	-0.455386	-0.455386	-0.422515	1.78867	103	08 CELLULAR TRANSPORT AND TRANSPORT MECHANISMS	08.22 cytoskeleton-dependent transport	08.22.02 actin dependent transport	40 SUBCELLULAR LOCALISATION	40.04 cytoskeleton
An07g03070	strong similarity to mitochondrial carrier protein ARALAR2 - Homo sapiens	5.59408	5.5673	8.36135	6.02362	5.35725	1.24282	-0.472024	-0.493574	1.75459	-0.126406	-0.662585	181	08 CELLULAR TRANSPORT AND TRANSPORT MECHANISMS	08.04 mitochondrial transport
An04g00460	hypothetical protein	7.07162	8.95927	6.89866	9.46938	6.96337	1.23969	-0.645996	0.876675	-0.785513	1.28815	-0.73332	212	99 UNCLASSIFIED PROTEINS
An02g13840	strong similarity to cytoplasmic ribosomal protein of the small subunit S9 - Homo sapiens	7.11791	9.39227	6.67535	6.70836	6.30118	1.23794	-0.0978297	1.73938	-0.455322	-0.428654	-0.757575	263	05 PROTEIN SYNTHESIS	05.01 ribosome biogenesis	40 SUBCELLULAR LOCALISATION	40.03 cytoplasm
An02g06360	similarity to arp2 or 3 complex 16kD subunit arc16 - Homo sapiens	10.6424	8.01141	7.80522	8.06673	7.7321	1.23259	1.77744	-0.357105	-0.524394	-0.312227	-0.58371	13	08 CELLULAR TRANSPORT AND TRANSPORT MECHANISMS	08.22 cytoskeleton-dependent transport	08.22.02 actin dependent transport	30 CONTROL OF CELLULAR ORGANIZATION	30.04 cytoskeleton	40 SUBCELLULAR LOCALISATION	40.04 cytoskeleton
An18g06270	strong similarity to 14-3-3 protein homolog - Lentinula edodes [putative sequencing error]	6.20857	8.75542	6.19514	5.7976	5.93403	1.22963	-0.300564	1.77067	-0.311486	-0.634788	-0.523834	265	03 CELL CYCLE AND DNA PROCESSING	03.03 cell cycle	03.03.01 mitotic cell cycle and cell cycle control	10 CELLULAR COMMUNICATION or SIGNAL TRANSDUCTION MECHANISM	10.01 intracellular signalling	10.01.01 unspecified signal transduction	14 CELL FATE	14.01 cell growth or morphogenesis
An01g11520	polygalacturonase pgaI - Aspergillus niger	7.97896	8.54168	6.34901	5.56091	7.22882	1.20367	0.703753	1.17125	-0.6504	-1.30514	0.0805429	307	01 METABOLISM	01.05 C-compound and carbohydrate metabolism	01.05.01 C-compound and carbohydrate utilization
An14g05320	strong similarity to cell cycle regulator p21 protein, Wos2 - Schizosaccharomyces pombe	6.19571	8.89193	6.12183	6.08322	7.10656	1.20179	-0.569274	1.67425	-0.630747	-0.662873	0.188648	223	03 CELL CYCLE AND DNA PROCESSING	03.03 cell cycle	03.03.01 mitotic cell cycle and cell cycle control	06 PROTEIN FATE (folding, modification, destination)	06.01 protein folding and stabilization
An08g06940	strong similarity to histone H4.1 - Emericella nidulans	6.66252	9.39425	6.90518	6.53741	6.84721	1.19687	-0.506982	1.77541	-0.304242	-0.611516	-0.35267	271	04 TRANSCRIPTION	04.05 mRNA transcription	04.05.01 mRNA synthesis	04.05.01.01 general transcription activities	30 CONTROL OF CELLULAR ORGANIZATION	30.10 nucleus	30.10.03 organization of chromosome structure	40 SUBCELLULAR LOCALISATION	40.10 nucleus
An08g06940	strong similarity to histone H4.1 - Emericella nidulans	5.55947	8.31975	5.71976	5.57162	5.87804	1.18662	-0.547991	1.77817	-0.412908	-0.537752	-0.279524	273	04 TRANSCRIPTION	04.05 mRNA transcription	04.05.01 mRNA synthesis	04.05.01.01 general transcription activities	30 CONTROL OF CELLULAR ORGANIZATION	30.10 nucleus	30.10.03 organization of chromosome structure	40 SUBCELLULAR LOCALISATION	40.10 nucleus
An12g10350	strong similarity to the hypothetical protein An15g07090 - Aspergillus niger	10.5434	11.306	8.51904	8.735	9.69128	1.18313	0.663058	1.30759	-1.04799	-0.865456	-0.0571937	304	99 UNCLASSIFIED PROTEINS
An01g03710	hypothetical protein	8.27021	11.2234	9.67718	8.91873	8.60005	1.17583	-0.908043	1.60354	0.28853	-0.356501	-0.627523	235	99 UNCLASSIFIED PROTEINS
An16g08470	similarity to hypothetical cell growth regulator OS-9 - Homo sapiens	8.11875	8.28261	10.5305	7.84219	7.62407	1.17404	-0.30738	-0.167808	1.74686	-0.542943	-0.728729	200	99 UNCLASSIFIED PROTEINS
An15g01380	strong similarity to Synaptobrevin homolog v-SNARE Sec22 - Saccharomyces cerevisiae	5.49294	5.49685	5.33577	5.54908	8.05342	1.15869	-0.425194	-0.421825	-0.560837	-0.376746	1.7846	98	06 PROTEIN FATE (folding, modification, destination)	06.04 protein targeting, sorting and translocation	08 CELLULAR TRANSPORT AND TRANSPORT MECHANISMS	08.07 vesicular transport (Golgi network, etc.)	40 SUBCELLULAR LOCALISATION	40.09 intracellular transport vesicles
An07g03750	strong similarity to phosphatidylinositol-phosphatidylcholine transfer protein SEC14 - Yarrowia lipolytica	5.91437	8.642	6.16722	6.12473	6.04217	1.15778	-0.573275	1.78264	-0.354882	-0.391587	-0.462895	292	06 PROTEIN FATE (folding, modification, destination)	06.04 protein targeting, sorting and translocation	08 CELLULAR TRANSPORT AND TRANSPORT MECHANISMS	08.07 vesicular transport (Golgi network, etc.)	25 DEVELOPMENT (Systemic)	25.01 fungal or microorganismic development	40 SUBCELLULAR LOCALISATION	40.08 Golgi	40.09 intracellular transport vesicles
An12g08090	weak similarity to actin filament-binding protein b-nexilin - Rattus norvegicus	6.24763	6.24763	8.67726	6.24763	5.87637	1.13947	-0.361287	-0.361287	1.77096	-0.361287	-0.6871	194	40 SUBCELLULAR LOCALISATION	40.04 cytoskeleton
An07g08300	cyclophilin-like peptidyl prolyl cis-trans isomerase cypH - Aspergillus niger	9.45313	7.10798	6.99155	6.64812	6.99155	1.13932	1.7683	-0.290074	-0.392264	-0.6937	-0.392264	26	06 PROTEIN FATE (folding, modification, destination)	06.01 protein folding and stabilization
An15g00760	strong similarity to translation elongation factor eEF-1 gamma chain - Artemia sp. [truncated ORF]	4.54281	7.2335	4.96737	4.68489	4.65382	1.13836	-0.591787	1.77187	-0.218831	-0.466979	-0.494273	243	05 PROTEIN SYNTHESIS	05.04 translation	05.04.02 elongation	40 SUBCELLULAR LOCALISATION	40.03 cytoplasm
An09g06410	hypothetical protein	7.84608	8.98145	7.7206	7.84509	10.3664	1.13641	-0.621116	0.37797	-0.731533	-0.621987	1.59667	119	99 UNCLASSIFIED PROTEINS
An16g04660	strong similarity to hypothetical protein - Schizosaccharomyces pombe	7.38523	9.88861	7.41031	7.38523	7.33312	1.12292	-0.441059	1.78829	-0.418718	-0.441059	-0.487457	280	99 UNCLASSIFIED PROTEINS
An14g02090	hypothetical protein	8.47144	6.41243	5.86446	6.05433	5.76069	1.12278	1.74457	-0.0892735	-0.577329	-0.408222	-0.669744	40	99 UNCLASSIFIED PROTEINS
An11g11290	similarity to hypothetical protein CX157 - Homo sapiens	7.98392	6.50921	5.62985	5.14465	5.66597	1.11816	1.60729	0.288408	-0.498027	-0.931948	-0.465719	51	99 UNCLASSIFIED PROTEINS
An11g11310	strong similarity to histone H2B - Aspergillus nidulans	5.91754	8.38318	6.12002	5.84303	5.73687	1.11738	-0.431894	1.77474	-0.250686	-0.498576	-0.593585	245	03 CELL CYCLE AND DNA PROCESSING	03.01 DNA processing	03.01.03 DNA synthesis and replication	04 TRANSCRIPTION	04.05 mRNA transcription	04.05.01 mRNA synthesis	04.05.01.01 general transcription activities	30 CONTROL OF CELLULAR ORGANIZATION	30.10 nucleus
An03g04280	strong similarity to pyridoxine synthesis component pyroA - Aspergillus nidulans	6.60149	6.5755	9.06841	6.52025	6.59973	1.11591	-0.422605	-0.445895	1.78808	-0.495404	-0.424176	167	01 METABOLISM	01.07 metabolism of vitamins, cofactors, and prosthetic groups	01.07.01 biosynthesis of vitamins, cofactors, and prosthetic groups
An01e01100	5S ribosomal RNA	10.421	9.78818	8.75273	7.48883	9.34632	1.1156	1.13089	0.563608	-0.364551	-1.49748	0.167533	306	rRNA
An08g02030	strong similarity to hypothetical protein An08g02060 - Aspergillus niger	4.52625	4.58497	4.41462	7.00256	4.68068	1.10032	-0.468557	-0.41519	-0.570015	1.78197	-0.328212	74	99 UNCLASSIFIED PROTEINS
An02g05990	hypothetical protein [truncated ORF]	5.91609	8.27446	5.98396	5.73531	5.69596	1.09855	-0.368729	1.77807	-0.306944	-0.533289	-0.56911	248	99 UNCLASSIFIED PROTEINS
An01g05190	strong similarity to hypothetical protein SPBC15D4.16 - Schizosaccharomyces pombe	6.02873	6.22752	5.98207	6.71262	8.58514	1.08891	-0.623084	-0.440527	-0.665936	0.00495849	1.72459	87	99 UNCLASSIFIED PROTEINS
An16g06990	endo-polygalacturonase A pgaA - Aspergillus niger [possible sequencing error]	7.93388	8.40299	6.62777	5.67388	7.38571	1.08127	0.674234	1.10809	-0.533699	-1.41589	0.167269	308	01 METABOLISM	01.05 C-compound and carbohydrate metabolism	01.05.01 C-compound and carbohydrate utilization	01.05.01.01 C-compound, carbohydrate catabolism	01.05.01.01.01 sugar, glucoside, polyol and carboxylate catabolism	01.20 secondary metabolism	01.20.50 catabolism of secondary metabolites	40 SUBCELLULAR LOCALISATION
An11g09370	strong similarity to 13.7 kD subunit of DNA-directed RNA polymerase I RPA12 - Saccharomyces cerevisiae	3.91826	6.3136	3.91826	3.87293	3.89406	1.07917	-0.431037	1.78858	-0.431037	-0.473045	-0.453459	281	04 TRANSCRIPTION	04.01 rRNA transcription	04.01.01 rRNA synthesis	40 SUBCELLULAR LOCALISATION	40.10 nucleus
An04g07200	strong similarity to kynureninase - Rattus norvegicus	5.89816	8.27509	6.04186	5.80764	5.77196	1.07621	-0.428146	1.78045	-0.294623	-0.512261	-0.545418	246	01 METABOLISM	01.01 amino acid metabolism	01.01.10 amino acid degradation (catabolism)	01.01.10.05 degradation of amino acids of the cysteine-aromatic group	01.01.10.05.07 degradation of tryptophan	01.07 metabolism of vitamins, cofactors, and prosthetic groups	01.07.01 biosynthesis of vitamins, cofactors, and prosthetic groups
An09g00650	similarity to hypothetical protein F9K20.18 - Arabidopsis thaliana	5.15892	7.13154	5.1243	4.22695	5.15892	1.06754	-0.188476	1.65934	-0.220909	-1.06148	-0.188476	239	99 UNCLASSIFIED PROTEINS
An07g05240	hypothetical protein	4.595	4.60823	4.63323	7.02309	4.80724	1.05985	-0.507957	-0.495469	-0.471882	1.78301	-0.307705	73	99 UNCLASSIFIED PROTEINS
An11g07620	strong similarity to the hypothetical protein encoded by An08g09040 - Aspergillus niger	6.72882	4.48167	4.44204	4.63869	4.06538	1.05949	1.7532	-0.367774	-0.405174	-0.219565	-0.760689	17	99 UNCLASSIFIED PROTEINS
An05e01950	trnaYgta	9.19513	7.30993	6.98512	6.75203	6.59833	1.05596	1.7302	-0.0550964	-0.362696	-0.583427	-0.728985	39	trna
An02g06050	strong similarity to cytoplasmic ribosomal protein of the small subunit S16.e - Saccharomyces cerevisiae	7.23366	9.51041	7.29318	7.18316	6.9785	1.05239	-0.385904	1.7775	-0.329346	-0.433892	-0.62836	255	05 PROTEIN SYNTHESIS	05.01 ribosome biogenesis	40 SUBCELLULAR LOCALISATION	40.03 cytoplasm
An04g08980	strong similarity to cytoplasmic ribosomal protein of the large subunit L43A - Saccharomyces cerevisiae	7.04281	8.28721	8.28253	6.86658	9.43469	1.05119	-0.894177	0.289622	0.285169	-1.06183	1.38122	118	05 PROTEIN SYNTHESIS	05.01 ribosome biogenesis	40 SUBCELLULAR LOCALISATION	40.03 cytoplasm
An18g04070	weak similarity to mucin 2, intestinal or tracheal - Rattus norvegicus	6.72251	5.26838	5.53264	4.32888	6.8132	1.04565	0.946194	-0.444456	-0.191728	-1.34294	1.03293	138	99 UNCLASSIFIED PROTEINS
An09g06780	strong similarity to the peroxisomal membrane protein 47 Pmp47 - Candida boidinii	5.45877	5.2788	7.58169	5.0638	5.36271	1.03474	-0.280638	-0.454557	1.771	-0.66234	-0.373467	149	30 CONTROL OF CELLULAR ORGANIZATION	30.19 peroxisome	40 SUBCELLULAR LOCALISATION	40.19 peroxisome
An02g14860	strong similarity to ornithine decarboxylase antizyme - Aspergillus nidulans	5.65869	5.70056	8.04304	5.66438	6.22083	1.02592	-0.583683	-0.542867	1.74043	-0.578135	-0.0357446	140	01 METABOLISM	01.01 amino acid metabolism	01.01.01 amino acid biosynthesis	01.01.01.03 urea cycle, biosynthesis of polyamines and creatine	01.01.01.03.01 urea cycle	01.01.01.03.02 biosynthesis of polyamines	01.01.04 regulation of amino acid metabolism	99 UNCLASSIFIED PROTEINS
An17g02240	strong similarity to cytoplasmic ribosomal protein of the large subunit L23a - Rattus norvegicus	5.95175	8.16046	6.09977	5.82415	5.81882	1.00691	-0.41636	1.77719	-0.269357	-0.543093	-0.548383	247	05 PROTEIN SYNTHESIS	05.01 ribosome biogenesis	40 SUBCELLULAR LOCALISATION	40.03 cytoplasm
An16g04410	strong similarity to hypothetical protein SPAC4C5.03 - Schizosaccharomyces cerevisiae	5.56712	5.49127	7.78999	5.45663	6.44986	1.00423	-0.581393	-0.656926	1.63211	-0.691419	0.297627	144	99 UNCLASSIFIED PROTEINS
An11g04370	strong similarity to cytochrome b5 - Mortierella alpina	6.98876	7.98364	8.72826	6.41844	6.50263	1.00177	-0.334994	0.658132	1.40144	-0.904308	-0.820268	206	01 METABOLISM	01.05 C-compound and carbohydrate metabolism	01.05.01 C-compound and carbohydrate utilization	01.06 lipid, fatty-acid and isoprenoid metabolism	01.06.01 lipid, fatty-acid and isoprenoid biosynthesis
An16g05970	similarity to UDP-glucuronosyltransferase UGT2B11 - Homo sapiens	5.49885	7.94668	5.85812	5.72664	5.86778	0.998967	-0.681465	1.76889	-0.321828	-0.453443	-0.312157	290	01 METABOLISM	01.05 C-compound and carbohydrate metabolism	01.05.01 C-compound and carbohydrate utilization
An02g06460	weak similarity to hypothetical protein MJ0147 - Methanococcus jannaschii	6.05464	6.08213	8.28335	6.14289	5.97094	0.99505	-0.4544	-0.426769	1.7854	-0.365709	-0.538518	173	99 UNCLASSIFIED PROTEINS
An01g01060	strong similarity to splicing factor spU2AF23 - Schizosaccharomyces pombe	5.94488	8.25637	6.58774	6.11317	5.88081	0.98966	-0.618106	1.71753	0.0314749	-0.448056	-0.682846	228	04 TRANSCRIPTION	04.05 mRNA transcription	04.05.05 mRNA processing (splicing, 5'-, 3'-end processing)	04.05.05.01 splicing	40 SUBCELLULAR LOCALISATION	40.10 nucleus
An01e12140	trnaGgcc	3.21879	3.28101	3.2177	5.45853	3.28644	0.987789	-0.479556	-0.416573	-0.480663	1.78787	-0.411076	77	trna
An08g07570	strong similarity to isopentenyl-diphosphate Delta-isomerase IDI1 - Saccharomyces cerevisiae	6.09553	8.16812	5.94378	5.72933	6.34504	0.982857	-0.367127	1.74162	-0.521521	-0.739709	-0.113262	274	01 METABOLISM	01.06 lipid, fatty-acid and isoprenoid metabolism	01.06.01 lipid, fatty-acid and isoprenoid biosynthesis	01.06.01.07 isoprenoid biosynthesis	40 SUBCELLULAR LOCALISATION	40.03 cytoplasm
An15g01260	weak similarity to the hypothetical protein C24A8.3 - Caenorhabditis elegans	6.97225	6.89542	9.14295	6.94292	6.99011	0.981294	-0.424418	-0.502715	1.78766	-0.454311	-0.406219	177	99 UNCLASSIFIED PROTEINS
An02g02160	hypothetical protein	7.87923	5.76986	5.76885	5.64885	5.61983	0.976148	1.78447	-0.376441	-0.377482	-0.500408	-0.530141	32	99 UNCLASSIFIED PROTEINS
An04g02020	strong similarity to cyclophilin B cypB - Aspergillus nidulans	5.76255	5.71155	7.79784	5.33556	5.8792	0.972178	-0.344366	-0.396832	1.74917	-0.783582	-0.224386	152	06 PROTEIN FATE (folding, modification, destination)	06.01 protein folding and stabilization	11 CELL RESCUE, DEFENSE AND VIRULENCE	11.01 stress response	40 SUBCELLULAR LOCALISATION	40.07 endoplasmic reticulum
An02g03380	strong similarity to the hypothetical protein encoded by An08g03700 - Aspergillus niger	7.20102	7.20102	6.9056	9.30487	7.96639	0.971387	-0.52992	-0.52992	-0.834049	1.6359	0.257986	55	99 UNCLASSIFIED PROTEINS
An11g03240	strong similarity to D-arabinitol 2-dehydrogenase ard - Candida tropicalis	5.26252	5.33928	5.36041	7.39693	5.0268	0.97044	-0.427301	-0.348201	-0.326426	1.77213	-0.670202	84	01 METABOLISM	01.05 C-compound and carbohydrate metabolism	01.05.01 C-compound and carbohydrate utilization
An02g06770	strong similarity to anti-silencing function protein ASF1 - Saccharomyces cerevisiae	8.13614	6.05455	5.99348	5.9102	5.95861	0.966042	1.7862	-0.36856	-0.431778	-0.517986	-0.467877	34	03 CELL CYCLE AND DNA PROCESSING	03.01 DNA processing	03.01.09 DNA restriction or modification	03.01.09.05 chromatin modification	04 TRANSCRIPTION	04.05 mRNA transcription	04.05.01 mRNA synthesis	04.05.01.01 general transcription activities	40 SUBCELLULAR LOCALISATION
An05g00050	strong similarity to prolidase - Suberites domuncula	4.99225	5.09094	7.22029	5.10613	5.25716	0.94777	-0.570927	-0.466794	1.7799	-0.450767	-0.291409	170	06 PROTEIN FATE (folding, modification, destination)	06.13 proteolytic degradation	06.13.01 cytoplasmic and nuclear degradation
An12g00660	similarity to indoleamine 2,3-dioxygenase - Mus musculus	4.405	5.57106	6.41223	4.34108	4.30445	0.947663	-0.635001	0.595462	1.48308	-0.702446	-0.7411	204	01 METABOLISM	01.01 amino acid metabolism	01.01.10 amino acid degradation (catabolism)	01.01.10.05 degradation of amino acids of the cysteine-aromatic group	01.01.10.05.07 degradation of tryptophan	01.07 metabolism of vitamins, cofactors, and prosthetic groups	01.07.01 biosynthesis of vitamins, cofactors, and prosthetic groups
An08g08740	strong similarity to cytoplasmic ribosomal protein of the small subunit S18 - Homo sapiens	7.05682	5.49174	7.08254	4.95077	5.96203	0.947402	1.00068	-0.6513	1.02783	-1.2223	-0.154901	136	05 PROTEIN SYNTHESIS	05.01 ribosome biogenesis	40 SUBCELLULAR LOCALISATION	40.03 cytoplasm
An01g13290	strong similarity to choline permease HNM1 - Saccharomyces cerevisiae	5.08254	4.84795	4.97183	5.77703	7.12046	0.943806	-0.505851	-0.754407	-0.623149	0.229993	1.65341	90	08 CELLULAR TRANSPORT AND TRANSPORT MECHANISMS	08.19 cellular import	67 TRANSPORT FACILITATION	67.10 amino-acid transporters
An08g01220	weak similarity to myb-related protein 2 OSMYB2 - Oryza sativa	5.48524	7.73628	5.72008	5.73211	5.62305	0.942636	-0.609055	1.77898	-0.359914	-0.347155	-0.462853	293	04 TRANSCRIPTION	04.05 mRNA transcription	04.05.01 mRNA synthesis	04.05.01.04 transcriptional control
An13g00320	strong similarity to expressed sequence tag seq id no:406 of patent WO200056762-A2 - Aspergillus niger	5.64816	5.81075	7.62504	5.23841	5.63092	0.93757	-0.365301	-0.191886	1.74321	-0.802337	-0.383685	154	99 UNCLASSIFIED PROTEINS
An18g06650	strong similarity to heat shock protein 30 hsp30 - Aspergillus nidulans	5.29992	5.26782	7.25757	5.28311	4.92401	0.936096	-0.327494	-0.361787	1.7638	-0.34545	-0.729068	193	06 PROTEIN FATE (folding, modification, destination)	06.01 protein folding and stabilization	11 CELL RESCUE, DEFENSE AND VIRULENCE	11.01 stress response
An08g02670	strong similarity to EST EMBLEST:BE758910 an_3167 - Aspergillus niger	4.73976	4.98185	5.28687	4.77886	6.93742	0.916228	-0.660523	-0.396301	-0.0633942	-0.617853	1.73807	124	99 UNCLASSIFIED PROTEINS
An01g12420	strong similarity to cytoplasmic ribosomal protein of the large subunit L17 - Rattus norvegicus	8.34015	6.79166	6.53399	5.85088	6.71689	0.913745	1.63441	-0.0602475	-0.342242	-1.08984	-0.14208	53	05 PROTEIN SYNTHESIS	05.01 ribosome biogenesis	40 SUBCELLULAR LOCALISATION	40.03 cytoplasm
An15g05960	strong similarity to EST EMBLEST:BE758842 - Aspergillus niger	5.90601	7.79973	6.13478	5.49225	6.88884	0.91197	-0.590272	1.48624	-0.339417	-1.04398	0.487424	219	99 UNCLASSIFIED PROTEINS
An18g03570	beta-glucosidase bgl1 - Aspergillus niger	6.29706	8.2098	6.17146	6.14685	6.12899	0.90742	-0.323744	1.78414	-0.462162	-0.489281	-0.508956	283	01 METABOLISM	01.05 C-compound and carbohydrate metabolism	01.05.01 C-compound and carbohydrate utilization	01.05.01.01 C-compound, carbohydrate catabolism	01.20 secondary metabolism	01.20.35 biosynthesis of secondary products derived from L-phenylalanine and L-tyrosine	01.20.35.01 biosynthesis of phenylpropanoids	01.20.35.01.07 biosynthesis of coumarins
An12g09970	similarity to the hypothetical protein An12g02180 - Aspergillus niger	5.97864	3.82187	4.03431	4.02525	3.96203	0.906366	1.78098	-0.598598	-0.364217	-0.374212	-0.443954	20	99 UNCLASSIFIED PROTEINS
An09g00960	similarity to EST an_2381 - Aspergillus niger	5.99552	7.91364	5.56783	6.0788	6.46211	0.901964	-0.452412	1.67418	-0.926588	-0.360077	0.0648924	285	99 UNCLASSIFIED PROTEINS
An01g04140	similarity to EST an_2919 - Aspergillus niger	4.7012	4.44424	6.66822	4.75234	4.82974	0.900015	-0.419939	-0.705436	1.76561	-0.363119	-0.277112	183	99 UNCLASSIFIED PROTEINS
An18g05810	strong similarity to cytoplasmic ribosomal protein of the small subunit S26 - Homo sapiens	5.84221	7.69893	5.65653	5.72622	6.88538	0.899082	-0.577972	1.48716	-0.784493	-0.706982	0.582291	220	05 PROTEIN SYNTHESIS	05.01 ribosome biogenesis	40 SUBCELLULAR LOCALISATION	40.03 cytoplasm
An03e03260	18S ribosomal RNA	11.106	11.0854	11.9919	12.9112	12.8751	0.898841	-0.987834	-1.0108	-0.00219619	1.02052	0.980313	59	rRNA
An02g12310	questionable ORF	5.87114	5.96935	5.82069	7.92091	6.07018	0.894218	-0.513653	-0.403819	-0.57006	1.7786	-0.291064	75	99 UNCLASSIFIED PROTEINS
An02g05880	strong similarity to 29.9 kD subunit of NADH:ubiquinone reductase - Neurospora crassa	5.64769	5.6592	5.6342	5.30859	7.53304	0.893434	-0.345688	-0.332814	-0.360796	-0.725238	1.76454	113	02 ENERGY	02.13 respiration	02.13.03 aerobic respiration	40 SUBCELLULAR LOCALISATION	40.16 mitochondrion	67 TRANSPORT FACILITATION	67.15 electron or hydrogen carrier
An12g04860	strong similarity to cytoplasmic ribosomal protein of the large subunit L30 - Saccharomyces cerevisiae	7.92738	8.68962	6.91134	6.59456	6.80786	0.891412	0.607159	1.46226	-0.532656	-0.888022	-0.648736	301	05 PROTEIN SYNTHESIS	05.01 ribosome biogenesis	40 SUBCELLULAR LOCALISATION	40.03 cytoplasm
An06g01790	hypothetical protein	5.48363	5.35789	5.40253	5.33528	7.38368	0.891242	-0.346674	-0.487756	-0.437676	-0.513126	1.78523	109	99 UNCLASSIFIED PROTEINS
An02g07570	strong similarity to ergosterol biosynthesis protein KES1 - Saccharomyces cerevisiae	5.78165	5.64531	7.73677	5.85192	5.73917	0.889642	-0.415129	-0.568382	1.78252	-0.336137	-0.462871	178	01 METABOLISM	01.06 lipid, fatty-acid and isoprenoid metabolism	01.06.01 lipid, fatty-acid and isoprenoid biosynthesis	08 CELLULAR TRANSPORT AND TRANSPORT MECHANISMS	08.07 vesicular transport (Golgi network, etc.)
An06g00990	strong similarity to fumarate reductase FRDS - Saccharomyces cerevisiae	8.28827	8.34144	8.25746	7.81495	10.0979	0.885087	-0.307022	-0.246952	-0.34184	-0.841794	1.73761	121	01 METABOLISM	01.05 C-compound and carbohydrate metabolism	01.05.01 C-compound and carbohydrate utilization	02 ENERGY	02.10 tricarboxylic-acid pathway (citrate cycle, Krebs cycle, TCA cycle)	40 SUBCELLULAR LOCALISATION	40.03 cytoplasm
An17g02110	weak similarity to hypothetical KIAA0324 protein - Homo sapiens	3.81842	3.80384	3.81842	5.78274	3.81791	0.880179	-0.442921	-0.459478	-0.442921	1.78881	-0.44349	80	99 UNCLASSIFIED PROTEINS
An16g06890	weak similarity to fibrinogen-binding protein - Staphylococcus aureus	6.29642	5.49922	6.14595	6.14595	7.86361	0.879329	-0.106683	-1.01329	-0.2778	-0.2778	1.67557	94	99 UNCLASSIFIED PROTEINS
An17g02140	strong similarity to vanadate resistance protein VAN2 - Saccharomyces cerevisiae	4.25297	3.94814	5.59514	4.43262	5.94239	0.879107	-0.661215	-1.00797	0.865528	-0.456866	1.26052	130	11 CELL RESCUE, DEFENSE AND VIRULENCE	11.07 detoxification	11.07.05 detoxification by export
An01g04140	similarity to EST an_2919 - Aspergillus niger	5.14459	5.00182	7.05205	4.97278	5.55498	0.873799	-0.45852	-0.62191	1.72443	-0.655139	0.01114	143	99 UNCLASSIFIED PROTEINS
An17g02120	strong similarity to 1,3-beta-glucan synthase gs-1 - Neurospora crassa	7.06487	6.03147	5.52093	4.84797	5.1395	0.87217	1.54089	0.356035	-0.229335	-1.00093	-0.666667	52	01 METABOLISM	01.05 C-compound and carbohydrate metabolism	01.05.01 C-compound and carbohydrate utilization	01.05.01.01 C-compound, carbohydrate catabolism	01.05.01.01.01 sugar, glucoside, polyol and carboxylate catabolism
An04g01260	strong similarity to golgi alpha-1,6 mannosyltransferase subunit ANP1 - Saccharomyces cerevisiae	4.59395	6.4328	4.81255	4.17259	4.65862	0.870684	-0.390673	1.72129	-0.139606	-0.874613	-0.316396	236	01 METABOLISM	01.05 C-compound and carbohydrate metabolism	01.05.01 C-compound and carbohydrate utilization	06 PROTEIN FATE (folding, modification, destination)	06.07 protein modification	06.07.02 modification with sugar residues (e.g. glycosylation)	08 CELLULAR TRANSPORT AND TRANSPORT MECHANISMS	08.07 vesicular transport (Golgi network, etc.)
An11g02140	strong similarity to mitochondrial inner membrane protein TIM17 involved in protein import - Saccharomyces cerevisiae	7.3574	7.93806	7.83228	5.93805	8.04719	0.870602	-0.074886	0.592078	0.470574	-1.7052	0.717429	127	06 PROTEIN FATE (folding, modification, destination)	06.04 protein targeting, sorting and translocation	08 CELLULAR TRANSPORT AND TRANSPORT MECHANISMS	08.04 mitochondrial transport	40 SUBCELLULAR LOCALISATION	40.16 mitochondrion	40.30 prokaryotic cell membrane (inner membrane of gram - bacteria)	67 TRANSPORT FACILITATION	67.11 peptide transporters
An12g07450	strong similarity to glucose sensor RGT2 - Saccharomyces cerevisiae	4.38611	6.49417	4.70532	4.55175	4.6239	0.869946	-0.650772	1.77243	-0.283842	-0.46038	-0.37744	289	10 CELLULAR COMMUNICATION or SIGNAL TRANSDUCTION MECHANISM	10.05 transmembrane signal transduction	13 REGULATION OF or INTERACTION WITH CELLULAR ENVIRONMENT	13.11 cellular sensing and response	13.11.03 chemoperception and response	13.11.03.01 perception of nutrients and nutritional adaptation	63 PROTEIN WITH BINDING FUNCTION OR COFACTOR REQUIREMENT (structural or catalytic)
An04g08140	weak similarity to Ras guanine nucleotide exchange factor RasGEFB - Dictyostelium discoideum	4.96491	5.0075	5.0075	6.94138	5.0075	0.869817	-0.483837	-0.434872	-0.434872	1.78845	-0.434872	76	99 UNCLASSIFIED PROTEINS
An03g00130	strong similarity to FAD-dependent L-sorbose dehydrogenase SDH - Gluconobacter oxydans	6.40392	8.39718	6.52459	6.35904	6.57941	0.86788	-0.517243	1.77945	-0.378206	-0.56896	-0.315044	272	01 METABOLISM	01.05 C-compound and carbohydrate metabolism	01.05.01 C-compound and carbohydrate utilization	01.05.01.01 C-compound, carbohydrate catabolism	01.05.01.01.01 sugar, glucoside, polyol and carboxylate catabolism
An04g08800	strong similarity to mitochondrial carrier Leu5p - Saccharomyces cerevisiae	5.75943	5.62947	7.62414	5.6147	5.86108	0.85921	-0.393774	-0.545024	1.77649	-0.562219	-0.275473	146	08 CELLULAR TRANSPORT AND TRANSPORT MECHANISMS	08.04 mitochondrial transport	40 SUBCELLULAR LOCALISATION	40.16 mitochondrion	67 TRANSPORT FACILITATION	67.07 C-compound and carbohydrate transporters
An01g05190	strong similarity to hypothetical protein SPBC15D4.16 - Schizosaccharomyces pombe	6.64553	6.78882	6.47555	7.12071	8.60337	0.858817	-0.560384	-0.393536	-0.758306	-0.0070821	1.71931	88	99 UNCLASSIFIED PROTEINS
An06g01370	strong similarity to Succinyl CoA: 3-oxoacid CoA transferase SCOT - Homo sapiens	7.40662	5.45154	5.66378	5.42006	5.47631	0.856643	1.77782	-0.504441	-0.256677	-0.541188	-0.475518	22	01 METABOLISM	01.05 C-compound and carbohydrate metabolism	01.05.01 C-compound and carbohydrate utilization	01.05.01.01 C-compound, carbohydrate catabolism	01.05.01.01.03 C-2 compound and organic acid catabolism	40 SUBCELLULAR LOCALISATION	40.16 mitochondrion
An09g02830	strong similarity to acylaminoacyl-peptidase DPP V - Aspergillus fumigatus	4.3619	6.2268	4.3619	4.3619	4.19045	0.856399	-0.39548	1.78212	-0.39548	-0.39548	-0.595681	256	06 PROTEIN FATE (folding, modification, destination)	06.13 proteolytic degradation	06.13.99 other proteolytic degradation	40 SUBCELLULAR LOCALISATION	40.27 extracellular or secretion proteins
An14g03510	strong similarity to the sorbitol dehydrogenase SDH - Rattus norvegicus	6.46309	8.0526	6.3034	5.9372	6.10602	0.850924	-0.128533	1.73945	-0.3162	-0.74655	-0.548163	266	01 METABOLISM	01.05 C-compound and carbohydrate metabolism	01.05.01 C-compound and carbohydrate utilization	01.05.01.01 C-compound, carbohydrate catabolism	01.05.01.01.01 sugar, glucoside, polyol and carboxylate catabolism	02 ENERGY
An16g01880	strong similarity to lysophospholipase - Aspergillus foetidus	5.5589	5.48744	5.83511	7.47591	5.53853	0.84758	-0.495861	-0.580164	-0.169973	1.76589	-0.519889	63	01 METABOLISM	01.06 lipid, fatty-acid and isoprenoid metabolism	01.06.04 breakdown of lipids, fatty acids and isoprenoids
An04g06940	similarity to hypothetical transcriptional regulator SPAC1399_1 - Schizosaccharomyces pombe	6.38768	6.38768	8.19084	6.309	6.19793	0.840014	-0.365406	-0.365406	1.78117	-0.45907	-0.591293	186	04 transcription	04.05 mrna transcription	04.05.01 mrna synthesis	04.05.01.04 transcriptional control	04.05.01.04.01 transcriptional activator
An02g09090	strong similarity to the mutarotase enzyme from patent JP07039380-A - Sus scrofa	5.01576	5.24961	7.00132	5.08833	5.20569	0.83763	-0.592598	-0.313421	1.77785	-0.50597	-0.365858	158	01 METABOLISM	01.05 C-compound and carbohydrate metabolism	01.05.01 C-compound and carbohydrate utilization
An04e04250	trnaGgcc	3.22163	3.14	3.22163	5.0597	3.19649	0.834611	-0.414873	-0.512682	-0.414873	1.78743	-0.444999	82	trna
An08g08750	carboxypeptidase Y cpy of patent WO9609397-A1 - Aspergillus niger	5.44279	7.23788	5.44279	5.4294	5.22151	0.83434	-0.374051	1.77746	-0.374051	-0.390096	-0.639258	257	06 PROTEIN FATE (folding, modification, destination)	06.13 proteolytic degradation	06.13.04 lysosomal and vacuolar degradation
An18g04790	strong similarity to thioltransferase glutaredoxin - Oryza sativa	5.31363	7.30396	5.74396	5.24175	5.78375	0.834198	-0.675836	1.71009	-0.159974	-0.762002	-0.112276	218	06 PROTEIN FATE (folding, modification, destination)	06.07 protein modification	06.07.99 other protein modifications
An17g00620	hypothetical protein	5.19943	5.44733	7.18269	5.28588	5.39735	0.833043	-0.603936	-0.30635	1.7768	-0.500163	-0.366355	156	99 UNCLASSIFIED PROTEINS
An08g08190	weak similarity to CDP-3,6-dideoxy-L-glycero-D-glycero-4-hexulose-4-reductase - Yersinia pseudotuberculosis	5.66031	4.01945	3.81159	3.63591	3.83234	0.832016	1.76486	-0.207288	-0.457123	-0.668264	-0.432181	27	11 CELL RESCUE, DEFENSE AND VIRULENCE	11.05 Disease, virulence and defense	11.05.01 resistance proteins	11.05.99 other disease and defense related proteins
An02g09970	strong similarity to cephalosporin C biosynthesis protein patent JP09009966-A - Acremonium chrysogenum	4.22922	4.14138	4.11545	4.24336	6.03112	0.828616	-0.389669	-0.495679	-0.526968	-0.372602	1.78492	99	01 METABOLISM	01.20 secondary metabolism	01.20.37 biosynthesis of peptide derived compounds	01.20.37.03 biosynthesis of peptide antibiotics	11 CELL RESCUE, DEFENSE AND VIRULENCE	11.07 detoxification	11.07.05 detoxification by export	67 TRANSPORT FACILITATION	67.28 drug transporters
An01g04920	strong similarity to cytoplasmic ribosomal protein of the large subunit L29 - Saccharomyces cerevisiae	5.24843	5.88466	5.54821	5.46981	7.3095	0.82462	-0.780598	-0.00905198	-0.417052	-0.512128	1.71883	123	05 PROTEIN SYNTHESIS	05.01 ribosome biogenesis	40 SUBCELLULAR LOCALISATION	40.03 cytoplasm
An12g01210	strong similarity to peptide transport protein PTR2 - Saccharomyces cerevisiae	6.59873	6.19128	5.25816	4.69561	4.92969	0.82308	1.29275	0.79772	-0.335978	-1.01944	-0.735048	50	08 CELLULAR TRANSPORT AND TRANSPORT MECHANISMS	08.19 cellular import	67 TRANSPORT FACILITATION	67.11 peptide transporters
An15e07430	trnaYgta	9.50631	8.20896	7.89848	7.60271	7.44843	0.821066	1.67262	0.0925463	-0.285597	-0.645833	-0.833735	37	trna
An08g04490	similarity to putative serine peptidase - Oryza sativa	7.86256	5.92746	6.5219	5.88353	6.19157	0.815086	1.6994	-0.674705	0.0545887	-0.728607	-0.350675	9	99 UNCLASSIFIED PROTEINS
An09e01780	trnaIaat	6.86901	5.17149	5.15096	4.89877	5.09983	0.80721	1.77278	-0.330177	-0.355609	-0.668035	-0.418953	25	trna
An11g01760	strong similarity to proteasome 20S core subunit Pre2p - Saccharomyces cerevisiae	6.1668	7.88003	6.07827	5.96066	6.1668	0.803593	-0.353055	1.77892	-0.463224	-0.609581	-0.353055	269	06 PROTEIN FATE (folding, modification, destination)	06.13 proteolytic degradation	06.13.01 cytoplasmic and nuclear degradation	06.13.01.01 proteasomal degradation	40 SUBCELLULAR LOCALISATION	40.03 cytoplasm	40.07 endoplasmic reticulum	40.10 nucleus
An16g06800	strong similarity to endoglucanase eglB - Aspergillus niger	7.13958	6.85086	8.76924	6.87335	7.13921	0.802993	-0.267588	-0.627135	1.7619	-0.59913	-0.268047	145	01 METABOLISM	01.05 C-compound and carbohydrate metabolism	01.05.01 C-compound and carbohydrate utilization	01.05.01.01 C-compound, carbohydrate catabolism	40 SUBCELLULAR LOCALISATION	40.27 extracellular or secretion proteins
An16g07080	hypothetical protein	7.02937	9.0801	7.57844	7.66406	7.25561	0.800884	-0.864226	1.69636	-0.178645	-0.0717447	-0.581741	297	99 UNCLASSIFIED PROTEINS
An03g03400	strong similarity to hypothetical protein An09g01460 - Aspergillus niger	4.70152	6.69747	4.98885	5.01216	5.08799	0.796193	-0.748664	1.75821	-0.387784	-0.358499	-0.263261	288	99 UNCLASSIFIED PROTEINS
An04g06640	weak similarity to hypothetical protein An08g02420 - Aspergillus niger	4.79098	4.73593	6.54315	4.85245	4.69681	0.795569	-0.418422	-0.487617	1.78399	-0.341157	-0.536793	174	99 UNCLASSIFIED PROTEINS
An12e06320	trnaTcgt	4.47582	5.14004	6.63633	5.19092	5.14004	0.794783	-1.05791	-0.222184	1.66045	-0.15817	-0.222184	185	trna
An18g02150	weak similarity to hypothetical protein F12F6.1 - Caenorhabditis elegans	5.41133	7.30616	5.6069	5.63265	5.52472	0.792816	-0.611765	1.77823	-0.365097	-0.332612	-0.468752	294	99 UNCLASSIFIED PROTEINS
An14g01180	similarity to the hypothetical protein An02g08790 - Aspergillus niger	3.89367	3.89367	3.79836	3.76287	5.60377	0.792179	-0.374656	-0.374656	-0.494979	-0.539777	1.78407	111	99 UNCLASSIFIED PROTEINS
An18g05970	strong similarity to 3 -EST of cDNA clone 1522 - Aspergillus niger	6.07776	4.05631	5.00888	4.37346	4.5123	0.789608	1.61095	-0.949117	0.257266	-0.547469	-0.37163	8	99 UNCLASSIFIED PROTEINS
An03g05290	similarity to glucan 1,3-beta-glucosidase BGL2 - Saccharomyces cerevisiae	3.60458	3.62908	3.53763	3.5507	5.34197	0.788652	-0.416165	-0.385107	-0.501057	-0.484488	1.78682	110	01 METABOLISM	01.05 C-compound and carbohydrate metabolism	01.05.01 C-compound and carbohydrate utilization
An14g04190	strong similarity to 1,4-alpha-glucan branching enzyme glc3 - Saccharomyces cerevisiae	5.22016	5.34364	5.42614	5.42614	7.07936	0.776189	-0.61703	-0.457935	-0.351653	-0.351653	1.77827	97	01 METABOLISM	01.05 C-compound and carbohydrate metabolism	02 ENERGY	02.19 metabolism of energy reserves (e.g. glycogen, trehalose)	40 SUBCELLULAR LOCALISATION	40.03 cytoplasm
An17g01770	strong similarity to multidrug resistance protein MDR1 - Aspergillus fumigatus [truncated ORF]	6.32723	8.03128	6.39568	6.2179	6.27542	0.775212	-0.415723	1.78245	-0.327428	-0.55675	-0.482552	252	08 CELLULAR TRANSPORT AND TRANSPORT MECHANISMS	08.16 extracellular transport, exocytosis and secretion	11 CELL RESCUE, DEFENSE AND VIRULENCE	11.07 detoxification	11.07.05 detoxification by export	67 TRANSPORT FACILITATION	67.28 drug transporters	67.50 transport mechanism	67.50.25 ABC transporters
An12e05560	trnaYgta	8.27091	6.60056	6.60056	6.44551	6.54644	0.772986	1.78285	-0.378064	-0.378064	-0.578644	-0.448073	24	trna
An03g02800	strong similarity to expressed sequence tag an_2890 - Aspergillus niger	7.56083	5.75832	6.18444	5.69118	5.91354	0.772299	1.734	-0.599953	-0.0481969	-0.686881	-0.398968	10	99 UNCLASSIFIED PROTEINS
An14g04010	strong similarity to phosphomevalonate kinase erg8 - Saccharomyces cerevisiae	6.69847	8.40418	6.62078	6.71436	6.71436	0.76893	-0.431722	1.78658	-0.532759	-0.411048	-0.411048	279	01 METABOLISM	01.06 lipid, fatty-acid and isoprenoid metabolism	01.06.01 lipid, fatty-acid and isoprenoid biosynthesis	01.06.01.07 isoprenoid biosynthesis	40 SUBCELLULAR LOCALISATION	40.03 cytoplasm
An14g04130	questionable ORF	5.94951	5.74926	7.59559	6.21147	5.79078	0.768696	-0.403039	-0.663539	1.73835	-0.0622499	-0.609527	180	99 UNCLASSIFIED PROTEINS
An08g11130	hypothetical protein	5.75286	5.85929	7.46163	5.55018	5.97331	0.766314	-0.478391	-0.3395	1.75147	-0.742872	-0.190709	151	99 UNCLASSIFIED PROTEINS
An08g03910	strong similarity to cytoplasmic ribosomal protein of the large subunit L10a - Rattus norvegicus	5.62125	5.49812	7.29093	5.47296	5.8489	0.766172	-0.424417	-0.585135	1.75482	-0.61797	-0.127298	141	05 PROTEIN SYNTHESIS	05.01 ribosome biogenesis	40 SUBCELLULAR LOCALISATION	40.03 cytoplasm
An04g02110	similarity to con-8 - Neurospora crassa	6.00748	5.77165	7.60956	5.78663	6.35566	0.765856	-0.390039	-0.697979	1.70185	-0.678414	0.0645872	142	14 CELL FATE	14.04 cell differentiation	14.04.03 fungal cell differentiation	14.04.03.01 budding, cell polarity and filament formation
An01e12930	trnaSaga	8.31253	7.15869	8.81893	7.05649	8.15468	0.764939	0.538961	-0.969453	1.20096	-1.10306	0.332593	134	trna
An15e07440	trnaYgta	9.80346	8.44361	8.28516	7.90741	8.0744	0.755083	1.72253	-0.0784008	-0.288245	-0.78852	-0.567362	47	trna
An09g05490	strong similarity to COP-coated vesicle membrane protein P24 homolog lbrA - Polysphondylium pallidum	6.45751	4.83361	4.7206	4.83361	4.78499	0.745744	1.78539	-0.392163	-0.543705	-0.392163	-0.45736	15	06 PROTEIN FATE (folding, modification, destination)	06.04 protein targeting, sorting and translocation	08 CELLULAR TRANSPORT AND TRANSPORT MECHANISMS	08.07 vesicular transport (Golgi network, etc.)
An13g00030	strong similarity to hypothetical protein YGR280c - Saccharomyces cerevisiae	5.75047	7.32685	5.91645	5.80476	5.41138	0.742556	-0.392578	1.73033	-0.169053	-0.319469	-0.849232	254	99 UNCLASSIFIED PROTEINS
An04g00420	similarity to MAP kinase homolog WCK-1 - Triticum aestivum	4.86171	4.99326	4.91199	5.43903	6.60063	0.72954	-0.684834	-0.504513	-0.615922	0.106516	1.69875	89	06 PROTEIN FATE (folding, modification, destination)	06.07 protein modification	06.07.03 modification by phosphorylation, dephosphorylation	10 CELLULAR COMMUNICATION or SIGNAL TRANSDUCTION MECHANISM	10.01 intracellular signalling	10.01.01 unspecified signal transduction
An16g08450	strong similarity to hypothetical transcriptional regulator SPCC417.09c - Schizosaccharomyces pombe	7.38957	7.47136	7.37491	7.32118	9.01569	0.729352	-0.445559	-0.333427	-0.465666	-0.539328	1.78398	116	04 TRANSCRIPTION	04.05 mRNA transcription	04.05.01 mRNA synthesis	04.05.01.04 transcriptional control	40 SUBCELLULAR LOCALISATION	40.10 nucleus
An11g07040	strong similarity to EST EMBLEST:BE759852 an_2779 - Aspergillus niger	4.69558	4.65627	6.4067	4.88461	4.98328	0.728822	-0.58959	-0.643526	1.75819	-0.330226	-0.194851	182	99 UNCLASSIFIED PROTEINS
An15g01700	strong similarity to nascent polypeptide-associated complex alpha chain alpha-NAC - Mus musculus	6.93146	8.11189	7.78472	8.34813	6.69601	0.727449	-0.883886	0.738808	0.289067	1.06356	-1.20755	213	01 METABOLISM	01.05 C-compound and carbohydrate metabolism	01.05.04 regulation of C-compound and carbohydrate utilization	04 TRANSCRIPTION	04.05 mRNA transcription	04.05.01 mRNA synthesis	04.05.01.04 transcriptional control	05 PROTEIN SYNTHESIS	05.07 translational control
An16g01390	similarity to transcription activator amyR - Aspergillus oryzae	5.4656	7.08342	6.02557	5.3102	5.50143	0.726133	-0.566896	1.66109	0.204271	-0.780906	-0.517559	232	04 TRANSCRIPTION	04.05 mRNA transcription	04.05.01 mRNA synthesis	04.05.01.04 transcriptional control
An05g02280	similarity to esterase protein patent WO9802556-A2 - Alcaligenes species	5.80294	5.89583	7.49768	5.89583	5.94164	0.723392	-0.558262	-0.429857	1.7845	-0.429857	-0.366526	171	01 METABOLISM	01.06 lipid, fatty-acid and isoprenoid metabolism
An18g04330	strong similarity to starvation-sensing protein RspA - Escherichia coli	6.26186	6.3037	7.86666	6.14667	6.35225	0.719808	-0.450636	-0.392508	1.77885	-0.610656	-0.32505	147	11 CELL RESCUE, DEFENSE AND VIRULENCE	11.01 stress response	13 REGULATION OF or INTERACTION WITH CELLULAR ENVIRONMENT	13.11 cellular sensing and response	13.11.03 chemoperception and response	13.11.03.01 perception of nutrients and nutritional adaptation
An01e09990	trnaSaga	8.31273	7.12667	8.59741	6.99197	8.04858	0.718616	0.691971	-0.958507	1.08811	-1.14596	0.324383	135	trna
An11g09500	strong similarity to cytoplasmic ribosomal protein of the small subunit S4.e -Saccharomyces cerevisiae	7.36008	7.496	7.41027	6.90322	8.80522	0.714545	-0.328708	-0.138492	-0.258466	-0.968083	1.69375	120	05 PROTEIN SYNTHESIS	05.01 ribosome biogenesis	05.04 translation	40 SUBCELLULAR LOCALISATION	40.03 cytoplasm
An09e05090	trnaRtcg	7.77809	8.33635	6.87341	6.81748	6.74501	0.711494	0.657798	1.44243	-0.613717	-0.692329	-0.794183	302	trna
An01g00620	strong similarity to p-cumic aldehyde dehydrogenase cymc - Pseudomonas putida	3.76971	3.97726	5.41872	3.76741	3.88758	0.706813	-0.558033	-0.264397	1.77498	-0.561283	-0.391269	159	01 METABOLISM	01.05 C-compound and carbohydrate metabolism	01.05.01 C-compound and carbohydrate utilization	01.05.01.01 C-compound, carbohydrate catabolism
An13g00140	strong similarity to splicing factor YT521 - Rattus norvegicus [putative frameshift]	5.7789	5.87916	5.92674	7.4209	6.66776	0.702427	-0.791247	-0.64851	-0.580771	1.54636	0.474166	54	04 TRANSCRIPTION	04.05 mRNA transcription	40 SUBCELLULAR LOCALISATION	40.10 nucleus
An01g13200	similarity to FLEXHT-10 of patent WO200070047-A2 - Homo sapiens	7.07297	7.37625	7.02464	8.55749	6.78305	0.700342	-0.41395	0.0190875	-0.482967	1.70575	-0.827918	69	99 UNCLASSIFIED PROTEINS
An14g06620	strong similarity to snRNP protein SMX4 - Saccharomyces cerevisiae	6.68612	5.18965	5.65665	5.04735	5.03127	0.69819	1.66705	-0.47631	0.192555	-0.680132	-0.703158	11	04 TRANSCRIPTION	04.05 mRNA transcription	04.05.05 mRNA processing (splicing, 5'-, 3'-end processing)	04.05.05.01 splicing	40 SUBCELLULAR LOCALISATION	40.10 nucleus
An08g04550	strong similarity to hypothetical protein B1D1.190 [imported] - Neurospora crassa	7.26243	5.65438	5.80326	5.64267	5.75328	0.696016	1.78046	-0.529912	-0.315997	-0.54673	-0.387817	21	99 UNCLASSIFIED PROTEINS
An18g04840	strong similarity to translation elongation factor 1 alpha - Podospora anserina [putative sequencing error]	7.00356	7.40284	8.14128	7.16063	6.21738	0.694934	-0.261288	0.313274	1.37587	-0.0352616	-1.3926	208	99 UNCLASSIFIED PROTEINS
An01g07890	hypothetical protein in 5` region of cpcA encoded by uORF2 - Aspergillus niger	6.85486	8.49551	6.94742	6.96849	7.45033	0.684618	-0.713477	1.68296	-0.578283	-0.547506	0.156308	222	04 TRANSCRIPTION	04.05 mRNA transcription	04.05.01 mRNA synthesis	04.05.01.01 general transcription activities	04.05.01.04 transcriptional control
An11g02790	hypothetical protein	5.04625	6.49845	5.16763	4.75861	5.05386	0.684059	-0.378196	1.74471	-0.200759	-0.798684	-0.367075	237	99 UNCLASSIFIED PROTEINS
An01g13490	strong similarity to the human thioesterase II hTE - Homo sapiens	5.47916	6.67264	5.36308	5.2759	4.86133	0.679661	-0.0754229	1.68057	-0.246213	-0.37449	-0.984445	241	01 METABOLISM	01.06 lipid, fatty-acid and isoprenoid metabolism	01.06.01 lipid, fatty-acid and isoprenoid biosynthesis	01.06.01.05 fatty acid biosynthesis	01.06.07 lipid, fatty-acid and isoprenoid utilization
An03g06550	glucan 1,4-alpha-glucosidase glaA - Aspergillus niger	9.09098	8.29269	7.54493	8.29269	7.40802	0.678211	1.42303	0.245981	-0.856564	0.245981	-1.05843	1	01 METABOLISM	01.05 C-compound and carbohydrate metabolism	01.05.01 C-compound and carbohydrate utilization	01.05.01.01 C-compound, carbohydrate catabolism	40 SUBCELLULAR LOCALISATION	40.27 extracellular or secretion proteins
An18g05990	weak similarity to hypothetical protein SC4G6.36 - Streptomyces coelicolor	7.87132	9.29722	7.87132	7.62692	7.87132	0.673375	-0.350918	1.76662	-0.350918	-0.71387	-0.350918	267	99 UNCLASSIFIED PROTEINS
An03g06390	strong similarity to 3-(3-hydroxyphenyl)propionate hydroxylase MhpA - Comamonas testosteroni	3.94013	3.85475	4.0388	3.90238	5.43148	0.673094	-0.435863	-0.562708	-0.289273	-0.491956	1.7798	107	01 METABOLISM	01.05 C-compound and carbohydrate metabolism	01.05.01 C-compound and carbohydrate utilization	01.05.01.01 C-compound, carbohydrate catabolism	01.05.01.01.09 aerobic aromate catabolism	01.05.01.01.09.03 meta-cleavage
An12g07720	strong similarity to ferric (and cupric) reductase FRE2 - Saccharomyces cerevisiae	7.2184	8.65971	7.03986	7.24493	7.19285	0.669178	-0.377703	1.77615	-0.644508	-0.338052	-0.415887	277	08 CELLULAR TRANSPORT AND TRANSPORT MECHANISMS	08.19 cellular import	13 REGULATION OF or INTERACTION WITH CELLULAR ENVIRONMENT	13.01 ionic homeostasis	13.01.01 homeostasis of cations	13.01.01.01 homeostasis of metal ions (Na, K, Ca etc.)	67 TRANSPORT FACILITATION	67.04 ion transporters	67.04.01 cation transporters
An08g00520	strong similarity to sonA protein - Aspergillus nidulans	5.22975	5.16025	6.4705	5.112	4.73298	0.660104	-0.168683	-0.273969	1.71095	-0.347056	-0.921242	195	03 CELL CYCLE AND DNA PROCESSING	03.03 cell cycle	03.03.01 mitotic cell cycle and cell cycle control	03.03.01.03 cell cycle checkpoints (checkpoints of morphogenesis, DNA-damage,-replication, mitotic phase and spindle)	04 TRANSCRIPTION	04.07 RNA transport	08 CELLULAR TRANSPORT AND TRANSPORT MECHANISMS	08.01 nuclear transport	40 SUBCELLULAR LOCALISATION
An12e07440	trnaStga	9.51452	7.68902	8.91444	8.81619	8.69515	0.659867	1.19518	-1.5713	0.285773	0.136889	-0.0465422	7	trna
An14g03080	similarity to hypothetical membrane protein YDL218w - Saccharomyces cerevisiae	5.21685	4.47456	4.6291	4.12973	5.79774	0.659795	0.556617	-0.568413	-0.334193	-1.09104	1.43702	137	99 UNCLASSIFIED PROTEINS
An16g02130	similarity to novel cell death-regulatory protein GRIM19 - Mus musculus	6.58986	6.53552	6.77744	8.12399	6.81462	0.65692	-0.576061	-0.658776	-0.290517	1.75927	-0.23392	66	14 CELL FATE	14.10 cell death
An19g00210	similarity to hemolysin ASP-HS - Aspergillus fumigatus	7.52444	6.92406	6.49913	6.62032	5.74853	0.64714	1.3307	0.402945	-0.253677	-0.0664155	-1.41355	2	11 CELL RESCUE, DEFENSE AND VIRULENCE	11.05 Disease, virulence and defense	11.05.05 virulence, disease factors	11.05.05.01 toxins
An01g14190	strong similarity to fatty acid hydroxylase FAH1 - Saccharomyces cerevisiae	5.77552	4.57744	4.32123	4.25586	4.28086	0.646422	1.75324	-0.100152	-0.496501	-0.597635	-0.558956	42	01 METABOLISM	01.06 lipid, fatty-acid and isoprenoid metabolism	01.06.01 lipid, fatty-acid and isoprenoid biosynthesis	30 control of cellular organization	30.02 plasma membrane
An11g10640	hypothetical protein	8.07827	6.86369	6.67162	6.5339	6.58649	0.644818	1.75472	-0.128885	-0.426748	-0.640323	-0.558765	41	99 UNCLASSIFIED PROTEINS
An02g02020	strong similarity to vacuolar H+-transporting ATPase subunit B (vma-2) - Saccharomyces cerevisiae	3.95448	3.97119	5.49359	4.29416	4.15603	0.641407	-0.653886	-0.627837	1.74569	-0.124305	-0.339661	184	08 CELLULAR TRANSPORT AND TRANSPORT MECHANISMS	08.13 vacuolar transport	13 REGULATION OF or INTERACTION WITH CELLULAR ENVIRONMENT	13.01 ionic homeostasis	13.01.01 homeostasis of cations	13.01.01.03 homeostasis of protons	40 SUBCELLULAR LOCALISATION	40.25 vacuole or lysosome	67 TRANSPORT FACILITATION
An02g05620	weak similarity to the hypothetical protein encoded by An07g10060 - Aspergillus niger	5.75447	7.40498	6.08142	6.12396	6.52337	0.635827	-0.980094	1.61575	-0.465877	-0.398983	0.229202	224	99 UNCLASSIFIED PROTEINS
An14g01800	strong similarity to alpha-galactosidase - Cyamopsis tetragonoloba	5.85342	6.05258	7.36348	5.92299	6.0105	0.632443	-0.612192	-0.297284	1.77547	-0.50218	-0.363814	157	01 METABOLISM	01.05 C-compound and carbohydrate metabolism	01.05.01 C-compound and carbohydrate utilization	01.05.01.01 C-compound, carbohydrate catabolism	01.05.01.01.01 sugar, glucoside, polyol and carboxylate catabolism
An11g00850	questionable ORF	6.72549	7.95209	7.0066	6.8264	6.24658	0.626072	-0.360889	1.59831	0.0881243	-0.199714	-1.12583	240	99 UNCLASSIFIED PROTEINS
An09g05810	hypothetical protein	7.73535	9.2094	7.83554	7.88604	7.8429	0.6216	-0.589599	1.78178	-0.428422	-0.347182	-0.416582	295	99 UNCLASSIFIED PROTEINS
An04g01270	weak similarity to hypothetical protein An11g03830 - Aspergillus niger	6.43795	6.64446	6.06028	7.71083	6.49105	0.620806	-0.372038	-0.0393901	-0.980391	1.67833	-0.286508	71	99 UNCLASSIFIED PROTEINS
An04g02130	similarity to U1 and U2 snRNPs component SmB - Homo sapiens	5.60815	5.60815	5.45257	6.93684	5.56023	0.620221	-0.362832	-0.362832	-0.613676	1.77944	-0.440103	83	04 TRANSCRIPTION	04.05 mRNA transcription	04.05.05 mRNA processing (splicing, 5'-, 3'-end processing)	04.05.05.01 splicing	40 SUBCELLULAR LOCALISATION	40.10 nucleus
An03e00780	trnaIaat	7.54258	6.21641	6.17312	6.01782	6.29686	0.619514	1.76465	-0.376025	-0.445888	-0.696569	-0.246166	29	trna
An02g03300	strong similarity to vacuolar ATPase subunit F - Neurospora crassa	4.28496	4.14894	4.35589	5.58069	4.1016	0.615774	-0.340156	-0.561039	-0.224964	1.76408	-0.637921	62	08 CELLULAR TRANSPORT AND TRANSPORT MECHANISMS	08.13 vacuolar transport	40 SUBCELLULAR LOCALISATION	40.25 vacuole or lysosome	67 TRANSPORT FACILITATION	67.04 ion transporters	67.04.01 cation transporters	67.04.01.02 other cation transporters (Na, K, Ca , NH4, etc.)	67.50 transport mechanism
An07g06050	similarity to bZIP transcription factor yap3 - Saccharomyces cerevisiae	5.89119	7.49587	6.33738	6.31318	6.18092	0.614357	-0.899349	1.71263	-0.173073	-0.212462	-0.427748	296	04 TRANSCRIPTION	04.05 mRNA transcription	04.05.01 mRNA synthesis	04.05.01.01 general transcription activities	04.05.01.04 transcriptional control
An08g06540	strong similarity to antiproliferative protein prohibitin PHB1 - Saccharomyces cerevisiae	6.02077	6.06173	7.29629	5.80908	5.88316	0.613449	-0.315327	-0.248549	1.76393	-0.660406	-0.539645	198	06 PROTEIN FATE (folding, modification, destination)	06.01 protein folding and stabilization	14 CELL FATE	14.20 cell aging	40 SUBCELLULAR LOCALISATION	40.16 mitochondrion
An02g00120	hypothetical protein	5.50737	5.65448	6.94647	5.46932	5.82876	0.612033	-0.61093	-0.370562	1.74041	-0.673101	-0.0858159	139	99 UNCLASSIFIED PROTEINS
An04g06960	strong similarity to NADPH-ferrihemoprotein reductase 1 CPR1 - Petroselinum crispum	6.6361	6.6361	7.92734	6.40078	6.7133	0.606598	-0.373597	-0.373597	1.75506	-0.761531	-0.246337	153	01 METABOLISM	01.07 metabolism of vitamins, cofactors, and prosthetic groups	01.07.04 utilization of vitamins, cofactors, and prosthetic groups	11 CELL RESCUE, DEFENSE AND VIRULENCE	11.07 detoxification	11.07.01 detoxification involving cytochrome P450
An02g12390	strong similarity to multiprotein bridging factor 1 MBF1 - Saccharomyces cerevisiae	8.25025	8.00508	6.91531	7.0715	7.14447	0.605658	1.27618	0.871377	-0.927935	-0.67005	-0.549574	49	04 TRANSCRIPTION	04.05 mRNA transcription	04.05.01 mRNA synthesis	04.05.01.04 transcriptional control	40 SUBCELLULAR LOCALISATION	40.10 nucleus
An01g00530	proteinase aspergillopepsin II - Aspergillus niger	7.2158	7.51663	8.02069	6.55375	6.68016	0.604543	0.0304194	0.528046	1.36184	-1.06471	-0.855596	207	06 PROTEIN FATE (folding, modification, destination)	06.13 proteolytic degradation	06.13.99 other proteolytic degradation	40 SUBCELLULAR LOCALISATION	40.27 extracellular or secretion proteins
An08g10480	strong similarity to cytoplasmic ribosomal protein of the large subunit L7 - Schizosaccharomyces pombe	6.60731	5.31542	5.28706	5.29585	5.19998	0.59766	1.78394	-0.377645	-0.425102	-0.410395	-0.570797	12	05 PROTEIN SYNTHESIS	05.01 ribosome biogenesis	40 SUBCELLULAR LOCALISATION	40.03 cytoplasm
An07g07080	hypothetical protein	4.05432	4.0562	4.08907	4.08417	5.39405	0.591924	-0.475136	-0.47196	-0.416427	-0.424696	1.78822	101	99 UNCLASSIFIED PROTEINS
An08g03870	strong similarity to regulatory protein QutA - Emericella nidulans	5.64221	4.23936	4.3295	4.3295	4.46875	0.587326	1.77132	-0.617208	-0.463732	-0.463732	-0.226652	18	04 TRANSCRIPTION	04.05 mRNA transcription	04.05.01 mRNA synthesis	04.05.01.01 general transcription activities	10 CELLULAR COMMUNICATION or SIGNAL TRANSDUCTION MECHANISM	10.01 intracellular signalling	10.01.01 unspecified signal transduction
An07g03090	strong similarity to spindle pole body component bimB - Apergillus nidulans	6.04854	7.13468	5.68752	5.92901	5.78089	0.5859	-0.115355	1.73844	-0.731532	-0.319373	-0.572178	284	03 CELL CYCLE AND DNA PROCESSING	03.03 cell cycle	03.03.01 mitotic cell cycle and cell cycle control	14 CELL FATE	14.04 cell differentiation	14.04.03 fungal cell differentiation	14.04.03.01 budding, cell polarity and filament formation	40 SUBCELLULAR LOCALISATION	40.10 nucleus
An14g01420	strong similarity to probable membrane protein YMR221c - Saccharomyces cerevisiae	4.25769	5.52717	4.21409	5.04615	4.32826	0.585397	-0.712309	1.45627	-0.786778	0.634576	-0.591761	210	99 UNCLASSIFIED PROTEINS
An18g05190	strong similarity to ODP1 protein - Saccharomyces cerevisiae	4.98657	5.15358	5.50487	6.44737	5.20554	0.583032	-0.811305	-0.524858	0.0776648	1.69423	-0.435732	65	06 PROTEIN FATE (folding, modification, destination)	06.07 protein modification	06.07.99 other protein modifications	40 SUBCELLULAR LOCALISATION	40.10 nucleus
An10g00820	strong similarity to carboxyphosphonoenolpyruvate phosphonomutase BcpA - Streptomyces hygroscopicus	7.20493	7.87867	6.80366	6.29878	6.88635	0.582279	0.327086	1.48416	-0.362064	-1.22914	-0.220042	299	01 METABOLISM	01.20 secondary metabolism	11 CELL RESCUE, DEFENSE AND VIRULENCE	11.05 Disease, virulence and defense	11.05.05 virulence, disease factors	11.05.05.01 toxins
An08g10650	strong similarity to transport protein Sec24p - Saccharomyces cerevisiae	6.45727	6.45727	7.72784	6.40004	6.40066	0.58164	-0.397752	-0.397752	1.78671	-0.496136	-0.495071	162	06 PROTEIN FATE (folding, modification, destination)	06.04 protein targeting, sorting and translocation	08 CELLULAR TRANSPORT AND TRANSPORT MECHANISMS	08.07 vesicular transport (Golgi network, etc.)	08.16 extracellular transport, exocytosis and secretion	08.16.05 Type II protein secretion system (general secretory pathway, exocytosis)	40 SUBCELLULAR LOCALISATION	40.07 endoplasmic reticulum	40.09 intracellular transport vesicles
An14g04390	similarity to expressed sequence tag seq id NO:6326 of patent WO200056762-A2 - Aspergillus oryzae [truncated ORF]	7.30833	8.22148	7.10862	6.65249	7.09371	0.579866	0.0541574	1.62892	-0.290249	-1.07686	-0.31597	298	99 UNCLASSIFIED PROTEINS
An01g06120	strong similarity to 4-alpha-glucanotransferase or amylo-1,6-glucosidase GDB1 - Saccharomyces cerevisiae	4.93324	4.63305	4.87435	4.83438	6.08991	0.579571	-0.241123	-0.759076	-0.342734	-0.411692	1.75462	93	01 METABOLISM	01.05 C-compound and carbohydrate metabolism	01.05.01 C-compound and carbohydrate utilization	01.05.01.01 C-compound, carbohydrate catabolism	01.05.01.01.01 sugar, glucoside, polyol and carboxylate catabolism	01.05.01.03 C-compound, carbohydrate anabolism	01.05.01.03.02 polysaccharide biosynthesis	01.20 secondary metabolism	01.20.01 metabolism of primary metabolic sugars derivatives
An14g00750	similarity to defective in vacuolar protein sorting protein VPS36 - Saccharomyces cerevisiae	6.62514	6.35742	6.62115	7.79661	6.49839	0.578919	-0.267053	-0.729507	-0.273946	1.75649	-0.485988	64	06 PROTEIN FATE (folding, modification, destination)	06.04 protein targeting, sorting and translocation	40 SUBCELLULAR LOCALISATION	40.08 Golgi
An01e01910	trnaAtgc	5.6967	7.09563	6.52625	6.52625	5.82402	0.574508	-1.10889	1.32612	0.335032	0.335032	-0.887288	215	trna
An02g14340	strong similarity to RNA-binding protein SNU13 - Saccharomyces cerevisiae	6.81278	5.70922	5.70922	5.35405	5.52504	0.573205	1.72839	-0.196863	-0.196863	-0.816481	-0.518184	46	04 TRANSCRIPTION	04.05 mRNA transcription	04.05.05 mRNA processing (splicing, 5'-, 3'-end processing)	04.05.05.01 splicing	05 PROTEIN SYNTHESIS	05.01 ribosome biogenesis
An01e02580	trnaMcat	7.20121	7.10044	7.343	8.51962	7.55906	0.571554	-0.600914	-0.777219	-0.352839	1.70579	0.0251862	67	trna
An14g02460	strong similarity to the flavohemoglobin Fhp - Alcaligenes eutrophus	6.40276	7.3831	6.29515	7.56833	6.84159	0.56933	-0.870188	0.851735	-1.05921	1.17708	-0.0994127	211	02 ENERGY	11 CELL RESCUE, DEFENSE AND VIRULENCE	11.01 stress response
An08g10110	strong similarity to lipid transfer protein POX18 - Candida tropicalis	7.46069	6.12789	6.21058	6.18815	6.25414	0.567775	1.78309	-0.564309	-0.418669	-0.45817	-0.341945	19	01 METABOLISM	01.06 lipid, fatty-acid and isoprenoid metabolism	40 SUBCELLULAR LOCALISATION	40.19 peroxisome
An13g00880	hypothetical protein	5.93259	5.97349	5.93408	7.23963	6.10982	0.564645	-0.540745	-0.468325	-0.538106	1.77405	-0.226871	72	99 UNCLASSIFIED PROTEINS
An17g01970	strong similarity to RVS161 - Saccharomyces cerevisiae	5.51288	6.61966	5.63614	5.12174	5.58307	0.555156	-0.327503	1.66614	-0.105482	-1.03207	-0.201079	238	03 cell cycle and dna processing	03.01 dna processing
An07g06090	strong similarity to EST an_3627 - Aspergillus niger	7.88176	7.87549	8.48457	7.67019	9.00901	0.552612	-0.547301	-0.558639	0.54354	-0.930163	1.49256	131	99 UNCLASSIFIED PROTEINS
An11g10490	strong similarity to ubiquitin--protein ligase UBC4 - Saccharomyces cerevisiae	4.77646	6.0737	4.83751	4.89089	5.42331	0.552166	-0.767736	1.58163	-0.657158	-0.560489	0.403751	221	06 PROTEIN FATE (folding, modification, destination)	06.07 protein modification	06.07.05 modification by ubiquitination, deubiquitination	06.13 proteolytic degradation	06.13.01 cytoplasmic and nuclear degradation	11 CELL RESCUE, DEFENSE AND VIRULENCE	11.01 stress response	14 CELL FATE	14.04 cell differentiation
An11e07520	repetetive DNA	10.6663	10.964	9.79104	10.0808	11.0419	0.551053	0.285862	0.826079	-1.30255	-0.776788	0.967394	303	repeat
An18g06820	strong similarity to glutamine--fructose-6-phosphate transaminase GFA1 - Saccharomyces cerevisiae	5.10748	5.10748	5.10748	4.92632	6.2801	0.550285	-0.360346	-0.360346	-0.360346	-0.689549	1.77059	114	01 METABOLISM	01.05 C-compound and carbohydrate metabolism	01.05.01 C-compound and carbohydrate utilization	14 CELL FATE	14.04 cell differentiation	14.04.03 fungal cell differentiation	14.04.03.03 pheromone response, mating-type determination, sex-specific proteins	40 SUBCELLULAR LOCALISATION	40.03 cytoplasm
An12g08570	similarity to the type 2 peroxiredoxin PrxII - Brassica rapa subsp. pekinensis	5.98311	6.92238	5.83373	5.61128	5.58138	0.548667	-0.00595028	1.70596	-0.278208	-0.683655	-0.738151	262	11 CELL RESCUE, DEFENSE AND VIRULENCE	11.07 detoxification	11.07.03 detoxification by modification	40 SUBCELLULAR LOCALISATION	40.19 peroxisome
An18e03500	trnaGgcc	2.93818	2.85744	2.9601	4.01326	3.80203	0.548193	-0.685923	-0.83321	-0.645947	1.2752	0.889881	56	trna
An08g00540	hypothetical protein	7.65348	7.80946	8.54247	7.15383	8.29851	0.54703	-0.435206	-0.150062	1.18992	-1.3486	0.743947	125	99 UNCLASSIFIED PROTEINS
An02g11420	dipeptidyl aminopeptidase type IV dapB - Aspergillus niger	6.64489	7.81821	7.19557	6.64042	6.51812	0.545124	-0.58437	1.56802	0.425832	-0.592572	-0.816911	234	06 PROTEIN FATE (folding, modification, destination)	06.13 proteolytic degradation	06.13.04 lysosomal and vacuolar degradation
An07g06440	strong similarity to a protein involved in cephalosporin C biosynthesis of patent JP09009966-A - Acremonium chrysogenum[truncated ORF]	5.88527	5.98288	7.19042	6.33039	5.94699	0.544419	-0.701512	-0.522227	1.69581	0.116086	-0.588154	179	01 METABOLISM	01.20 secondary metabolism	01.20.37 biosynthesis of peptide derived compounds	01.20.37.05 biosynthesis of beta-lactams
An11g02200	strong similarity to 4-hydroxyphenylpyruvate dioxygenase tcrP - Coccidioides immitis	7.14693	7.56559	7.25659	6.20403	7.4571	0.540922	0.0386035	0.812586	0.241325	-1.70453	0.612013	128	01 METABOLISM	01.01 amino acid metabolism	01.01.10 amino acid degradation (catabolism)	01.01.10.05 degradation of amino acids of the cysteine-aromatic group	01.01.10.05.06 degradation of tyrosine
An12g07460	hypothetical protein	4.61884	5.73027	4.33284	4.61884	4.7686	0.536028	-0.363857	1.7096	-0.897413	-0.363857	-0.0844713	286	99 UNCLASSIFIED PROTEINS
An02g09540	strong similarity to the choline transport protein Hnm1 - Saccharomyces cerevisiae	6.03441	4.80678	4.8027	4.97397	4.80678	0.535773	1.77217	-0.519149	-0.526767	-0.207106	-0.519149	16	01 METABOLISM	01.05 C-compound and carbohydrate metabolism	01.05.07 C-compound, carbohydrate transport	08 CELLULAR TRANSPORT AND TRANSPORT MECHANISMS	08.19 cellular import	67 TRANSPORT FACILITATION	67.07 C-compound and carbohydrate transporters	67.07.99 other C-compound transporters
An07g07610	similarity to leucine-rich repeats containing F-box protein FBL6 - Homo sapiens	4.22949	4.18966	4.1626	4.17643	5.38318	0.534395	-0.371985	-0.446513	-0.497141	-0.471262	1.7869	108	06 PROTEIN FATE (folding, modification, destination)	06.07 protein modification	06.07.05 modification by ubiquitination, deubiquitination	99 UNCLASSIFIED PROTEINS
An19e00020	5S ribosomal RNA	7.75429	7.54744	8.16673	6.79269	7.99183	0.533907	0.19421	-0.19321	0.966716	-1.60684	0.639124	126	rRNA
An07g03530	questionable ORF	3.78811	3.4725	3.79675	4.86457	3.94562	0.527114	-0.351729	-0.950475	-0.335335	1.69045	-0.0529138	68	99 UNCLASSIFIED PROTEINS
An03g03290	similarity to protein fragment SEQ ID NO: 12343 patent EP1033405-A2 - Arabidopsis thaliana	5.96943	5.96346	6.00603	6.09695	7.1723	0.522988	-0.520484	-0.531901	-0.450489	-0.276649	1.77952	96	99 UNCLASSIFIED PROTEINS
An01g00700	strong similarity to protein RTM1 - Saccharomyces cerevisiae	3.66382	3.73235	3.91924	4.78802	4.61844	0.522112	-0.920407	-0.789154	-0.431195	1.23277	0.907988	57	11 CELL RESCUE, DEFENSE AND VIRULENCE	11.05 Disease, virulence and defense	11.05.01 resistance proteins	11.07 detoxification	11.07.05 detoxification by export	67 TRANSPORT FACILITATION	67.07 C-compound and carbohydrate transporters	67.07.99 other C-compound transporters
An18g02760	similarity to hypothetical protein T21J18.40 - Arabidopsis thaliana	4.62172	5.775	4.91527	4.48263	4.64207	0.520392	-0.510412	1.70577	0.0536681	-0.777703	-0.471318	233	99 UNCLASSIFIED PROTEINS
An02g12000	similarity to EMBLEST:AI213526 - Aspergillus nidulans	6.76178	8.03443	6.89887	6.87252	7.04545	0.519655	-0.694361	1.75466	-0.430558	-0.481257	-0.148482	287	99 UNCLASSIFIED PROTEINS
An07g04620	similarity to hypothetical protein An12g07750 - Aspergillus niger	6.09715	7.1636	7.2376	7.3723	7.1636	0.515629	-1.76425	0.303995	0.447513	0.708748	0.303995	60	99 UNCLASSIFIED PROTEINS
An17g01530	alcohol-dehydrogenase adhA patent WO8704464-A - Aspergillus niger	6.12872	6.37731	6.37731	5.9163	7.2581	0.510944	-0.553536	-0.0670076	-0.0670076	-0.969285	1.65684	122	01 METABOLISM	01.05 C-compound and carbohydrate metabolism	01.05.01 C-compound and carbohydrate utilization	02 ENERGY	02.16 fermentation	02.16.01 alcohol fermentation	40 SUBCELLULAR LOCALISATION	40.03 cytoplasm
An12g00820	strong similarity to UTP--glucose-1-phosphate uridylyltransferase UGP1 - Saccharomyces cerevisiae	6.9515	5.83061	5.85386	5.79359	5.78249	0.508999	1.78603	-0.416111	-0.370432	-0.488846	-0.510642	33	01 METABOLISM	01.05 C-compound and carbohydrate metabolism	01.05.01 C-compound and carbohydrate utilization	02 ENERGY	02.19 metabolism of energy reserves (e.g. glycogen, trehalose)	06 PROTEIN FATE (folding, modification, destination)	06.07 protein modification
An12g07790	strong similarity to transcription factor BTF3 - Schizosaccharomyces pombe	6.43443	6.4124	7.45911	6.43443	6.14159	0.508783	-0.279017	-0.322331	1.73496	-0.279017	-0.854593	196	01 METABOLISM	01.05 C-compound and carbohydrate metabolism	01.05.04 regulation of C-compound and carbohydrate utilization	04 TRANSCRIPTION	04.05 mRNA transcription	04.05.01 mRNA synthesis	04.05.01.04 transcriptional control	06 PROTEIN FATE (folding, modification, destination)	06.10 assembly of protein complexes
An18g05380	strong similarity to SCH9 protein (cAMP-dependent protein kinase) - Saccharomyces cerevisiae	6.23363	7.1384	6.12913	6.1355	5.77941	0.508227	-0.0975577	1.68268	-0.303181	-0.290652	-0.991293	242	06 PROTEIN FATE (folding, modification, destination)	06.07 protein modification	06.07.03 modification by phosphorylation, dephosphorylation	10 CELLULAR COMMUNICATION or SIGNAL TRANSDUCTION MECHANISM	10.01 intracellular signalling	10.01.01 unspecified signal transduction	10.01.09 second messenger mediated signal transduction	14 CELL FATE	14.01 cell growth or morphogenesis
An11e01440	trnaScga	6.83525	6.70819	6.71569	7.70562	6.34925	0.505069	-0.0545514	-0.306116	-0.291257	1.66872	-1.01679	70	trna
An04g07180	strong similarity to EST an_2144 - Aspergillus niger	5.82255	6.47168	5.65892	5.23224	5.28745	0.500261	0.255836	1.55341	-0.0712484	-0.924176	-0.813818	300	99 UNCLASSIFIED PROTEINS
