# Supplementary material for: Single cell transcriptomics of neighboring hyphae of Aspergillus niger
Source: Genome Biol. 2011 Aug 4;12(8):R71. doi: 10.1186/gb-2011-12-8-r71 (PMC3245611; doi:10.1186/gb-2011-12-8-r71)
Supplement: Additional file 10 — A table listing the top 100 genes with the highest signal values in each of the five hyphae. [file gb-2011-12-8-r71-S10.XLSX]

## Sheet: top 100 hypha 1-5
Additional data file 10a Top 100 of genes with the highest signal values in hypha 1. log2 RMA signal values are listed.
Gene number	Description	hypha 1	hypha 2	hypha 3	hypha 4	hypha 5	FunCat class 1	FunCat class 2	FunCat class 3	FunCat class 4	FunCat class 5	FunCat class 6	FunCat class 7	FunCat class 8	FunCat class 9
An03e03260	18S ribosomal RNA	12.9208	12.6011	13.1944	12.9186	13.1868	rRNA
An03e03150	5.8S ribosomal RNA	12.6757	12.6778	13.0712	13.2214	13.3167	rRNA
An01e11980	trnaYgta	12.2385	8.14919	7.65228	7.74969	7.55287	trna
An03e03180	28S ribosomal RNA	11.106	12.1393	12.7709	12.8171	13.2227	rRNA
An13g01070	strong similarity to 40S ribosomal protein S28.e.B RPS 28B (RPS33B) - Saccharomyces cerevisiae	11.0645	7.10447	6.45653	6.91708	7.28423	05 PROTEIN SYNTHESIS	05.01 ribosome biogenesis	40 SUBCELLULAR LOCALISATION	40.03 cytoplasm
An07g08710	alpha, alpha-trehalose-phosphate synthase (UDP-forming) 2 (trehalose-6-phosphate UDP-glucose phosphate glucosyltransferase) tpsB - Aspergillus niger	10.9818	7.10735	6.95394	6.3079	6.21174	01 METABOLISM	01.05 C-compound and carbohydrate metabolism	01.05.01 C-compound and carbohydrate utilization	02 ENERGY	02.19 metabolism of energy reserves (e.g. glycogen, trehalose)
An02g10980	weak similarity to hypothetical protein An07g02310 - Aspergillus niger	10.6663	10.53	8.35879	8.29852	8.43305	99 UNCLASSIFIED PROTEINS
An03e03260	18S ribosomal RNA	10.561	11.0854	11.9919	12.9112	12.8751	rRNA
An03e02440	trnaLtag	10.5434	10.1878	10.1538	10.6165	10.1271	trna
An08g04490	similarity to putative serine peptidase - Oryza sativa	10.421	6.98966	6.53744	6.14177	6.66087	99 UNCLASSIFIED PROTEINS
An01g10390	hypothetical protein	10.1793	10.9264	11.2715	10.4749	11.2666	99 UNCLASSIFIED PROTEINS
An15e07410	trnaYgta	10.1752	8.14476	7.78025	7.4711	7.07757	trna
An11g06990	similarity to UV damage nucleotide excision repair protein Rph16 - Schizosaccharomyces pombe	10.1625	6.98786	6.95749	6.51088	6.77957	03 CELL CYCLE AND DNA PROCESSING	03.01 DNA processing	03.01.05 DNA recombination and DNA repair	03.01.05.01 DNA repair	40 SUBCELLULAR LOCALISATION	40.10 nucleus
An11e07520	repetetive DNA	10.1179	10.964	9.79104	10.0808	11.0419	repeat
An02g06360	similarity to arp2 or 3 complex 16kD subunit arc16 - Homo sapiens	10.0933	8.01141	7.80522	8.06673	7.7321	08 CELLULAR TRANSPORT AND TRANSPORT MECHANISMS	08.22 cytoskeleton-dependent transport	08.22.02 actin dependent transport	30 CONTROL OF CELLULAR ORGANIZATION	30.04 cytoskeleton	40 SUBCELLULAR LOCALISATION	40.04 cytoskeleton
An10g00520	weak similarity to 1-aminocyclopropane-1-carboxylate deaminase - Pseudomonas sp. [truncated orf]	9.88171	9.85261	9.60874	9.40127	9.32699	01 METABOLISM	01.05 C-compound and carbohydrate metabolism	01.05.01 C-compound and carbohydrate utilization	01.05.01.01 C-compound, carbohydrate catabolism	99 unclassified proteins
An12g10350	strong similarity to the hypothetical protein An15g07090 - Aspergillus niger	9.8627	11.306	8.51904	8.735	9.69128	99 UNCLASSIFIED PROTEINS
An01g11270	similarity to 2,3-dihydroxybenzoic acid decarboxylase patent WO9909048-A1- Aspergillus niger	9.51452	6.65008	6.16683	5.6787	5.5816	01 METABOLISM	01.05 C-compound and carbohydrate metabolism	01.05.01 C-compound and carbohydrate utilization
An01e01100	5S ribosomal RNA	9.47932	9.78818	8.75273	7.48883	9.34632	rRNA
An13e00260	repetetive DNA	9.43481	9.41641	9.87301	9.30525	10.1887	repeat
An01e12510	trnaScga	9.41623	9.85205	9.85205	10.1575	9.47636	trna
An02g12590	questionable ORF	9.27879	10.1625	9.99608	10.1884	10.0826	99 UNCLASSIFIED PROTEINS
An08e06020	trnaSaga	9.23582	10.0673	9.78099	10.0045	9.69115	trna
An16g09070	strong similarity to glucosamine-6-phosphate deaminase protein of patent WO9835047-A1 - Escherichia coli	9.22239	5.32673	4.78232	4.99081	4.8064	01 METABOLISM	01.05 C-compound and carbohydrate metabolism	01.05.01 C-compound and carbohydrate utilization	01.05.01.01 C-compound, carbohydrate catabolism
An10g00520	weak similarity to 1-aminocyclopropane-1-carboxylate deaminase - Pseudomonas sp. [truncated orf]	9.16337	9.63263	9.3439	9.16934	9.13266	01 METABOLISM	01.05 C-compound and carbohydrate metabolism	01.05.01 C-compound and carbohydrate utilization	01.05.01.01 C-compound, carbohydrate catabolism	99 unclassified proteins
An01e11490	trnaSaga	9.14923	9.95656	9.85435	9.96446	9.6814	trna
An08g03190	strong similarity to tubulin beta chain beta-tubulin - Aspergillus flavus	9.08585	5.4977	5.34194	5.12864	5.55431	03 CELL CYCLE AND DNA PROCESSING	03.03 cell cycle	03.03.01 mitotic cell cycle and cell cycle control	03.03.02 meiosis	40 SUBCELLULAR LOCALISATION	40.04 cytoskeleton
An11g01370	hypothetical protein	9.06451	9.55311	9.62056	9.62056	9.62056	99 UNCLASSIFIED PROTEINS
An15e07440	trnaYgta	9.02319	8.44361	8.28516	7.90741	8.0744	trna
An12e07440	trnaStga	8.9969	7.68902	8.91444	8.81619	8.69515	trna
An15e07430	trnaYgta	8.97983	8.20896	7.89848	7.60271	7.44843	trna
An12g04060	similarity to hypothetical protein SPAC29A4.06c - Schizosaccharomyces pombe	8.96633	9.45099	9.44786	9.46008	9.48974	99 UNCLASSIFIED PROTEINS
An07g08300	cyclophilin-like peptidyl prolyl cis-trans isomerase cypH - Aspergillus niger	8.90596	7.10798	6.99155	6.64812	6.99155	06 PROTEIN FATE (folding, modification, destination)	06.01 protein folding and stabilization
An01g03480	strong similarity to sorbitol dehydrogenase gutB - Bacillus subtilis	8.86629	9.45302	9.45652	8.63934	8.75473	01 METABOLISM	01.05 C-compound and carbohydrate metabolism	01.05.01 C-compound and carbohydrate utilization	01.05.01.01 C-compound, carbohydrate catabolism	01.05.01.01.01 sugar, glucoside, polyol and carboxylate catabolism
An12g00330	weak similarity to hypothetical protein Rv0923c - Mycobacterium tuberculosis	8.84897	9.38645	9.26409	9.77716	9.42321	99 UNCLASSIFIED PROTEINS
An17g01460	strong similarity to EST EMBLEST:BE760684 - Aspergillus niger [truncated ORF]	8.83971	9.52312	9.20052	9.80226	10.1539	99 UNCLASSIFIED PROTEINS
An11g01370	hypothetical protein	8.80671	9.08101	9.1083	9.08034	9.1083	99 UNCLASSIFIED PROTEINS
An08g09060	hypothetical protein	8.7937	8.9785	9.42535	9.5161	9.65151	99 UNCLASSIFIED PROTEINS
An05e01950	trnaYgta	8.79065	7.30993	6.98512	6.75203	6.59833	trna
An07g07270	similarity to tRNA 2 -phosphotransferase TPT1 - Saccharomyces cerevisiae	8.77944	9.22747	9.14586	9.14586	9.08931	04 TRANSCRIPTION	04.03 tRNA transcription	04.03.03 tRNA processing
An01g10550	strong similarity to transposase Minos-2 - Drosophila hydei	8.77936	8.45454	10.0109	11.9528	10.8139	29 TRANSPOSABLE ELEMENTS, VIRAL AND PLASMID PROTEINS	29.07 proteins necessary for the integration or inhibition of transposon movement	40 SUBCELLULAR LOCALISATION	40.10 nucleus
An03g06550	glucan 1,4-alpha-glucosidase glaA - Aspergillus niger	8.76347	8.29269	7.54493	8.29269	7.40802	01 METABOLISM	01.05 C-compound and carbohydrate metabolism	01.05.01 C-compound and carbohydrate utilization	01.05.01.01 C-compound, carbohydrate catabolism	40 SUBCELLULAR LOCALISATION	40.27 extracellular or secretion proteins
An12g00670	strong similarity to cinnamyl-alcohol dehydrogenase CAD14 - Nicotiana tabacum	8.75096	8.87055	9.02895	9.35511	9.24103	01 METABOLISM	01.05 C-compound and carbohydrate metabolism	01.05.01 C-compound and carbohydrate utilization	02 ENERGY	02.16 fermentation	02.16.01 alcohol fermentation
An07g09050	similarity to hypothetical transcription regulator SC5F2A.29 - Streptomyces coelicolor	8.74731	9.06339	9.06451	9.07365	9.0576	04 TRANSCRIPTION	04.05 mRNA transcription	04.05.01 mRNA synthesis	04.05.01.04 transcriptional control
An07g01630	hypothetical protein	8.73899	9.01094	9.08264	9.28866	9.15287	99 UNCLASSIFIED PROTEINS
An07g01960	strong similarity to stearoyl-CoA desaturase P-ole1 - Pichia angusta	8.73341	5.96403	5.95613	5.80316	5.96403	01 METABOLISM	01.06 lipid, fatty-acid and isoprenoid metabolism	01.06.01 lipid, fatty-acid and isoprenoid biosynthesis
An12g09340	strong similarity to ferulic acid decarboxylase FDC1 patent EP857789-A2 - Saccharomyces cerevisiae	8.72882	8.89065	8.9969	9.2206	9.12309	01 METABOLISM	01.05 C-compound and carbohydrate metabolism	01.05.01 C-compound and carbohydrate utilization	01.20 secondary metabolism	01.20.35 biosynthesis of secondary products derived from L-phenylalanine and L-tyrosine	01.20.35.01 biosynthesis of phenylpropanoids	01.20.35.01.07 biosynthesis of coumarins
An04g02410	strong similarity to cobalamin and cobamide biosynthesis protein COB W patent WO9111518-A - Pseudomonas denitrificans	8.69184	8.94881	8.97983	9.20211	8.97983	01 METABOLISM	01.07 metabolism of vitamins, cofactors, and prosthetic groups	01.07.01 biosynthesis of vitamins, cofactors, and prosthetic groups
An11g05690	similarity to hypothetical alpha subunit of dinitrogenase reductase nifH - unidentified nitrogen-fixing bacteria	8.68533	8.78495	8.82274	8.98648	8.85884	01 METABOLISM	01.02 nitrogen and sulfur metabolism	01.02.01 nitrogen and sulfur utilization
An15e07420	trnaYgta	8.65186	6.37379	6.21117	6.12416	5.80673	trna
An11g01390	similarity to phosphoglycerate dehydrogenase serA - Bacillus subtilis	8.65005	8.76287	8.67606	8.78794	8.89129	01 METABOLISM	01.01 amino acid metabolism	01.01.01 amino acid biosynthesis	01.01.01.11 biosynthesis of the cysteine-aromatic group	01.01.01.11.01 biosynthesis of serine
An14g04060	strong similarity to chloride channel 3 clcn3 - Mus musculus	8.62868	8.54002	8.51705	8.49781	8.32118	13 REGULATION OF or INTERACTION WITH CELLULAR ENVIRONMENT	13.01 ionic homeostasis	13.01.03 homeostasis of anions	67 TRANSPORT FACILITATION	67.04 ion transporters	67.04.07 anion transporters (Cl, SO4, PO4, etc.)
An02g08020	strong similarity to H+-transporting ATPase lipid-binding protein vma3 - Neurospora crassa	8.62633	8.30397	8.03386	8.01199	8.43491	13 REGULATION OF or INTERACTION WITH CELLULAR ENVIRONMENT	13.01 ionic homeostasis	13.01.01 homeostasis of cations	13.01.01.03 homeostasis of protons	40 SUBCELLULAR LOCALISATION	40.25 vacuole or lysosome	67 TRANSPORT FACILITATION	67.04 ion transporters	67.04.01 cation transporters
An05g01820	strong similarity to hypothetical protein yphH - Lactococcus lactis subsp. lactis (strain IL1403)	8.62329	8.80604	8.85603	9.05112	8.94078	99 UNCLASSIFIED PROTEINS
An04g01680	similarity to hypothetical protein B23I11.190 - Neurospora crassa	8.61863	8.72774	8.72774	8.72774	8.60698	99 UNCLASSIFIED PROTEINS
An01g01990	hypothetical protein	8.59488	8.79122	8.70347	8.79444	8.66807	99 UNCLASSIFIED PROTEINS
An15g04610	strong similarity to xylitol dehydrogenase xdh - Galactocandida mastotermitis [truncated ORF]	8.58969	8.57574	8.77265	8.88393	8.98407	01 METABOLISM	01.05 C-compound and carbohydrate metabolism	01.05.01 C-compound and carbohydrate utilization	01.05.01.01 C-compound, carbohydrate catabolism	02 ENERGY	02.07 pentose-phosphate pathway
An16g07090	similarity to transmembrane protein sequence of patent WO9927105-A2 - Chlamydia pneumoniae	8.57515	8.7937	8.79646	8.73064	8.89752	01 METABOLISM	01.06 lipid, fatty-acid and isoprenoid metabolism	01.06.01 lipid, fatty-acid and isoprenoid biosynthesis	01.06.01.05 fatty acid biosynthesis
An13g00530	hypothetical protein	8.57013	8.69497	8.77442	8.92704	8.86339	99 UNCLASSIFIED PROTEINS
An11g01090	hypothetical protein	8.56759	8.77944	8.75855	8.77714	8.77944	99 UNCLASSIFIED PROTEINS
An14g03240	strong similarity to acyl-CoA dehydrogenase (NADP+) ACDH - Mycobacterium tuberculosis	8.56196	8.68968	8.68968	8.42274	8.84484	01 METABOLISM	01.06 lipid, fatty-acid and isoprenoid metabolism	01.06.04 breakdown of lipids, fatty acids and isoprenoids	01.06.07 lipid, fatty-acid and isoprenoid utilization
An16g03350	weak similarity to the silk fibroin like protein SEPL4 of patent WO8803533-A - Synthetic	8.54826	8.95284	8.74708	8.76757	8.82581	99 UNCLASSIFIED PROTEINS
An04g02220	strong similarity to L-serine dehydratase CHA1 - Saccharomyces cerevisiae	8.54555	8.66412	8.65526	8.71872	9.05853	01 METABOLISM	01.01 amino acid metabolism	01.01.10 amino acid degradation (catabolism)	01.01.10.03 degradation of amino acids of the aspartate group	01.01.10.03.03 degradation of threonine	01.01.10.05 degradation of amino acids of the cysteine-aromatic group	01.01.10.05.01 degradation of serine	01.02 nitrogen and sulfur metabolism	01.02.01 nitrogen and sulfur utilization
An13g00530	hypothetical protein	8.53413	8.41247	8.61913	8.73965	8.68543	99 UNCLASSIFIED PROTEINS
An17g02040	strong similarity to the protein required for normal CLN1 and CLN2 G1 cyclin expression Ctr9 - Saccharomyces cerevisiae	8.53334	8.74927	8.93369	8.74927	8.65623	03 CELL CYCLE AND DNA PROCESSING	03.03 cell cycle	03.03.01 mitotic cell cycle and cell cycle control
An17g00730	strong similarity to electron transfer flavoprotein (ETF) beta chain - Paracoccus denitrificans	8.53181	8.84457	8.61019	8.12818	8.77137	02 ENERGY	02.13 respiration	40 SUBCELLULAR LOCALISATION	40.16 mitochondrion	67 TRANSPORT FACILITATION	67.15 electron or hydrogen carrier
An12g03430	similarity to glucose oxidase goxC - Aspergillus niger [truncated ORF]	8.5163	8.16287	7.86921	8.16287	8.5595	01 METABOLISM	01.05 C-compound and carbohydrate metabolism	01.05.01 C-compound and carbohydrate utilization	01.05.01.01 C-compound, carbohydrate catabolism	01.05.01.01.01 sugar, glucoside, polyol and carboxylate catabolism	02 ENERGY	02.07 pentose-phosphate pathway	02.07.01 pentose-phosphate pathway oxidative branch	40 SUBCELLULAR LOCALISATION
An18g03470	similarity to the tRNA-specific adenosine deaminase subunit Tad1 - Saccharomyces cerevisiae	8.51036	8.43458	8.31333	8.40681	8.85912	04 TRANSCRIPTION	04.03 tRNA transcription	04.03.06 tRNA modification
An12g10350	strong similarity to the hypothetical protein An15g07090 - Aspergillus niger	8.49825	9.80238	5.88285	6.22746	7.45894	99 UNCLASSIFIED PROTEINS
An02g08800	similarity to hypothetical protein CIP1 - Candida sp.	8.4914	8.60203	8.45707	8.47234	8.47234	99 UNCLASSIFIED PROTEINS
An02g04240	weak similarity to acinusS mRNA - Homo sapiens	8.4869	8.41485	8.4407	8.45025	8.79769	10 CELLULAR COMMUNICATION or SIGNAL TRANSDUCTION MECHANISM	10.01 intracellular signalling	14 CELL FATE	14.10 cell death
An18g01520	strong similarity to quinic-acid utilisation gene qutH - Aspergillus nidulans	8.46416	8.5799	8.64836	8.34203	8.88549	01 METABOLISM	01.05 C-compound and carbohydrate metabolism	01.05.01 C-compound and carbohydrate utilization
An16g05040	hypothetical protein	8.43958	8.56555	8.48771	8.97176	8.67063	99 UNCLASSIFIED PROTEINS
An09g05770	strong similarity to cytosolic exopolyphosphatase PPX1 - Saccharomyces cerevisiae	8.40774	8.6569	8.62683	8.83116	8.81843	01 METABOLISM	01.04 phosphate metabolism	01.04.01 phosphate utilization	40 SUBCELLULAR LOCALISATION	40.03 cytoplasm
An16g03990	questionable ORF	8.37355	8.6526	8.62807	8.6526	9.14538	99 UNCLASSIFIED PROTEINS
An01g12640	hypothetical protein	8.36558	8.62963	8.62963	8.75078	8.54871	99 UNCLASSIFIED PROTEINS
An18g03090	strong similarity to the hypothetical protein SPAC4G8.06c - Schizosaccharomyces pombe	8.32288	8.42836	8.55427	8.6092	8.73199	99 UNCLASSIFIED PROTEINS
An02g02990	similarity to hypothetical protein OSJNBa0049B20.21 - Oryza sativa	8.30433	8.67267	8.58365	9.28741	8.7222	99 UNCLASSIFIED PROTEINS
An16g03600	similarity to hypothetical protein SPAC688.02c - Schizosaccharomyces pombe	8.28827	8.68407	8.9647	8.484	8.44513	99 UNCLASSIFIED PROTEINS
An12g00950	rhamnogalacturonase rhgA - Aspergillus niger	8.27623	8.60839	8.46947	8.65324	8.59557	01 METABOLISM	01.05 C-compound and carbohydrate metabolism	01.05.01 C-compound and carbohydrate utilization
An07g09340	similarity to hypothetical protein YPR169w - Saccharomyces cerevisiae	8.27021	8.45122	8.45122	8.46845	8.43504	99 UNCLASSIFIED PROTEINS
An01g14740	glucose oxidase precursor goxC - Aspergillus niger [putative sequencing error]	8.19709	8.58137	8.48725	8.03166	8.7814	01 METABOLISM	01.05 C-compound and carbohydrate metabolism	01.05.01 C-compound and carbohydrate utilization	01.05.01.01 C-compound, carbohydrate catabolism	01.05.01.01.01 sugar, glucoside, polyol and carboxylate catabolism	02 ENERGY	02.07 pentose-phosphate pathway	02.07.01 pentose-phosphate pathway oxidative branch	40 SUBCELLULAR LOCALISATION
An16g03870	weak similarity to the transcription termination factor Rho - Micrococcus luteus	8.10527	8.57013	8.57013	8.48852	8.49747	99 UNCLASSIFIED PROTEINS
An02g06750	strong similarity to DEAD box protein Dbp45A - Drosophila melanogaster	8.06847	8.52786	8.4585	8.49044	8.51156	04 TRANSCRIPTION	04.01 rRNA transcription	04.01.99 other rRNA-transcription activities	04.03 tRNA transcription	04.03.01 tRNA synthesis	04.03.99 other tRNA-transcription activities	04.05 mRNA transcription	04.05.01 mRNA synthesis	04.05.01.01 general transcription activities
An07g05270	questionable ORF	7.97156	8.30923	8.56689	8.51014	8.52385	99 UNCLASSIFIED PROTEINS
An01g02930	similarity to hypothetical protein An12g09280 - Aspergillus niger	7.90559	8.59316	8.63458	8.7044	8.78311	99 UNCLASSIFIED PROTEINS
An09g04090	strong similarity to hypothetical protein mNori-2 - Mus musculus	7.88176	8.39958	8.53448	8.53882	8.53882	99 UNCLASSIFIED PROTEINS
An12g09170	hypothetical protein [truncated ORF]	7.84608	8.54308	8.61671	8.54764	8.4464	99 UNCLASSIFIED PROTEINS
An04g09190	hypothetical protein	7.38957	8.38555	8.47828	8.39888	8.47264	99 UNCLASSIFIED PROTEINS
An18g04720	questionable ORF	7.36008	8.58763	8.50626	8.88961	8.63292	99 UNCLASSIFIED PROTEINS
An11g01650	similarity to beta transducin-like protein het-e1 - Podospora anserina	7.29822	8.06443	8.28399	8.28399	8.20716	99 UNCLASSIFIED PROTEINS
An08g01620	similarity to hypothetical protein YER007c-a - Saccharomyces cerevisiae	7.04281	8.43118	8.58152	8.62719	8.85565	99 UNCLASSIFIED PROTEINS
An15g04470	similarity to the protein of patent EP1033405-A2 - Arabidopsis thaliana	6.64553	8.43369	8.43369	8.39724	8.43369	99 UNCLASSIFIED PROTEINS
An12g08630	strong similarity to cytochrome P450 monooxygenase TRI11 - Fusarium sporotrichioides	6.02873	8.35614	8.56873	7.87699	8.53078	01 METABOLISM	01.06 lipid, fatty-acid and isoprenoid metabolism	01.06.01 lipid, fatty-acid and isoprenoid biosynthesis	01.06.01.07 isoprenoid biosynthesis	01.06.01.07.05 sesquiterpenes biosynthesis	11 CELL RESCUE, DEFENSE AND VIRULENCE	11.05 Disease, virulence and defense	11.05.05 virulence, disease factors	11.05.05.01 toxins
An15g02790	hypothetical protein	5.91862	8.0599	8.12468	7.8058	7.67489	99 UNCLASSIFIED PROTEINS
An01g03170	similarity to hypothetical protein CG16717 - Drosophila melanogaster	5.88782	8.37383	8.48555	8.60973	8.48555	99 UNCLASSIFIED PROTEINS
An01g05060	hypothetical protein	5.26442	8.47375	8.49825	8.49825	8.54718	99 UNCLASSIFIED PROTEINS
An01g08120	strong similarity to ACOB protein - Aspergillus nidulans	4.71048	8.5278	8.5278	8.62677	8.43155	25 DEVELOPMENT (Systemic)	25.01 fungal or microorganismic development
An08g01090	similarity to Ada Histone acetyltransferase complex component AHC1 - Saccharomyces cerevisiae	3.94904	7.66344	7.9723	7.9723	7.9723	03 CELL CYCLE AND DNA PROCESSING	03.01 DNA processing	03.01.09 DNA restriction or modification	03.01.09.05 chromatin modification	06 PROTEIN FATE (folding, modification, destination)	06.07 protein modification	06.07.04 modification by acetylation, deacetylation	40 SUBCELLULAR LOCALISATION	40.10 nucleus
An15g06400	weak similarity to DNA topoisomerase I topoI - Caenorhabditis elegans	3.93512	8.53959	8.69642	8.51932	8.63479	99 unclassified proteins
Additional data file 10b Top 100 of genes with the highest signal values in hypha 2. log2 RMA signal values are listed.
Gene number	Description	hypha 1	hypha 2	hypha 3	hypha 4	hypha 5	FunCat class 1	FunCat class 2	FunCat class 3	FunCat class 4	FunCat class 5	FunCat class 6	FunCat class 7	FunCat class 8	FunCat class 9
An03e03150	5.8S ribosomal RNA	12.6757	12.6778	13.0712	13.2214	13.3167	rRNA
An03e03260	18S ribosomal RNA	12.9208	12.6011	13.1944	12.9186	13.1868	rRNA
An03e03180	28S ribosomal RNA	12.2385	12.1393	12.7709	12.8171	13.2227	rRNA
An02g03730	strong similarity to cobW protein - Pseudomonas denitrificans [truncated ORF]	5.96277	11.5343	7.63887	6.24074	6.23152	01 METABOLISM	01.07 metabolism of vitamins, cofactors, and prosthetic groups	01.07.01 biosynthesis of vitamins, cofactors, and prosthetic groups
An12g10350	strong similarity to the hypothetical protein An15g07090 - Aspergillus niger	10.5434	11.306	8.51904	8.735	9.69128	99 UNCLASSIFIED PROTEINS
An01g03710	hypothetical protein	8.27021	11.2234	9.67718	8.91873	8.60005	99 UNCLASSIFIED PROTEINS
An03e03260	18S ribosomal RNA	11.106	11.0854	11.9919	12.9112	12.8751	rRNA
An11e07520	repetetive DNA	10.6663	10.964	9.79104	10.0808	11.0419	repeat
An01g10390	hypothetical protein	10.9818	10.9264	11.2715	10.4749	11.2666	99 UNCLASSIFIED PROTEINS
An12g04670	strong similarity to translation initiation factor eIF-5 - Saccharomyces cerevisiae	6.16167	10.7387	6.18126	5.64714	5.22962	05 PROTEIN SYNTHESIS	05.04 translation	05.04.01 initiation	40 SUBCELLULAR LOCALISATION	40.03 cytoplasm
An02g10980	weak similarity to hypothetical protein An07g02310 - Aspergillus niger	11.3011	10.53	8.35879	8.29852	8.43305	99 UNCLASSIFIED PROTEINS
An15g00690	strong similarity to 14.8 kD subunit of NADH:ubiquinone reductase - Neurospora crassa	5.51075	10.4891	6.79496	5.70354	4.85243	02 ENERGY	02.13 respiration	02.13.03 aerobic respiration	40 SUBCELLULAR LOCALISATION	40.16 mitochondrion	67 TRANSPORT FACILITATION	67.15 electron or hydrogen carrier
An02g13850	strong similarity to cytoplasmic ribosomal protein of the large subunit URP1 - Saccharomyces cerevisiae	7.98333	10.4799	8.99539	7.18768	7.78114	05 PROTEIN SYNTHESIS	05.01 ribosome biogenesis	40 SUBCELLULAR LOCALISATION	40.03 cytoplasm
An08g00100	similarity to hypothetical protein SPAC1805.07c - Schizosaccharomyces pombe	7.072	10.295	6.80964	6.87755	6.89999	99 UNCLASSIFIED PROTEINS
An04g00480	weak similarity to the vitellogenin II precursor - Gallus gallus	6.09524	10.229	5.81055	5.16272	5.44603	99 UNCLASSIFIED PROTEINS
An03e02440	trnaLtag	11.0645	10.1878	10.1538	10.6165	10.1271	trna
An02g12590	questionable ORF	10.1625	10.1625	9.99608	10.1884	10.0826	99 UNCLASSIFIED PROTEINS
An01g07250	strong similarity to 7.7 kD subunit of DNA-directed RNA polymerase II ABC10 alpha - Saccharomyces cerevisiae	6.43617	10.1024	6.44206	6.12795	6.44206	04 TRANSCRIPTION	04.05 mRNA transcription	04.05.01 mRNA synthesis	04.05.01.01 general transcription activities	40 SUBCELLULAR LOCALISATION	40.10 nucleus
An11g10200	strong similarity to subunit VIa of cytochrome c oxidase COX13 - Saccharomyces cerevisiae	6.11128	10.0736	6.13654	5.82263	5.28798	02 ENERGY	02.11 electron transport and membrane-associated energy conservation	02.11.05 accessory proteins of electron transport and membrane-associated energy conservation	02.13 respiration	02.13.03 aerobic respiration	40 SUBCELLULAR LOCALISATION	40.16 mitochondrion
An08e06020	trnaSaga	10.1179	10.0673	9.78099	10.0045	9.69115	trna
An01e11490	trnaSaga	9.88171	9.95656	9.85435	9.96446	9.6814	trna
An16g04660	strong similarity to hypothetical protein - Schizosaccharomyces pombe	7.38523	9.88861	7.41031	7.38523	7.33312	99 UNCLASSIFIED PROTEINS
An10g00520	weak similarity to 1-aminocyclopropane-1-carboxylate deaminase - Pseudomonas sp. [truncated orf]	10.561	9.85261	9.60874	9.40127	9.32699	01 METABOLISM	01.05 C-compound and carbohydrate metabolism	01.05.01 C-compound and carbohydrate utilization	01.05.01.01 C-compound, carbohydrate catabolism	99 unclassified proteins
An01e12510	trnaScga	10.1752	9.85205	9.85205	10.1575	9.47636	trna
An12g10350	strong similarity to the hypothetical protein An15g07090 - Aspergillus niger	8.69093	9.80238	5.88285	6.22746	7.45894	99 UNCLASSIFIED PROTEINS
An01e01100	5S ribosomal RNA	10.421	9.78818	8.75273	7.48883	9.34632	rRNA
An04g08980	strong similarity to cytoplasmic ribosomal protein of the large subunit L43A - Saccharomyces cerevisiae	6.39935	9.64516	9.48236	6.51818	8.32173	05 PROTEIN SYNTHESIS	05.01 ribosome biogenesis	40 SUBCELLULAR LOCALISATION	40.03 cytoplasm
An10g00520	weak similarity to 1-aminocyclopropane-1-carboxylate deaminase - Pseudomonas sp. [truncated orf]	10.0933	9.63263	9.3439	9.16934	9.13266	01 METABOLISM	01.05 C-compound and carbohydrate metabolism	01.05.01 C-compound and carbohydrate utilization	01.05.01.01 C-compound, carbohydrate catabolism	99 unclassified proteins
An11g01370	hypothetical protein	9.8627	9.55311	9.62056	9.62056	9.62056	99 UNCLASSIFIED PROTEINS
An17g01460	strong similarity to EST EMBLEST:BE760684 - Aspergillus niger [truncated ORF]	9.27879	9.52312	9.20052	9.80226	10.1539	99 UNCLASSIFIED PROTEINS
An02g06050	strong similarity to cytoplasmic ribosomal protein of the small subunit S16.e - Saccharomyces cerevisiae	7.23366	9.51041	7.29318	7.18316	6.9785	05 PROTEIN SYNTHESIS	05.01 ribosome biogenesis	40 SUBCELLULAR LOCALISATION	40.03 cytoplasm
An08g06550	strong similarity to subunit VIII of ubiquinol--cytochrome c reductase - Saccharomyces cerevisiae	4.79608	9.46848	5.54773	4.57925	6.30857	02 ENERGY	02.13 respiration	02.13.03 aerobic respiration	40 SUBCELLULAR LOCALISATION	40.16 mitochondrion	67 TRANSPORT FACILITATION	67.15 electron or hydrogen carrier
An01g03480	strong similarity to sorbitol dehydrogenase gutB - Bacillus subtilis	9.43481	9.45302	9.45652	8.63934	8.75473	01 METABOLISM	01.05 C-compound and carbohydrate metabolism	01.05.01 C-compound and carbohydrate utilization	01.05.01.01 C-compound, carbohydrate catabolism	01.05.01.01.01 sugar, glucoside, polyol and carboxylate catabolism
An12g04060	similarity to hypothetical protein SPAC29A4.06c - Schizosaccharomyces pombe	9.47932	9.45099	9.44786	9.46008	9.48974	99 UNCLASSIFIED PROTEINS
An13e00260	repetetive DNA	10.1793	9.41641	9.87301	9.30525	10.1887	repeat
An08g06940	strong similarity to histone H4.1 - Emericella nidulans	6.66252	9.39425	6.90518	6.53741	6.84721	04 TRANSCRIPTION	04.05 mRNA transcription	04.05.01 mRNA synthesis	04.05.01.01 general transcription activities	30 CONTROL OF CELLULAR ORGANIZATION	30.10 nucleus	30.10.03 organization of chromosome structure	40 SUBCELLULAR LOCALISATION	40.10 nucleus
An02g13840	strong similarity to cytoplasmic ribosomal protein of the small subunit S9 - Homo sapiens	7.11791	9.39227	6.67535	6.70836	6.30118	05 PROTEIN SYNTHESIS	05.01 ribosome biogenesis	40 SUBCELLULAR LOCALISATION	40.03 cytoplasm
An12g00330	weak similarity to hypothetical protein Rv0923c - Mycobacterium tuberculosis	9.41623	9.38645	9.26409	9.77716	9.42321	99 UNCLASSIFIED PROTEINS
An02g10450	strong similarity to GTP-binding protein VPS1 - Saccharomyces cerevisiae	6.6013	9.38631	6.34526	6.36724	6.63334	03 CELL CYCLE AND DNA PROCESSING	03.03 cell cycle	03.03.02 meiosis	06 PROTEIN FATE (folding, modification, destination)	06.04 protein targeting, sorting and translocation	08 CELLULAR TRANSPORT AND TRANSPORT MECHANISMS	08.07 vesicular transport (Golgi network, etc.)	30 CONTROL OF CELLULAR ORGANIZATION	30.25 vacuole or lysosome
An02g14960	hypothetical protein	6.32708	9.35685	8.22786	10.3182	5.71372	99 UNCLASSIFIED PROTEINS
An01g10030	strong similarity to syringomycin-resistance gene SYR2 - Saccharomyces cerevisiae	5.10315	9.30082	5.67372	4.75237	4.4717	01 METABOLISM	01.06 lipid, fatty-acid and isoprenoid metabolism	01.06.04 breakdown of lipids, fatty acids and isoprenoids
An18g05990	weak similarity to hypothetical protein SC4G6.36 - Streptomyces coelicolor	7.87132	9.29722	7.87132	7.62692	7.87132	99 UNCLASSIFIED PROTEINS
An15g07090	strong similarity to predicted protein An12g10350 - Aspergillus niger	5.42683	9.23569	5.62479	5.09337	5.27718	99 UNCLASSIFIED PROTEINS
An07g07270	similarity to tRNA 2 -phosphotransferase TPT1 - Saccharomyces cerevisiae	9.16337	9.22747	9.14586	9.14586	9.08931	04 TRANSCRIPTION	04.03 tRNA transcription	04.03.03 tRNA processing
An09g05810	hypothetical protein	7.73535	9.2094	7.83554	7.88604	7.8429	99 UNCLASSIFIED PROTEINS
An08g06550	strong similarity to subunit VIII of ubiquinol--cytochrome c reductase - Saccharomyces cerevisiae	4.72518	9.2039	5.4057	4.37834	6.36345	02 ENERGY	02.13 respiration	02.13.03 aerobic respiration	40 SUBCELLULAR LOCALISATION	40.16 mitochondrion	67 TRANSPORT FACILITATION	67.15 electron or hydrogen carrier
An17g01150	strong similarity to acyl-CoA dehydrogenase MCAD - Rattus norvegicus	8.13473	9.11547	8.32785	7.8924	8.10611	01 METABOLISM	01.06 lipid, fatty-acid and isoprenoid metabolism	01.06.04 breakdown of lipids, fatty acids and isoprenoids	01.06.07 lipid, fatty-acid and isoprenoid utilization
An01g04640	strong similarity to topoisomerase I CaTOP1 - Candida albicans	5.43985	9.08692	5.99029	5.38404	5.47213	03 CELL CYCLE AND DNA PROCESSING	03.01 DNA processing	03.01.03 DNA synthesis and replication	03.01.05 DNA recombination and DNA repair	40 SUBCELLULAR LOCALISATION	40.10 nucleus
An11g01370	hypothetical protein	9.23582	9.08101	9.1083	9.08034	9.1083	99 UNCLASSIFIED PROTEINS
An16g07080	hypothetical protein	7.02937	9.0801	7.57844	7.66406	7.25561	99 UNCLASSIFIED PROTEINS
An18g05720	strong similarity to hypothetical protein YBR214w - Saccharomyces cerevisiae	5.3498	9.07037	5.75824	5.4197	5.04348	99 UNCLASSIFIED PROTEINS
An07g09050	similarity to hypothetical transcription regulator SC5F2A.29 - Streptomyces coelicolor	9.06451	9.06339	9.06451	9.07365	9.0576	04 TRANSCRIPTION	04.05 mRNA transcription	04.05.01 mRNA synthesis	04.05.01.04 transcriptional control
An07g01630	hypothetical protein	9.02319	9.01094	9.08264	9.28866	9.15287	99 UNCLASSIFIED PROTEINS
An09g06410	hypothetical protein	7.84608	8.98145	7.7206	7.84509	10.3664	99 UNCLASSIFIED PROTEINS
An08g09060	hypothetical protein	9.22239	8.9785	9.42535	9.5161	9.65151	99 UNCLASSIFIED PROTEINS
An04g00460	hypothetical protein	7.07162	8.95927	6.89866	9.46938	6.96337	99 UNCLASSIFIED PROTEINS
An16g03350	weak similarity to the silk fibroin like protein SEPL4 of patent WO8803533-A - Synthetic	8.76347	8.95284	8.74708	8.76757	8.82581	99 UNCLASSIFIED PROTEINS
An04g02410	strong similarity to cobalamin and cobamide biosynthesis protein COB W patent WO9111518-A - Pseudomonas denitrificans	8.97983	8.94881	8.97983	9.20211	8.97983	01 METABOLISM	01.07 metabolism of vitamins, cofactors, and prosthetic groups	01.07.01 biosynthesis of vitamins, cofactors, and prosthetic groups
An04g09550	strong similarity to 4-Hydroxyacetophenone monooxygenase hapE - Pseudomonas fluorescens	5.97035	8.93339	5.87415	6.10311	6.08619	01 METABOLISM	01.05 C-compound and carbohydrate metabolism	01.05.01 C-compound and carbohydrate utilization	01.05.01.01 C-compound, carbohydrate catabolism
An14g05320	strong similarity to cell cycle regulator p21 protein, Wos2 - Schizosaccharomyces pombe	6.19571	8.89193	6.12183	6.08322	7.10656	03 CELL CYCLE AND DNA PROCESSING	03.03 cell cycle	03.03.01 mitotic cell cycle and cell cycle control	06 PROTEIN FATE (folding, modification, destination)	06.01 protein folding and stabilization
An12g09340	strong similarity to ferulic acid decarboxylase FDC1 patent EP857789-A2 - Saccharomyces cerevisiae	8.9969	8.89065	8.9969	9.2206	9.12309	01 METABOLISM	01.05 C-compound and carbohydrate metabolism	01.05.01 C-compound and carbohydrate utilization	01.20 secondary metabolism	01.20.35 biosynthesis of secondary products derived from L-phenylalanine and L-tyrosine	01.20.35.01 biosynthesis of phenylpropanoids	01.20.35.01.07 biosynthesis of coumarins
An07g02010	strong similarity to multicatalytic endopeptidase complex chain Y7 PRE8 - Saccharomyces cerevisiae	5.91076	8.88282	6.0927	7.07991	5.45502	06 PROTEIN FATE (folding, modification, destination)	06.13 proteolytic degradation	06.13.01 cytoplasmic and nuclear degradation	06.13.01.01 proteasomal degradation
An12g00670	strong similarity to cinnamyl-alcohol dehydrogenase CAD14 - Nicotiana tabacum	9.08585	8.87055	9.02895	9.35511	9.24103	01 METABOLISM	01.05 C-compound and carbohydrate metabolism	01.05.01 C-compound and carbohydrate utilization	02 ENERGY	02.16 fermentation	02.16.01 alcohol fermentation
An17g00730	strong similarity to electron transfer flavoprotein (ETF) beta chain - Paracoccus denitrificans	8.73341	8.84457	8.61019	8.12818	8.77137	02 ENERGY	02.13 respiration	40 SUBCELLULAR LOCALISATION	40.16 mitochondrion	67 TRANSPORT FACILITATION	67.15 electron or hydrogen carrier
An05g01820	strong similarity to hypothetical protein yphH - Lactococcus lactis subsp. lactis (strain IL1403)	8.86629	8.80604	8.85603	9.05112	8.94078	99 UNCLASSIFIED PROTEINS
An16g07090	similarity to transmembrane protein sequence of patent WO9927105-A2 - Chlamydia pneumoniae	8.7937	8.7937	8.79646	8.73064	8.89752	01 METABOLISM	01.06 lipid, fatty-acid and isoprenoid metabolism	01.06.01 lipid, fatty-acid and isoprenoid biosynthesis	01.06.01.05 fatty acid biosynthesis
An01g01990	hypothetical protein	8.83971	8.79122	8.70347	8.79444	8.66807	99 UNCLASSIFIED PROTEINS
An11g05690	similarity to hypothetical alpha subunit of dinitrogenase reductase nifH - unidentified nitrogen-fixing bacteria	8.96633	8.78495	8.82274	8.98648	8.85884	01 METABOLISM	01.02 nitrogen and sulfur metabolism	01.02.01 nitrogen and sulfur utilization
An11g01090	hypothetical protein	8.77944	8.77944	8.75855	8.77714	8.77944	99 UNCLASSIFIED PROTEINS
An11g01390	similarity to phosphoglycerate dehydrogenase serA - Bacillus subtilis	8.90596	8.76287	8.67606	8.78794	8.89129	01 METABOLISM	01.01 amino acid metabolism	01.01.01 amino acid biosynthesis	01.01.01.11 biosynthesis of the cysteine-aromatic group	01.01.01.11.01 biosynthesis of serine
An18g06270	strong similarity to 14-3-3 protein homolog - Lentinula edodes [putative sequencing error]	6.20857	8.75542	6.19514	5.7976	5.93403	03 CELL CYCLE AND DNA PROCESSING	03.03 cell cycle	03.03.01 mitotic cell cycle and cell cycle control	10 CELLULAR COMMUNICATION or SIGNAL TRANSDUCTION MECHANISM	10.01 intracellular signalling	10.01.01 unspecified signal transduction	14 CELL FATE	14.01 cell growth or morphogenesis
An17g02040	strong similarity to the protein required for normal CLN1 and CLN2 G1 cyclin expression Ctr9 - Saccharomyces cerevisiae	8.73899	8.74927	8.93369	8.74927	8.65623	03 CELL CYCLE AND DNA PROCESSING	03.03 cell cycle	03.03.01 mitotic cell cycle and cell cycle control
An18g05640	strong similarity to probable mold-specific protein MS8 - Ajellomyces capsulatus	7.7652	8.7402	7.71806	7.7652	7.55712	99 UNCLASSIFIED PROTEINS
An04g08710	strong similarity to protein involved in DNA repair and recombination uvsH - Emericella nidulans	8.44748	8.73877	8.46761	8.17009	8.44247	03 CELL CYCLE AND DNA PROCESSING	03.01 DNA processing	03.01.05 DNA recombination and DNA repair	03.01.05.01 DNA repair	40 SUBCELLULAR LOCALISATION	40.10 nucleus
An04g01680	similarity to hypothetical protein B23I11.190 - Neurospora crassa	8.84897	8.72774	8.72774	8.72774	8.60698	99 UNCLASSIFIED PROTEINS
An16g02080	similarity to hypothetical protein SPAC26A3.03c - Schizosaccharomyces pombe	8.46416	8.70658	8.66292	8.80867	8.76441	99 UNCLASSIFIED PROTEINS
An13g00530	hypothetical protein	8.79065	8.69497	8.77442	8.92704	8.86339	99 UNCLASSIFIED PROTEINS
An14g03240	strong similarity to acyl-CoA dehydrogenase (NADP+) ACDH - Mycobacterium tuberculosis	8.77936	8.68968	8.68968	8.42274	8.84484	01 METABOLISM	01.06 lipid, fatty-acid and isoprenoid metabolism	01.06.04 breakdown of lipids, fatty acids and isoprenoids	01.06.07 lipid, fatty-acid and isoprenoid utilization
An12g04860	strong similarity to cytoplasmic ribosomal protein of the large subunit L30 - Saccharomyces cerevisiae	7.92738	8.68962	6.91134	6.59456	6.80786	05 PROTEIN SYNTHESIS	05.01 ribosome biogenesis	40 SUBCELLULAR LOCALISATION	40.03 cytoplasm
An16g03600	similarity to hypothetical protein SPAC688.02c - Schizosaccharomyces pombe	8.59393	8.68407	8.9647	8.484	8.44513	99 UNCLASSIFIED PROTEINS
An02g02990	similarity to hypothetical protein OSJNBa0049B20.21 - Oryza sativa	8.59488	8.67267	8.58365	9.28741	8.7222	99 UNCLASSIFIED PROTEINS
An04g02220	strong similarity to L-serine dehydratase CHA1 - Saccharomyces cerevisiae	8.75096	8.66412	8.65526	8.71872	9.05853	01 METABOLISM	01.01 amino acid metabolism	01.01.10 amino acid degradation (catabolism)	01.01.10.03 degradation of amino acids of the aspartate group	01.01.10.03.03 degradation of threonine	01.01.10.05 degradation of amino acids of the cysteine-aromatic group	01.01.10.05.01 degradation of serine	01.02 nitrogen and sulfur metabolism	01.02.01 nitrogen and sulfur utilization
An12g07720	strong similarity to ferric (and cupric) reductase FRE2 - Saccharomyces cerevisiae	7.2184	8.65971	7.03986	7.24493	7.19285	08 CELLULAR TRANSPORT AND TRANSPORT MECHANISMS	08.19 cellular import	13 REGULATION OF or INTERACTION WITH CELLULAR ENVIRONMENT	13.01 ionic homeostasis	13.01.01 homeostasis of cations	13.01.01.01 homeostasis of metal ions (Na, K, Ca etc.)	67 TRANSPORT FACILITATION	67.04 ion transporters	67.04.01 cation transporters
An09g05770	strong similarity to cytosolic exopolyphosphatase PPX1 - Saccharomyces cerevisiae	8.62868	8.6569	8.62683	8.83116	8.81843	01 METABOLISM	01.04 phosphate metabolism	01.04.01 phosphate utilization	40 SUBCELLULAR LOCALISATION	40.03 cytoplasm
An16g03990	questionable ORF	8.62633	8.6526	8.62807	8.6526	9.14538	99 UNCLASSIFIED PROTEINS
An07g03750	strong similarity to phosphatidylinositol-phosphatidylcholine transfer protein SEC14 - Yarrowia lipolytica	5.91437	8.642	6.16722	6.12473	6.04217	06 PROTEIN FATE (folding, modification, destination)	06.04 protein targeting, sorting and translocation	08 CELLULAR TRANSPORT AND TRANSPORT MECHANISMS	08.07 vesicular transport (Golgi network, etc.)	25 DEVELOPMENT (Systemic)	25.01 fungal or microorganismic development	40 SUBCELLULAR LOCALISATION	40.08 Golgi	40.09 intracellular transport vesicles
An09g04850	strong similarity to p-sulfobenzyl alcohol dehydrogenase TsaC - Comamonas testosteroni	8.28032	8.63661	8.28032	8.2366	8.22134	01 METABOLISM	01.05 C-compound and carbohydrate metabolism	01.05.01 C-compound and carbohydrate utilization	01.05.01.01 C-compound, carbohydrate catabolism	01.05.01.01.09 aerobic aromate catabolism
An17g02390	strong similarity to cytoplasmic ribosomal protein of the small subunit RP10B - Saccharomyces cerevisiae [putative sequencing error]	5.25157	8.63221	7.48319	4.86618	5.51959	05 PROTEIN SYNTHESIS	05.01 ribosome biogenesis	40 SUBCELLULAR LOCALISATION	40.03 cytoplasm
An01g12640	hypothetical protein	8.62329	8.62963	8.62963	8.75078	8.54871	99 UNCLASSIFIED PROTEINS
An15g06470	similarity to signal sequence receptor alpha chain - Canis lupus familiaris	5.89127	8.62306	5.84199	5.61201	5.40735	06 PROTEIN FATE (folding, modification, destination)	06.04 protein targeting, sorting and translocation	08 CELLULAR TRANSPORT AND TRANSPORT MECHANISMS	08.07 vesicular transport (Golgi network, etc.)	40 SUBCELLULAR LOCALISATION	40.07 endoplasmic reticulum
An12g00950	rhamnogalacturonase rhgA - Aspergillus niger	8.58969	8.60839	8.46947	8.65324	8.59557	01 METABOLISM	01.05 C-compound and carbohydrate metabolism	01.05.01 C-compound and carbohydrate utilization
An02g08800	similarity to hypothetical protein CIP1 - Candida sp.	8.68704	8.60203	8.45707	8.47234	8.47234	99 UNCLASSIFIED PROTEINS
An01g02930	similarity to hypothetical protein An12g09280 - Aspergillus niger	8.54826	8.59316	8.63458	8.7044	8.78311	99 UNCLASSIFIED PROTEINS
An18g04720	questionable ORF	8.53334	8.58763	8.50626	8.88961	8.63292	99 UNCLASSIFIED PROTEINS
An01g14740	glucose oxidase precursor goxC - Aspergillus niger [putative sequencing error]	8.57515	8.58137	8.48725	8.03166	8.7814	01 METABOLISM	01.05 C-compound and carbohydrate metabolism	01.05.01 C-compound and carbohydrate utilization	01.05.01.01 C-compound, carbohydrate catabolism	01.05.01.01.01 sugar, glucoside, polyol and carboxylate catabolism	02 ENERGY	02.07 pentose-phosphate pathway	02.07.01 pentose-phosphate pathway oxidative branch	40 SUBCELLULAR LOCALISATION
An18g01520	strong similarity to quinic-acid utilisation gene qutH - Aspergillus nidulans	8.65186	8.5799	8.64836	8.34203	8.88549	01 METABOLISM	01.05 C-compound and carbohydrate metabolism	01.05.01 C-compound and carbohydrate utilization
An15g04610	strong similarity to xylitol dehydrogenase xdh - Galactocandida mastotermitis [truncated ORF]	8.80671	8.57574	8.77265	8.88393	8.98407	01 METABOLISM	01.05 C-compound and carbohydrate metabolism	01.05.01 C-compound and carbohydrate utilization	01.05.01.01 C-compound, carbohydrate catabolism	02 ENERGY	02.07 pentose-phosphate pathway
An16g03870	weak similarity to the transcription termination factor Rho - Micrococcus luteus	8.57013	8.57013	8.57013	8.48852	8.49747	99 UNCLASSIFIED PROTEINS
An16g05040	hypothetical protein	8.65005	8.56555	8.48771	8.97176	8.67063	99 UNCLASSIFIED PROTEINS
An12g09170	hypothetical protein [truncated ORF]	8.54308	8.54308	8.61671	8.54764	8.4464	99 UNCLASSIFIED PROTEINS
Additional data file 10c Top 100 of genes with the highest signal values in hypha 3. log2 RMA signal values are listed.
Gene number	Description	hypha 1	hypha 2	hypha 3	hypha 4	hypha 5	FunCat class 1	FunCat class 2	FunCat class 3	FunCat class 4	FunCat class 5	FunCat class 6	FunCat class 7	FunCat class 8	FunCat class 9
An09g03390	questionable ORF	7.21261	7.09482	13.6118	7.21261	7.00401	99 UNCLASSIFIED PROTEINS
An03e03260	18S ribosomal RNA	12.9208	12.6011	13.1944	12.9186	13.1868	rRNA
An03e03150	5.8S ribosomal RNA	12.6757	12.6778	13.0712	13.2214	13.3167	rRNA
An03e03180	28S ribosomal RNA	12.2385	12.1393	12.7709	12.8171	13.2227	rRNA
An03e03260	18S ribosomal RNA	11.106	11.0854	11.9919	12.9112	12.8751	rRNA
An11g01690	strong similarity to cytoplasmic ribosomal protein of the small subunit S30 - Saccharomyces cerevisiae	6.21537	6.16624	11.6168	6.16624	5.6552	05 PROTEIN SYNTHESIS	05.01 ribosome biogenesis	40 SUBCELLULAR LOCALISATION	40.03 cytoplasm
An11g01690	strong similarity to cytoplasmic ribosomal protein of the small subunit S30 - Saccharomyces cerevisiae	6.49085	6.3915	11.5399	6.48966	5.87698	05 PROTEIN SYNTHESIS	05.01 ribosome biogenesis	40 SUBCELLULAR LOCALISATION	40.03 cytoplasm
An14g00710	strong similarity to bud emergence mediator BEM1 - Saccharomyces cerevisiae	6.22812	6.22812	11.4816	5.95807	6.04951	14 CELL FATE	14.01 cell growth or morphogenesis	14.01.03 directional cell growth (morphogenesis)	14.01.03.99 other morphogenetic activities	14.04 cell differentiation	14.04.03 fungal cell differentiation	14.04.03.01 budding, cell polarity and filament formation	14.04.03.03 pheromone response, mating-type determination, sex-specific proteins	40 SUBCELLULAR LOCALISATION
An01g10390	hypothetical protein	10.9818	10.9264	11.2715	10.4749	11.2666	99 UNCLASSIFIED PROTEINS
An02e09410	trnaKttt	5.19173	6.23506	11.2048	4.77233	4.31541	trna
An02e09400	trnakctt	5.01757	6.04486	11.0522	4.22044	4.67127	trna
An01e00180	trnaKctt	5.13792	6.6036	11.0245	3.99646	4.37428	trna
An12g00220	weak similarity to putative NADH dehydrogenase chain precursor - Homo sapiens	6.66296	6.587	10.555	6.09203	6.587	40 SUBCELLULAR LOCALISATION	40.16 mitochondrion
An15g00410	strong similarity to acetate-inducible gene aciA - Emericella nidulans	6.8163	6.7982	10.5328	6.69682	6.66199	99 UNCLASSIFIED PROTEINS
An16g08470	similarity to hypothetical cell growth regulator OS-9 - Homo sapiens	8.11875	8.28261	10.5305	7.84219	7.62407	99 UNCLASSIFIED PROTEINS
An01g10860	similarity to the hypothetical protein An04g08050 - Aspergillus niger	6.60384	6.4272	10.5076	6.32749	6.60384	99 UNCLASSIFIED PROTEINS
An07g03880	serine proteinase pepC - Aspergillus niger [putative frameshift]	7.25683	8.36922	10.4941	7.57795	6.78062	06 PROTEIN FATE (folding, modification, destination)	06.13 proteolytic degradation	40 SUBCELLULAR LOCALISATION	40.25 vacuole or lysosome
An03e02440	trnaLtag	11.0645	10.1878	10.1538	10.6165	10.1271	trna
An01g10550	strong similarity to transposase Minos-2 - Drosophila hydei	9.14923	8.45454	10.0109	11.9528	10.8139	29 TRANSPOSABLE ELEMENTS, VIRAL AND PLASMID PROTEINS	29.07 proteins necessary for the integration or inhibition of transposon movement	40 SUBCELLULAR LOCALISATION	40.10 nucleus
An02g12590	questionable ORF	10.1625	10.1625	9.99608	10.1884	10.0826	99 UNCLASSIFIED PROTEINS
An02g08810	hypothetical protein	7.29822	7.53946	9.94941	7.3479	9.50852	99 UNCLASSIFIED PROTEINS
An13e00260	repetetive DNA	10.1793	9.41641	9.87301	9.30525	10.1887	repeat
An01e11490	trnaSaga	9.88171	9.95656	9.85435	9.96446	9.6814	trna
An01e12510	trnaScga	10.1752	9.85205	9.85205	10.1575	9.47636	trna
An15g05850	similarity to unknown protein of IMAGE clone 4154303 - Homo sapiens	6.4152	6.51276	9.84574	6.36397	6.57265	99 UNCLASSIFIED PROTEINS
An11e07520	repetetive DNA	10.6663	10.964	9.79104	10.0808	11.0419	repeat
An08e06020	trnaSaga	10.1179	10.0673	9.78099	10.0045	9.69115	trna
An04g03990	hypothetical protein	5.91862	7.15152	9.74077	9.44237	9.36512	99 UNCLASSIFIED PROTEINS
An01g03710	hypothetical protein	8.27021	11.2234	9.67718	8.91873	8.60005	99 UNCLASSIFIED PROTEINS
An11g01370	hypothetical protein	9.8627	9.55311	9.62056	9.62056	9.62056	99 UNCLASSIFIED PROTEINS
An10g00520	weak similarity to 1-aminocyclopropane-1-carboxylate deaminase - Pseudomonas sp. [truncated orf]	10.561	9.85261	9.60874	9.40127	9.32699	01 METABOLISM	01.05 C-compound and carbohydrate metabolism	01.05.01 C-compound and carbohydrate utilization	01.05.01.01 C-compound, carbohydrate catabolism	99 unclassified proteins
An04g08980	strong similarity to cytoplasmic ribosomal protein of the large subunit L43A - Saccharomyces cerevisiae	6.39935	9.64516	9.48236	6.51818	8.32173	05 PROTEIN SYNTHESIS	05.01 ribosome biogenesis	40 SUBCELLULAR LOCALISATION	40.03 cytoplasm
An01g03480	strong similarity to sorbitol dehydrogenase gutB - Bacillus subtilis	9.43481	9.45302	9.45652	8.63934	8.75473	01 METABOLISM	01.05 C-compound and carbohydrate metabolism	01.05.01 C-compound and carbohydrate utilization	01.05.01.01 C-compound, carbohydrate catabolism	01.05.01.01.01 sugar, glucoside, polyol and carboxylate catabolism
An12g04060	similarity to hypothetical protein SPAC29A4.06c - Schizosaccharomyces pombe	9.47932	9.45099	9.44786	9.46008	9.48974	99 UNCLASSIFIED PROTEINS
An04g03530	strong similarity to NAD-dependent D-arabinitol dehydrogenase ARD - Candida tropicalis	5.93188	7.39274	9.43724	5.65804	5.6313	01 METABOLISM	01.05 C-compound and carbohydrate metabolism	01.05.01 C-compound and carbohydrate utilization
An08g09060	hypothetical protein	9.22239	8.9785	9.42535	9.5161	9.65151	99 UNCLASSIFIED PROTEINS
An10g00520	weak similarity to 1-aminocyclopropane-1-carboxylate deaminase - Pseudomonas sp. [truncated orf]	10.0933	9.63263	9.3439	9.16934	9.13266	01 METABOLISM	01.05 C-compound and carbohydrate metabolism	01.05.01 C-compound and carbohydrate utilization	01.05.01.01 C-compound, carbohydrate catabolism	99 unclassified proteins
An12g00330	weak similarity to hypothetical protein Rv0923c - Mycobacterium tuberculosis	9.41623	9.38645	9.26409	9.77716	9.42321	99 UNCLASSIFIED PROTEINS
An17g01460	strong similarity to EST EMBLEST:BE760684 - Aspergillus niger [truncated ORF]	9.27879	9.52312	9.20052	9.80226	10.1539	99 UNCLASSIFIED PROTEINS
An07g07270	similarity to tRNA 2 -phosphotransferase TPT1 - Saccharomyces cerevisiae	9.16337	9.22747	9.14586	9.14586	9.08931	04 TRANSCRIPTION	04.03 tRNA transcription	04.03.03 tRNA processing
An15g01260	weak similarity to the hypothetical protein C24A8.3 - Caenorhabditis elegans	6.97225	6.89542	9.14295	6.94292	6.99011	99 UNCLASSIFIED PROTEINS
An11g01370	hypothetical protein	9.23582	9.08101	9.1083	9.08034	9.1083	99 UNCLASSIFIED PROTEINS
An07g01630	hypothetical protein	9.02319	9.01094	9.08264	9.28866	9.15287	99 UNCLASSIFIED PROTEINS
An03g04280	strong similarity to pyridoxine synthesis component pyroA - Aspergillus nidulans	6.60149	6.5755	9.06841	6.52025	6.59973	01 METABOLISM	01.07 metabolism of vitamins, cofactors, and prosthetic groups	01.07.01 biosynthesis of vitamins, cofactors, and prosthetic groups
An11g11110	strong similarity to condensin complex component cnd1 - Schizosaccharomyces pombe	4.1033	4.1996	9.06686	4.08699	4.27041	03 CELL CYCLE AND DNA PROCESSING	03.03 cell cycle	03.03.01 mitotic cell cycle and cell cycle control	30 CONTROL OF CELLULAR ORGANIZATION	30.10 nucleus	30.10.03 organization of chromosome structure
An07g09050	similarity to hypothetical transcription regulator SC5F2A.29 - Streptomyces coelicolor	9.06451	9.06339	9.06451	9.07365	9.0576	04 TRANSCRIPTION	04.05 mRNA transcription	04.05.01 mRNA synthesis	04.05.01.04 transcriptional control
An16g08420	similarity to hypothetical integral membrane protein SC10B7.28 - Streptomyces coelicolor	4.8518	5.38786	9.06317	4.92702	4.84255	99 UNCLASSIFIED PROTEINS
An12g00670	strong similarity to cinnamyl-alcohol dehydrogenase CAD14 - Nicotiana tabacum	9.08585	8.87055	9.02895	9.35511	9.24103	01 METABOLISM	01.05 C-compound and carbohydrate metabolism	01.05.01 C-compound and carbohydrate utilization	02 ENERGY	02.16 fermentation	02.16.01 alcohol fermentation
An12g09340	strong similarity to ferulic acid decarboxylase FDC1 patent EP857789-A2 - Saccharomyces cerevisiae	8.9969	8.89065	8.9969	9.2206	9.12309	01 METABOLISM	01.05 C-compound and carbohydrate metabolism	01.05.01 C-compound and carbohydrate utilization	01.20 secondary metabolism	01.20.35 biosynthesis of secondary products derived from L-phenylalanine and L-tyrosine	01.20.35.01 biosynthesis of phenylpropanoids	01.20.35.01.07 biosynthesis of coumarins
An02g13850	strong similarity to cytoplasmic ribosomal protein of the large subunit URP1 - Saccharomyces cerevisiae	7.98333	10.4799	8.99539	7.18768	7.78114	05 PROTEIN SYNTHESIS	05.01 ribosome biogenesis	40 SUBCELLULAR LOCALISATION	40.03 cytoplasm
An04g02410	strong similarity to cobalamin and cobamide biosynthesis protein COB W patent WO9111518-A - Pseudomonas denitrificans	8.97983	8.94881	8.97983	9.20211	8.97983	01 METABOLISM	01.07 metabolism of vitamins, cofactors, and prosthetic groups	01.07.01 biosynthesis of vitamins, cofactors, and prosthetic groups
An16g03600	similarity to hypothetical protein SPAC688.02c - Schizosaccharomyces pombe	8.59393	8.68407	8.9647	8.484	8.44513	99 UNCLASSIFIED PROTEINS
An17g02040	strong similarity to the protein required for normal CLN1 and CLN2 G1 cyclin expression Ctr9 - Saccharomyces cerevisiae	8.73899	8.74927	8.93369	8.74927	8.65623	03 CELL CYCLE AND DNA PROCESSING	03.03 cell cycle	03.03.01 mitotic cell cycle and cell cycle control
An12e07440	trnaStga	9.51452	7.68902	8.91444	8.81619	8.69515	trna
An07g04300	strong similarity to 3-methylcrotonyl-CoA carboxylase (MCC) biotin-containing alpha subunit MCCA - Homo sapiens	5.89075	5.86455	8.8665	5.91026	5.56474	01 METABOLISM	01.01 amino acid metabolism	01.01.10 amino acid degradation (catabolism)	01.01.10.04 degradation of amino acids of the pyruvate family	01.01.10.04.03 degradation of leucine	01.05 C-compound and carbohydrate metabolism	01.05.01 C-compound and carbohydrate utilization	40 SUBCELLULAR LOCALISATION	40.16 mitochondrion
An05g01820	strong similarity to hypothetical protein yphH - Lactococcus lactis subsp. lactis (strain IL1403)	8.86629	8.80604	8.85603	9.05112	8.94078	99 UNCLASSIFIED PROTEINS
An11g05690	similarity to hypothetical alpha subunit of dinitrogenase reductase nifH - unidentified nitrogen-fixing bacteria	8.96633	8.78495	8.82274	8.98648	8.85884	01 METABOLISM	01.02 nitrogen and sulfur metabolism	01.02.01 nitrogen and sulfur utilization
An01e12930	trnaSaga	8.31253	7.15869	8.81893	7.05649	8.15468	trna
An02g14180	questionable ORF	5.18047	5.29413	8.80649	5.23543	5.27742	99 UNCLASSIFIED PROTEINS
An16g07090	similarity to transmembrane protein sequence of patent WO9927105-A2 - Chlamydia pneumoniae	8.7937	8.7937	8.79646	8.73064	8.89752	01 METABOLISM	01.06 lipid, fatty-acid and isoprenoid metabolism	01.06.01 lipid, fatty-acid and isoprenoid biosynthesis	01.06.01.05 fatty acid biosynthesis
An13g00530	hypothetical protein	8.79065	8.69497	8.77442	8.92704	8.86339	99 UNCLASSIFIED PROTEINS
An15g04610	strong similarity to xylitol dehydrogenase xdh - Galactocandida mastotermitis [truncated ORF]	8.80671	8.57574	8.77265	8.88393	8.98407	01 METABOLISM	01.05 C-compound and carbohydrate metabolism	01.05.01 C-compound and carbohydrate utilization	01.05.01.01 C-compound, carbohydrate catabolism	02 ENERGY	02.07 pentose-phosphate pathway
An16g06800	strong similarity to endoglucanase eglB - Aspergillus niger	7.13958	6.85086	8.76924	6.87335	7.13921	01 METABOLISM	01.05 C-compound and carbohydrate metabolism	01.05.01 C-compound and carbohydrate utilization	01.05.01.01 C-compound, carbohydrate catabolism	40 SUBCELLULAR LOCALISATION	40.27 extracellular or secretion proteins
An11g01090	hypothetical protein	8.77944	8.77944	8.75855	8.77714	8.77944	99 UNCLASSIFIED PROTEINS
An07g02850	strong similarity to EST - Aspergillus niger	2.98146	2.93308	8.75437	3.12265	7.58086	99 UNCLASSIFIED PROTEINS
An01e01100	5S ribosomal RNA	10.421	9.78818	8.75273	7.48883	9.34632	rRNA
An16g03350	weak similarity to the silk fibroin like protein SEPL4 of patent WO8803533-A - Synthetic	8.76347	8.95284	8.74708	8.76757	8.82581	99 UNCLASSIFIED PROTEINS
An11g04370	strong similarity to cytochrome b5 - Mortierella alpina	6.98876	7.98364	8.72826	6.41844	6.50263	01 METABOLISM	01.05 C-compound and carbohydrate metabolism	01.05.01 C-compound and carbohydrate utilization	01.06 lipid, fatty-acid and isoprenoid metabolism	01.06.01 lipid, fatty-acid and isoprenoid biosynthesis
An04g01680	similarity to hypothetical protein B23I11.190 - Neurospora crassa	8.84897	8.72774	8.72774	8.72774	8.60698	99 UNCLASSIFIED PROTEINS
An01g13390	similarity to the EST y6f10a1.r1 - Emericella nidulans	8.4869	8.40658	8.70814	8.57757	8.66285	99 UNCLASSIFIED PROTEINS
An01g01990	hypothetical protein	8.83971	8.79122	8.70347	8.79444	8.66807	99 UNCLASSIFIED PROTEINS
An15g06400	weak similarity to DNA topoisomerase I topoI - Caenorhabditis elegans	8.4914	8.53959	8.69642	8.51932	8.63479	99 unclassified proteins
An14g03240	strong similarity to acyl-CoA dehydrogenase (NADP+) ACDH - Mycobacterium tuberculosis	8.77936	8.68968	8.68968	8.42274	8.84484	01 METABOLISM	01.06 lipid, fatty-acid and isoprenoid metabolism	01.06.04 breakdown of lipids, fatty acids and isoprenoids	01.06.07 lipid, fatty-acid and isoprenoid utilization
An12g08090	weak similarity to actin filament-binding protein b-nexilin - Rattus norvegicus	6.24763	6.24763	8.67726	6.24763	5.87637	40 SUBCELLULAR LOCALISATION	40.04 cytoskeleton
An11g01390	similarity to phosphoglycerate dehydrogenase serA - Bacillus subtilis	8.90596	8.76287	8.67606	8.78794	8.89129	01 METABOLISM	01.01 amino acid metabolism	01.01.01 amino acid biosynthesis	01.01.01.11 biosynthesis of the cysteine-aromatic group	01.01.01.11.01 biosynthesis of serine
An16g02080	similarity to hypothetical protein SPAC26A3.03c - Schizosaccharomyces pombe	8.46416	8.70658	8.66292	8.80867	8.76441	99 UNCLASSIFIED PROTEINS
An04g02220	strong similarity to L-serine dehydratase CHA1 - Saccharomyces cerevisiae	8.75096	8.66412	8.65526	8.71872	9.05853	01 METABOLISM	01.01 amino acid metabolism	01.01.10 amino acid degradation (catabolism)	01.01.10.03 degradation of amino acids of the aspartate group	01.01.10.03.03 degradation of threonine	01.01.10.05 degradation of amino acids of the cysteine-aromatic group	01.01.10.05.01 degradation of serine	01.02 nitrogen and sulfur metabolism	01.02.01 nitrogen and sulfur utilization
An18g01520	strong similarity to quinic-acid utilisation gene qutH - Aspergillus nidulans	8.65186	8.5799	8.64836	8.34203	8.88549	01 METABOLISM	01.05 C-compound and carbohydrate metabolism	01.05.01 C-compound and carbohydrate utilization
An01g02930	similarity to hypothetical protein An12g09280 - Aspergillus niger	8.54826	8.59316	8.63458	8.7044	8.78311	99 UNCLASSIFIED PROTEINS
An08g05270	questionable ORF	8.46424	8.35518	8.63087	8.25959	8.37753	99 UNCLASSIFIED PROTEINS
An01g12640	hypothetical protein	8.62329	8.62963	8.62963	8.75078	8.54871	99 UNCLASSIFIED PROTEINS
An16g03990	questionable ORF	8.62633	8.6526	8.62807	8.6526	9.14538	99 UNCLASSIFIED PROTEINS
An09g05770	strong similarity to cytosolic exopolyphosphatase PPX1 - Saccharomyces cerevisiae	8.62868	8.6569	8.62683	8.83116	8.81843	01 METABOLISM	01.04 phosphate metabolism	01.04.01 phosphate utilization	40 SUBCELLULAR LOCALISATION	40.03 cytoplasm
An13g00530	hypothetical protein	8.74731	8.41247	8.61913	8.73965	8.68543	99 UNCLASSIFIED PROTEINS
An12g09170	hypothetical protein [truncated ORF]	8.54308	8.54308	8.61671	8.54764	8.4464	99 UNCLASSIFIED PROTEINS
An17g00730	strong similarity to electron transfer flavoprotein (ETF) beta chain - Paracoccus denitrificans	8.73341	8.84457	8.61019	8.12818	8.77137	02 ENERGY	02.13 respiration	40 SUBCELLULAR LOCALISATION	40.16 mitochondrion	67 TRANSPORT FACILITATION	67.15 electron or hydrogen carrier
An01e09990	trnaSaga	8.31273	7.12667	8.59741	6.99197	8.04858	trna
An02g02990	similarity to hypothetical protein OSJNBa0049B20.21 - Oryza sativa	8.59488	8.67267	8.58365	9.28741	8.7222	99 UNCLASSIFIED PROTEINS
An08g01620	similarity to hypothetical protein YER007c-a - Saccharomyces cerevisiae	8.53181	8.43118	8.58152	8.62719	8.85565	99 UNCLASSIFIED PROTEINS
An16g03870	weak similarity to the transcription termination factor Rho - Micrococcus luteus	8.57013	8.57013	8.57013	8.48852	8.49747	99 UNCLASSIFIED PROTEINS
An12g08630	strong similarity to cytochrome P450 monooxygenase TRI11 - Fusarium sporotrichioides	8.5163	8.35614	8.56873	7.87699	8.53078	01 METABOLISM	01.06 lipid, fatty-acid and isoprenoid metabolism	01.06.01 lipid, fatty-acid and isoprenoid biosynthesis	01.06.01.07 isoprenoid biosynthesis	01.06.01.07.05 sesquiterpenes biosynthesis	11 CELL RESCUE, DEFENSE AND VIRULENCE	11.05 Disease, virulence and defense	11.05.05 virulence, disease factors	11.05.05.01 toxins
An07g05270	questionable ORF	8.56196	8.30923	8.56689	8.51014	8.52385	99 UNCLASSIFIED PROTEINS
An18g03090	strong similarity to the hypothetical protein SPAC4G8.06c - Schizosaccharomyces pombe	8.61863	8.42836	8.55427	8.6092	8.73199	99 UNCLASSIFIED PROTEINS
An08g00540	hypothetical protein	7.65348	7.80946	8.54247	7.15383	8.29851	99 UNCLASSIFIED PROTEINS
An09g04090	strong similarity to hypothetical protein mNori-2 - Mus musculus	8.54555	8.39958	8.53448	8.53882	8.53882	99 UNCLASSIFIED PROTEINS
An11g10110	similarity to protein SRB8 - Saccharomyces cerevisiae	5.01715	5.01715	8.52856	5.00992	4.69201	04 TRANSCRIPTION	04.05 mRNA transcription	04.05.01 mRNA synthesis	04.05.01.04 transcriptional control	40 SUBCELLULAR LOCALISATION	40.10 nucleus
An01g08120	strong similarity to ACOB protein - Aspergillus nidulans	8.49333	8.5278	8.5278	8.62677	8.43155	25 DEVELOPMENT (Systemic)	25.01 fungal or microorganismic development
An15g03380	hypothetical protein	8.41592	8.41012	8.52506	8.44797	8.34288	99 UNCLASSIFIED PROTEINS
An12g10350	strong similarity to the hypothetical protein An15g07090 - Aspergillus niger	10.5434	11.306	8.51904	8.735	9.69128	99 UNCLASSIFIED PROTEINS
An14g04060	strong similarity to chloride channel 3 clcn3 - Mus musculus	8.89493	8.54002	8.51705	8.49781	8.32118	13 REGULATION OF or INTERACTION WITH CELLULAR ENVIRONMENT	13.01 ionic homeostasis	13.01.03 homeostasis of anions	67 TRANSPORT FACILITATION	67.04 ion transporters	67.04.07 anion transporters (Cl, SO4, PO4, etc.)
Additional data file 10d Top 100 of genes with the highest signal values in hypha 4. log2 RMA signal values are listed.
Gene number	Description	hypha 1	hypha 2	hypha 3	hypha 4	hypha 5	FunCat class 1	FunCat class 2	FunCat class 3	FunCat class 4	FunCat class 5	FunCat class 6	FunCat class 7	FunCat class 8	FunCat class 9
An03e03150	5.8S ribosomal RNA	12.6757	12.6778	13.0712	13.2214	13.3167	rRNA
An03e03260	18S ribosomal RNA	12.9208	12.6011	13.1944	12.9186	13.1868	rRNA
An03e03260	18S ribosomal RNA	11.106	11.0854	11.9919	12.9112	12.8751	rRNA
An03e03180	28S ribosomal RNA	12.2385	12.1393	12.7709	12.8171	13.2227	rRNA
An01g10550	strong similarity to transposase Minos-2 - Drosophila hydei	9.14923	8.45454	10.0109	11.9528	10.8139	29 TRANSPOSABLE ELEMENTS, VIRAL AND PLASMID PROTEINS	29.07 proteins necessary for the integration or inhibition of transposon movement	40 SUBCELLULAR LOCALISATION	40.10 nucleus
An03e02440	trnaLtag	11.0645	10.1878	10.1538	10.6165	10.1271	trna
An01g10390	hypothetical protein	10.9818	10.9264	11.2715	10.4749	11.2666	99 UNCLASSIFIED PROTEINS
An02g14960	hypothetical protein	6.32708	9.35685	8.22786	10.3182	5.71372	99 UNCLASSIFIED PROTEINS
An02g12590	questionable ORF	10.1625	10.1625	9.99608	10.1884	10.0826	99 UNCLASSIFIED PROTEINS
An01e12510	trnaScga	10.1752	9.85205	9.85205	10.1575	9.47636	trna
An11e07520	repetetive DNA	10.6663	10.964	9.79104	10.0808	11.0419	repeat
An08e06020	trnaSaga	10.1179	10.0673	9.78099	10.0045	9.69115	trna
An01e11490	trnaSaga	9.88171	9.95656	9.85435	9.96446	9.6814	trna
An17g01460	strong similarity to EST EMBLEST:BE760684 - Aspergillus niger [truncated ORF]	9.27879	9.52312	9.20052	9.80226	10.1539	99 UNCLASSIFIED PROTEINS
An12g00330	weak similarity to hypothetical protein Rv0923c - Mycobacterium tuberculosis	9.41623	9.38645	9.26409	9.77716	9.42321	99 UNCLASSIFIED PROTEINS
An09g00180	hypothetical protein	5.25507	5.29705	5.27026	9.66248	5.08205	99 UNCLASSIFIED PROTEINS
An11g01370	hypothetical protein	9.8627	9.55311	9.62056	9.62056	9.62056	99 UNCLASSIFIED PROTEINS
An08g09060	hypothetical protein	9.22239	8.9785	9.42535	9.5161	9.65151	99 UNCLASSIFIED PROTEINS
An04g00460	hypothetical protein	7.07162	8.95927	6.89866	9.46938	6.96337	99 UNCLASSIFIED PROTEINS
An12g04060	similarity to hypothetical protein SPAC29A4.06c - Schizosaccharomyces pombe	9.47932	9.45099	9.44786	9.46008	9.48974	99 UNCLASSIFIED PROTEINS
An04g03990	hypothetical protein	5.91862	7.15152	9.74077	9.44237	9.36512	99 UNCLASSIFIED PROTEINS
An10g00520	weak similarity to 1-aminocyclopropane-1-carboxylate deaminase - Pseudomonas sp. [truncated orf]	10.561	9.85261	9.60874	9.40127	9.32699	01 METABOLISM	01.05 C-compound and carbohydrate metabolism	01.05.01 C-compound and carbohydrate utilization	01.05.01.01 C-compound, carbohydrate catabolism	99 unclassified proteins
An12g00670	strong similarity to cinnamyl-alcohol dehydrogenase CAD14 - Nicotiana tabacum	9.08585	8.87055	9.02895	9.35511	9.24103	01 METABOLISM	01.05 C-compound and carbohydrate metabolism	01.05.01 C-compound and carbohydrate utilization	02 ENERGY	02.16 fermentation	02.16.01 alcohol fermentation
An13e00260	repetetive DNA	10.1793	9.41641	9.87301	9.30525	10.1887	repeat
An02g03380	strong similarity to the hypothetical protein encoded by An08g03700 - Aspergillus niger	7.20102	7.20102	6.9056	9.30487	7.96639	99 UNCLASSIFIED PROTEINS
An07g01630	hypothetical protein	9.02319	9.01094	9.08264	9.28866	9.15287	99 UNCLASSIFIED PROTEINS
An02g02990	similarity to hypothetical protein OSJNBa0049B20.21 - Oryza sativa	8.59488	8.67267	8.58365	9.28741	8.7222	99 UNCLASSIFIED PROTEINS
An11g06230	similarity to oxidoreductase from patent WO0100844 - Corynebacterium glutamicum	8.23072	8.40571	8.40571	9.23713	8.14591	01 METABOLISM	01.05 C-compound and carbohydrate metabolism	01.05.01 C-compound and carbohydrate utilization
An12g09340	strong similarity to ferulic acid decarboxylase FDC1 patent EP857789-A2 - Saccharomyces cerevisiae	8.9969	8.89065	8.9969	9.2206	9.12309	01 METABOLISM	01.05 C-compound and carbohydrate metabolism	01.05.01 C-compound and carbohydrate utilization	01.20 secondary metabolism	01.20.35 biosynthesis of secondary products derived from L-phenylalanine and L-tyrosine	01.20.35.01 biosynthesis of phenylpropanoids	01.20.35.01.07 biosynthesis of coumarins
An04g02410	strong similarity to cobalamin and cobamide biosynthesis protein COB W patent WO9111518-A - Pseudomonas denitrificans	8.97983	8.94881	8.97983	9.20211	8.97983	01 METABOLISM	01.07 metabolism of vitamins, cofactors, and prosthetic groups	01.07.01 biosynthesis of vitamins, cofactors, and prosthetic groups
An10g00520	weak similarity to 1-aminocyclopropane-1-carboxylate deaminase - Pseudomonas sp. [truncated orf]	10.0933	9.63263	9.3439	9.16934	9.13266	01 METABOLISM	01.05 C-compound and carbohydrate metabolism	01.05.01 C-compound and carbohydrate utilization	01.05.01.01 C-compound, carbohydrate catabolism	99 unclassified proteins
An07g07270	similarity to tRNA 2 -phosphotransferase TPT1 - Saccharomyces cerevisiae	9.16337	9.22747	9.14586	9.14586	9.08931	04 TRANSCRIPTION	04.03 tRNA transcription	04.03.03 tRNA processing
An11g01370	hypothetical protein	9.23582	9.08101	9.1083	9.08034	9.1083	99 UNCLASSIFIED PROTEINS
An07g09050	similarity to hypothetical transcription regulator SC5F2A.29 - Streptomyces coelicolor	9.06451	9.06339	9.06451	9.07365	9.0576	04 TRANSCRIPTION	04.05 mRNA transcription	04.05.01 mRNA synthesis	04.05.01.04 transcriptional control
An07g09590	strong similarity to glutathione S-transferase GST of patent US5962229-A - Zea mays	8.24484	8.45909	8.24484	9.06718	8.22552	06 PROTEIN FATE (folding, modification, destination)	06.07 protein modification	06.07.99 other protein modifications	11 CELL RESCUE, DEFENSE AND VIRULENCE	11.07 detoxification	11.07.03 detoxification by modification
An05g01820	strong similarity to hypothetical protein yphH - Lactococcus lactis subsp. lactis (strain IL1403)	8.86629	8.80604	8.85603	9.05112	8.94078	99 UNCLASSIFIED PROTEINS
An11g05690	similarity to hypothetical alpha subunit of dinitrogenase reductase nifH - unidentified nitrogen-fixing bacteria	8.96633	8.78495	8.82274	8.98648	8.85884	01 METABOLISM	01.02 nitrogen and sulfur metabolism	01.02.01 nitrogen and sulfur utilization
An16g05040	hypothetical protein	8.65005	8.56555	8.48771	8.97176	8.67063	99 UNCLASSIFIED PROTEINS
An13g00530	hypothetical protein	8.79065	8.69497	8.77442	8.92704	8.86339	99 UNCLASSIFIED PROTEINS
An01g03710	hypothetical protein	8.27021	11.2234	9.67718	8.91873	8.60005	99 UNCLASSIFIED PROTEINS
An18g04720	questionable ORF	8.53334	8.58763	8.50626	8.88961	8.63292	99 UNCLASSIFIED PROTEINS
An15g04610	strong similarity to xylitol dehydrogenase xdh - Galactocandida mastotermitis [truncated ORF]	8.80671	8.57574	8.77265	8.88393	8.98407	01 METABOLISM	01.05 C-compound and carbohydrate metabolism	01.05.01 C-compound and carbohydrate utilization	01.05.01.01 C-compound, carbohydrate catabolism	02 ENERGY	02.07 pentose-phosphate pathway
An09g05770	strong similarity to cytosolic exopolyphosphatase PPX1 - Saccharomyces cerevisiae	8.62868	8.6569	8.62683	8.83116	8.81843	01 METABOLISM	01.04 phosphate metabolism	01.04.01 phosphate utilization	40 SUBCELLULAR LOCALISATION	40.03 cytoplasm
An12e07440	trnaStga	9.51452	7.68902	8.91444	8.81619	8.69515	trna
An16g02080	similarity to hypothetical protein SPAC26A3.03c - Schizosaccharomyces pombe	8.46416	8.70658	8.66292	8.80867	8.76441	99 UNCLASSIFIED PROTEINS
An01g01990	hypothetical protein	8.83971	8.79122	8.70347	8.79444	8.66807	99 UNCLASSIFIED PROTEINS
An11g01390	similarity to phosphoglycerate dehydrogenase serA - Bacillus subtilis	8.90596	8.76287	8.67606	8.78794	8.89129	01 METABOLISM	01.01 amino acid metabolism	01.01.01 amino acid biosynthesis	01.01.01.11 biosynthesis of the cysteine-aromatic group	01.01.01.11.01 biosynthesis of serine
An11g01090	hypothetical protein	8.77944	8.77944	8.75855	8.77714	8.77944	99 UNCLASSIFIED PROTEINS
An16g03350	weak similarity to the silk fibroin like protein SEPL4 of patent WO8803533-A - Synthetic	8.76347	8.95284	8.74708	8.76757	8.82581	99 UNCLASSIFIED PROTEINS
An01g12640	hypothetical protein	8.62329	8.62963	8.62963	8.75078	8.54871	99 UNCLASSIFIED PROTEINS
An17g02040	strong similarity to the protein required for normal CLN1 and CLN2 G1 cyclin expression Ctr9 - Saccharomyces cerevisiae	8.73899	8.74927	8.93369	8.74927	8.65623	03 CELL CYCLE AND DNA PROCESSING	03.03 cell cycle	03.03.01 mitotic cell cycle and cell cycle control
An13g00530	hypothetical protein	8.74731	8.41247	8.61913	8.73965	8.68543	99 UNCLASSIFIED PROTEINS
An12g10350	strong similarity to the hypothetical protein An15g07090 - Aspergillus niger	10.5434	11.306	8.51904	8.735	9.69128	99 UNCLASSIFIED PROTEINS
An16g07090	similarity to transmembrane protein sequence of patent WO9927105-A2 - Chlamydia pneumoniae	8.7937	8.7937	8.79646	8.73064	8.89752	01 METABOLISM	01.06 lipid, fatty-acid and isoprenoid metabolism	01.06.01 lipid, fatty-acid and isoprenoid biosynthesis	01.06.01.05 fatty acid biosynthesis
An04g01680	similarity to hypothetical protein B23I11.190 - Neurospora crassa	8.84897	8.72774	8.72774	8.72774	8.60698	99 UNCLASSIFIED PROTEINS
An04g02220	strong similarity to L-serine dehydratase CHA1 - Saccharomyces cerevisiae	8.75096	8.66412	8.65526	8.71872	9.05853	01 METABOLISM	01.01 amino acid metabolism	01.01.10 amino acid degradation (catabolism)	01.01.10.03 degradation of amino acids of the aspartate group	01.01.10.03.03 degradation of threonine	01.01.10.05 degradation of amino acids of the cysteine-aromatic group	01.01.10.05.01 degradation of serine	01.02 nitrogen and sulfur metabolism	01.02.01 nitrogen and sulfur utilization
An01g02930	similarity to hypothetical protein An12g09280 - Aspergillus niger	8.54826	8.59316	8.63458	8.7044	8.78311	99 UNCLASSIFIED PROTEINS
An12g00950	rhamnogalacturonase rhgA - Aspergillus niger	8.58969	8.60839	8.46947	8.65324	8.59557	01 METABOLISM	01.05 C-compound and carbohydrate metabolism	01.05.01 C-compound and carbohydrate utilization
An16g03990	questionable ORF	8.62633	8.6526	8.62807	8.6526	9.14538	99 UNCLASSIFIED PROTEINS
An01g03480	strong similarity to sorbitol dehydrogenase gutB - Bacillus subtilis	9.43481	9.45302	9.45652	8.63934	8.75473	01 METABOLISM	01.05 C-compound and carbohydrate metabolism	01.05.01 C-compound and carbohydrate utilization	01.05.01.01 C-compound, carbohydrate catabolism	01.05.01.01.01 sugar, glucoside, polyol and carboxylate catabolism
An08g01620	similarity to hypothetical protein YER007c-a - Saccharomyces cerevisiae	8.53181	8.43118	8.58152	8.62719	8.85565	99 UNCLASSIFIED PROTEINS
An01g08120	strong similarity to ACOB protein - Aspergillus nidulans	8.49333	8.5278	8.5278	8.62677	8.43155	25 DEVELOPMENT (Systemic)	25.01 fungal or microorganismic development
An08g01800	strong similarity to hypothetical mitochondrial carrier protein AgPET8 - Ashbya gossypii	8.32288	8.14145	8.42162	8.61734	8.89053	08 CELLULAR TRANSPORT AND TRANSPORT MECHANISMS	08.04 mitochondrial transport	40 SUBCELLULAR LOCALISATION	40.16 mitochondrion
An07g08360	similarity to pyrazinamidase or nicotinamidase pncA - Escherichia coli	8.25996	8.20791	8.20791	8.61365	8.11918	01 METABOLISM	01.03 nucleotide metabolism	01.03.04 pyrimidine nucleotide metabolism
An01g03170	similarity to hypothetical protein CG16717 - Drosophila melanogaster	8.51036	8.37383	8.48555	8.60973	8.48555	99 UNCLASSIFIED PROTEINS
An18g03090	strong similarity to the hypothetical protein SPAC4G8.06c - Schizosaccharomyces pombe	8.61863	8.42836	8.55427	8.6092	8.73199	99 UNCLASSIFIED PROTEINS
An01g09950	strong similarity to unknown protein in lovastatin biosynthesis cluster - Aspergillus terreus	8.36176	8.33186	8.36146	8.60782	8.37346	99 UNCLASSIFIED PROTEINS
An16g08030	strong similarity to ovarian tissue derived protein 18 of patent DE19816395-A1 - Homo sapiens	8.25393	8.49163	8.18032	8.605	7.97218	99 UNCLASSIFIED PROTEINS
An08g07380	strong similarity to malonyl CoA synthetase MatB - Rhizobium trifolii	8.37062	8.20712	8.39559	8.59065	8.37313	01 METABOLISM	01.06 lipid, fatty-acid and isoprenoid metabolism	01.06.07 lipid, fatty-acid and isoprenoid utilization
An01g13390	similarity to the EST y6f10a1.r1 - Emericella nidulans	8.4869	8.40658	8.70814	8.57757	8.66285	99 UNCLASSIFIED PROTEINS
An15g03350	strong similarity to PalC - Emericella nidulans	8.39373	8.2426	8.49086	8.55786	8.40381	04 TRANSCRIPTION	04.05 mRNA transcription	04.05.01 mRNA synthesis	04.05.01.04 transcriptional control	10 CELLULAR COMMUNICATION or SIGNAL TRANSDUCTION MECHANISM	10.01 intracellular signalling	10.01.99 other intracellular signal transduction activities
An01g13200	similarity to FLEXHT-10 of patent WO200070047-A2 - Homo sapiens	7.07297	7.37625	7.02464	8.55749	6.78305	99 UNCLASSIFIED PROTEINS
An12g09170	hypothetical protein [truncated ORF]	8.54308	8.54308	8.61671	8.54764	8.4464	99 UNCLASSIFIED PROTEINS
An12g00860	strong similarity to genomic scaffold 142000013386035 section 33 of 105 - Drosophila melanogaster	8.41131	8.28281	8.4996	8.53943	8.46696	99 UNCLASSIFIED PROTEINS
An09g04090	strong similarity to hypothetical protein mNori-2 - Mus musculus	8.54555	8.39958	8.53448	8.53882	8.53882	99 UNCLASSIFIED PROTEINS
An01e02580	trnaMcat	7.20121	7.10044	7.343	8.51962	7.55906	trna
An15g06400	weak similarity to DNA topoisomerase I topoI - Caenorhabditis elegans	8.4914	8.53959	8.69642	8.51932	8.63479	99 unclassified proteins
An08g02740	questionable ORF	8.31763	8.4242	8.43537	8.51797	8.43537	99 UNCLASSIFIED PROTEINS
An15g06890	hypothetical protein [truncated ORF]	8.30087	8.26072	8.32422	8.51379	8.37002	99 UNCLASSIFIED PROTEINS
An07g05270	questionable ORF	8.56196	8.30923	8.56689	8.51014	8.52385	99 UNCLASSIFIED PROTEINS
An07e02340	trnaCgca	7.81747	7.89256	7.85535	8.50786	8.11958	trna
An17g01910	similarity to rhoGAP homolog DdRacGAP - Dictyostelium discoideum	8.36558	8.16362	8.35618	8.50428	8.63892
An15g03770	strong similarity to diacylglycerol acyl transferase (MR1) of patent WO200001713-A2 - Mortierella ramanniana	8.00429	7.96625	7.98865	8.4994	7.77064	01 METABOLISM	01.06 lipid, fatty-acid and isoprenoid metabolism	01.06.01 lipid, fatty-acid and isoprenoid biosynthesis
An09g03830	strong similarity to 2,2-dialkylglycine decarboxylase structural protein dgdA - Pseudomonas cepacia	8.34212	8.34212	8.10739	8.49897	8.36481	01 METABOLISM	01.01 amino acid metabolism	01.01.01 amino acid biosynthesis	40 SUBCELLULAR LOCALISATION	40.03 cytoplasm
An01g05060	hypothetical protein	8.49825	8.47375	8.49825	8.49825	8.54718	99 UNCLASSIFIED PROTEINS
An14g04060	strong similarity to chloride channel 3 clcn3 - Mus musculus	8.89493	8.54002	8.51705	8.49781	8.32118	13 REGULATION OF or INTERACTION WITH CELLULAR ENVIRONMENT	13.01 ionic homeostasis	13.01.03 homeostasis of anions	67 TRANSPORT FACILITATION	67.04 ion transporters	67.04.07 anion transporters (Cl, SO4, PO4, etc.)
An14g04050	strong similarity to pyridoxamine-phosphate oxidase pdx3 - Saccharomyces cerevisiae	8.48207	8.36	8.25299	8.49711	8.33052	01 METABOLISM	01.06 lipid, fatty-acid and isoprenoid metabolism	01.06.01 lipid, fatty-acid and isoprenoid biosynthesis	01.06.01.07 isoprenoid biosynthesis	01.06.01.07.11 tetracyclic and pentacyclic triterpenes (cholesterin, steroids and hopanoids) biosynthesis	01.07 metabolism of vitamins, cofactors, and prosthetic groups	01.07.01 biosynthesis of vitamins, cofactors, and prosthetic groups
An02g06750	strong similarity to DEAD box protein Dbp45A - Drosophila melanogaster	8.56759	8.52786	8.4585	8.49044	8.51156	04 TRANSCRIPTION	04.01 rRNA transcription	04.01.99 other rRNA-transcription activities	04.03 tRNA transcription	04.03.01 tRNA synthesis	04.03.99 other tRNA-transcription activities	04.05 mRNA transcription	04.05.01 mRNA synthesis	04.05.01.01 general transcription activities
An15g01930	similarity to integral membrane protein PTH11 - Magnaporthe grisea	8.13977	8.12401	8.03466	8.4892	8.40475	10 CELLULAR COMMUNICATION or SIGNAL TRANSDUCTION MECHANISM	10.01 intracellular signalling	10.01.01 unspecified signal transduction	40 SUBCELLULAR LOCALISATION	40.25 vacuole or lysosome
An16g03870	weak similarity to the transcription termination factor Rho - Micrococcus luteus	8.57013	8.57013	8.57013	8.48852	8.49747	99 UNCLASSIFIED PROTEINS
An16g03600	similarity to hypothetical protein SPAC688.02c - Schizosaccharomyces pombe	8.59393	8.68407	8.9647	8.484	8.44513	99 UNCLASSIFIED PROTEINS
An01g13550	weak similarity to the inosine monophosphate dehydrogenase GuaB - Bacillus subtilis [putative sequencing errors]	8.27598	8.24391	8.1233	8.48062	8.19993	99 UNCLASSIFIED PROTEINS
An02g08800	similarity to hypothetical protein CIP1 - Candida sp.	8.68704	8.60203	8.45707	8.47234	8.47234	99 UNCLASSIFIED PROTEINS
An07g09340	similarity to hypothetical protein YPR169w - Saccharomyces cerevisiae	8.58515	8.45122	8.45122	8.46845	8.43504	99 UNCLASSIFIED PROTEINS
An17g00650	similarity to the cercosporin resistance protein Crg1 - Cercospora nicotianae	8.43958	8.38816	8.46796	8.46796	8.70042	11 CELL RESCUE, DEFENSE AND VIRULENCE	11.05 Disease, virulence and defense	11.05.01 resistance proteins	11.07 detoxification
An02g04240	weak similarity to acinusS mRNA - Homo sapiens	8.68533	8.41485	8.4407	8.45025	8.79769	10 CELLULAR COMMUNICATION or SIGNAL TRANSDUCTION MECHANISM	10.01 intracellular signalling	14 CELL FATE	14.10 cell death
An14g01840	similarity to hypothetical temperature-shock induced protein TIR3 - Saccharomyces cerevisiae	8.40091	8.29562	8.2018	8.44926	8.01891	11 CELL RESCUE, DEFENSE AND VIRULENCE	11.01 stress response
An15g03380	hypothetical protein	8.41592	8.41012	8.52506	8.44797	8.34288	99 UNCLASSIFIED PROTEINS
An11g06280	strong similarity to protein fragment SEQ ID NO:17197 of patent EP1033405 - Arabidopsis thaliana	8.40774	8.27827	8.41248	8.44773	8.57538	99 UNCLASSIFIED PROTEINS
An07g08110	similarity to hypothetical protein T2 - Mus musculus	8.16785	8.07868	8.16785	8.43767	8.19224	99 UNCLASSIFIED PROTEINS
Additional data file 10e Top 100 of genes with the highest signal values in hypha 5. log2 RMA signal values are listed.
Gene number	Description	hypha 1	hypha 2	hypha 3	hypha 4	hypha 5	FunCat class 1	FunCat class 2	FunCat class 3	FunCat class 4	FunCat class 5	FunCat class 6	FunCat class 7	FunCat class 8	FunCat class 9
An03e03150	5.8S ribosomal RNA	12.6757	12.6778	13.0712	13.2214	13.3167	rRNA
An03e03260	18S ribosomal RNA	12.9208	12.6011	13.1944	12.9186	13.1868	rRNA
An03e03260	18S ribosomal RNA	11.106	11.0854	11.9919	12.9112	12.8751	rRNA
An03e03180	28S ribosomal RNA	12.2385	12.1393	12.7709	12.8171	13.2227	rRNA
An01g10550	strong similarity to transposase Minos-2 - Drosophila hydei	9.14923	8.45454	10.0109	11.9528	10.8139	29 TRANSPOSABLE ELEMENTS, VIRAL AND PLASMID PROTEINS	29.07 proteins necessary for the integration or inhibition of transposon movement	40 SUBCELLULAR LOCALISATION	40.10 nucleus
An03e02440	trnaLtag	11.0645	10.1878	10.1538	10.6165	10.1271	trna
An01g10390	hypothetical protein	10.9818	10.9264	11.2715	10.4749	11.2666	99 UNCLASSIFIED PROTEINS
An02g14960	hypothetical protein	6.32708	9.35685	8.22786	10.3182	5.71372	99 UNCLASSIFIED PROTEINS
An02g12590	questionable ORF	10.1625	10.1625	9.99608	10.1884	10.0826	99 UNCLASSIFIED PROTEINS
An01e12510	trnaScga	10.1752	9.85205	9.85205	10.1575	9.47636	trna
An11e07520	repetetive DNA	10.6663	10.964	9.79104	10.0808	11.0419	repeat
An08e06020	trnaSaga	10.1179	10.0673	9.78099	10.0045	9.69115	trna
An01e11490	trnaSaga	9.88171	9.95656	9.85435	9.96446	9.6814	trna
An17g01460	strong similarity to EST EMBLEST:BE760684 - Aspergillus niger [truncated ORF]	9.27879	9.52312	9.20052	9.80226	10.1539	99 UNCLASSIFIED PROTEINS
An12g00330	weak similarity to hypothetical protein Rv0923c - Mycobacterium tuberculosis	9.41623	9.38645	9.26409	9.77716	9.42321	99 UNCLASSIFIED PROTEINS
An09g00180	hypothetical protein	5.25507	5.29705	5.27026	9.66248	5.08205	99 UNCLASSIFIED PROTEINS
An11g01370	hypothetical protein	9.8627	9.55311	9.62056	9.62056	9.62056	99 UNCLASSIFIED PROTEINS
An08g09060	hypothetical protein	9.22239	8.9785	9.42535	9.5161	9.65151	99 UNCLASSIFIED PROTEINS
An04g00460	hypothetical protein	7.07162	8.95927	6.89866	9.46938	6.96337	99 UNCLASSIFIED PROTEINS
An12g04060	similarity to hypothetical protein SPAC29A4.06c - Schizosaccharomyces pombe	9.47932	9.45099	9.44786	9.46008	9.48974	99 UNCLASSIFIED PROTEINS
An04g03990	hypothetical protein	5.91862	7.15152	9.74077	9.44237	9.36512	99 UNCLASSIFIED PROTEINS
An10g00520	weak similarity to 1-aminocyclopropane-1-carboxylate deaminase - Pseudomonas sp. [truncated orf]	10.561	9.85261	9.60874	9.40127	9.32699	01 METABOLISM	01.05 C-compound and carbohydrate metabolism	01.05.01 C-compound and carbohydrate utilization	01.05.01.01 C-compound, carbohydrate catabolism	99 unclassified proteins
An12g00670	strong similarity to cinnamyl-alcohol dehydrogenase CAD14 - Nicotiana tabacum	9.08585	8.87055	9.02895	9.35511	9.24103	01 METABOLISM	01.05 C-compound and carbohydrate metabolism	01.05.01 C-compound and carbohydrate utilization	02 ENERGY	02.16 fermentation	02.16.01 alcohol fermentation
An13e00260	repetetive DNA	10.1793	9.41641	9.87301	9.30525	10.1887	repeat
An02g03380	strong similarity to the hypothetical protein encoded by An08g03700 - Aspergillus niger	7.20102	7.20102	6.9056	9.30487	7.96639	99 UNCLASSIFIED PROTEINS
An07g01630	hypothetical protein	9.02319	9.01094	9.08264	9.28866	9.15287	99 UNCLASSIFIED PROTEINS
An02g02990	similarity to hypothetical protein OSJNBa0049B20.21 - Oryza sativa	8.59488	8.67267	8.58365	9.28741	8.7222	99 UNCLASSIFIED PROTEINS
An11g06230	similarity to oxidoreductase from patent WO0100844 - Corynebacterium glutamicum	8.23072	8.40571	8.40571	9.23713	8.14591	01 METABOLISM	01.05 C-compound and carbohydrate metabolism	01.05.01 C-compound and carbohydrate utilization
An12g09340	strong similarity to ferulic acid decarboxylase FDC1 patent EP857789-A2 - Saccharomyces cerevisiae	8.9969	8.89065	8.9969	9.2206	9.12309	01 METABOLISM	01.05 C-compound and carbohydrate metabolism	01.05.01 C-compound and carbohydrate utilization	01.20 secondary metabolism	01.20.35 biosynthesis of secondary products derived from L-phenylalanine and L-tyrosine	01.20.35.01 biosynthesis of phenylpropanoids	01.20.35.01.07 biosynthesis of coumarins
An04g02410	strong similarity to cobalamin and cobamide biosynthesis protein COB W patent WO9111518-A - Pseudomonas denitrificans	8.97983	8.94881	8.97983	9.20211	8.97983	01 METABOLISM	01.07 metabolism of vitamins, cofactors, and prosthetic groups	01.07.01 biosynthesis of vitamins, cofactors, and prosthetic groups
An10g00520	weak similarity to 1-aminocyclopropane-1-carboxylate deaminase - Pseudomonas sp. [truncated orf]	10.0933	9.63263	9.3439	9.16934	9.13266	01 METABOLISM	01.05 C-compound and carbohydrate metabolism	01.05.01 C-compound and carbohydrate utilization	01.05.01.01 C-compound, carbohydrate catabolism	99 unclassified proteins
An07g07270	similarity to tRNA 2 -phosphotransferase TPT1 - Saccharomyces cerevisiae	9.16337	9.22747	9.14586	9.14586	9.08931	04 TRANSCRIPTION	04.03 tRNA transcription	04.03.03 tRNA processing
An11g01370	hypothetical protein	9.23582	9.08101	9.1083	9.08034	9.1083	99 UNCLASSIFIED PROTEINS
An07g09050	similarity to hypothetical transcription regulator SC5F2A.29 - Streptomyces coelicolor	9.06451	9.06339	9.06451	9.07365	9.0576	04 TRANSCRIPTION	04.05 mRNA transcription	04.05.01 mRNA synthesis	04.05.01.04 transcriptional control
An07g09590	strong similarity to glutathione S-transferase GST of patent US5962229-A - Zea mays	8.24484	8.45909	8.24484	9.06718	8.22552	06 PROTEIN FATE (folding, modification, destination)	06.07 protein modification	06.07.99 other protein modifications	11 CELL RESCUE, DEFENSE AND VIRULENCE	11.07 detoxification	11.07.03 detoxification by modification
An05g01820	strong similarity to hypothetical protein yphH - Lactococcus lactis subsp. lactis (strain IL1403)	8.86629	8.80604	8.85603	9.05112	8.94078	99 UNCLASSIFIED PROTEINS
An11g05690	similarity to hypothetical alpha subunit of dinitrogenase reductase nifH - unidentified nitrogen-fixing bacteria	8.96633	8.78495	8.82274	8.98648	8.85884	01 METABOLISM	01.02 nitrogen and sulfur metabolism	01.02.01 nitrogen and sulfur utilization
An16g05040	hypothetical protein	8.65005	8.56555	8.48771	8.97176	8.67063	99 UNCLASSIFIED PROTEINS
An13g00530	hypothetical protein	8.79065	8.69497	8.77442	8.92704	8.86339	99 UNCLASSIFIED PROTEINS
An01g03710	hypothetical protein	8.27021	11.2234	9.67718	8.91873	8.60005	99 UNCLASSIFIED PROTEINS
An18g04720	questionable ORF	8.53334	8.58763	8.50626	8.88961	8.63292	99 UNCLASSIFIED PROTEINS
An15g04610	strong similarity to xylitol dehydrogenase xdh - Galactocandida mastotermitis [truncated ORF]	8.80671	8.57574	8.77265	8.88393	8.98407	01 METABOLISM	01.05 C-compound and carbohydrate metabolism	01.05.01 C-compound and carbohydrate utilization	01.05.01.01 C-compound, carbohydrate catabolism	02 ENERGY	02.07 pentose-phosphate pathway
An09g05770	strong similarity to cytosolic exopolyphosphatase PPX1 - Saccharomyces cerevisiae	8.62868	8.6569	8.62683	8.83116	8.81843	01 METABOLISM	01.04 phosphate metabolism	01.04.01 phosphate utilization	40 SUBCELLULAR LOCALISATION	40.03 cytoplasm
An12e07440	trnaStga	9.51452	7.68902	8.91444	8.81619	8.69515	trna
An16g02080	similarity to hypothetical protein SPAC26A3.03c - Schizosaccharomyces pombe	8.46416	8.70658	8.66292	8.80867	8.76441	99 UNCLASSIFIED PROTEINS
An01g01990	hypothetical protein	8.83971	8.79122	8.70347	8.79444	8.66807	99 UNCLASSIFIED PROTEINS
An11g01390	similarity to phosphoglycerate dehydrogenase serA - Bacillus subtilis	8.90596	8.76287	8.67606	8.78794	8.89129	01 METABOLISM	01.01 amino acid metabolism	01.01.01 amino acid biosynthesis	01.01.01.11 biosynthesis of the cysteine-aromatic group	01.01.01.11.01 biosynthesis of serine
An11g01090	hypothetical protein	8.77944	8.77944	8.75855	8.77714	8.77944	99 UNCLASSIFIED PROTEINS
An16g03350	weak similarity to the silk fibroin like protein SEPL4 of patent WO8803533-A - Synthetic	8.76347	8.95284	8.74708	8.76757	8.82581	99 UNCLASSIFIED PROTEINS
An01g12640	hypothetical protein	8.62329	8.62963	8.62963	8.75078	8.54871	99 UNCLASSIFIED PROTEINS
An17g02040	strong similarity to the protein required for normal CLN1 and CLN2 G1 cyclin expression Ctr9 - Saccharomyces cerevisiae	8.73899	8.74927	8.93369	8.74927	8.65623	03 CELL CYCLE AND DNA PROCESSING	03.03 cell cycle	03.03.01 mitotic cell cycle and cell cycle control
An13g00530	hypothetical protein	8.74731	8.41247	8.61913	8.73965	8.68543	99 UNCLASSIFIED PROTEINS
An12g10350	strong similarity to the hypothetical protein An15g07090 - Aspergillus niger	10.5434	11.306	8.51904	8.735	9.69128	99 UNCLASSIFIED PROTEINS
An16g07090	similarity to transmembrane protein sequence of patent WO9927105-A2 - Chlamydia pneumoniae	8.7937	8.7937	8.79646	8.73064	8.89752	01 METABOLISM	01.06 lipid, fatty-acid and isoprenoid metabolism	01.06.01 lipid, fatty-acid and isoprenoid biosynthesis	01.06.01.05 fatty acid biosynthesis
An04g01680	similarity to hypothetical protein B23I11.190 - Neurospora crassa	8.84897	8.72774	8.72774	8.72774	8.60698	99 UNCLASSIFIED PROTEINS
An04g02220	strong similarity to L-serine dehydratase CHA1 - Saccharomyces cerevisiae	8.75096	8.66412	8.65526	8.71872	9.05853	01 METABOLISM	01.01 amino acid metabolism	01.01.10 amino acid degradation (catabolism)	01.01.10.03 degradation of amino acids of the aspartate group	01.01.10.03.03 degradation of threonine	01.01.10.05 degradation of amino acids of the cysteine-aromatic group	01.01.10.05.01 degradation of serine	01.02 nitrogen and sulfur metabolism	01.02.01 nitrogen and sulfur utilization
An01g02930	similarity to hypothetical protein An12g09280 - Aspergillus niger	8.54826	8.59316	8.63458	8.7044	8.78311	99 UNCLASSIFIED PROTEINS
An12g00950	rhamnogalacturonase rhgA - Aspergillus niger	8.58969	8.60839	8.46947	8.65324	8.59557	01 METABOLISM	01.05 C-compound and carbohydrate metabolism	01.05.01 C-compound and carbohydrate utilization
An16g03990	questionable ORF	8.62633	8.6526	8.62807	8.6526	9.14538	99 UNCLASSIFIED PROTEINS
An01g03480	strong similarity to sorbitol dehydrogenase gutB - Bacillus subtilis	9.43481	9.45302	9.45652	8.63934	8.75473	01 METABOLISM	01.05 C-compound and carbohydrate metabolism	01.05.01 C-compound and carbohydrate utilization	01.05.01.01 C-compound, carbohydrate catabolism	01.05.01.01.01 sugar, glucoside, polyol and carboxylate catabolism
An08g01620	similarity to hypothetical protein YER007c-a - Saccharomyces cerevisiae	8.53181	8.43118	8.58152	8.62719	8.85565	99 UNCLASSIFIED PROTEINS
An01g08120	strong similarity to ACOB protein - Aspergillus nidulans	8.49333	8.5278	8.5278	8.62677	8.43155	25 DEVELOPMENT (Systemic)	25.01 fungal or microorganismic development
An08g01800	strong similarity to hypothetical mitochondrial carrier protein AgPET8 - Ashbya gossypii	8.32288	8.14145	8.42162	8.61734	8.89053	08 CELLULAR TRANSPORT AND TRANSPORT MECHANISMS	08.04 mitochondrial transport	40 SUBCELLULAR LOCALISATION	40.16 mitochondrion
An07g08360	similarity to pyrazinamidase or nicotinamidase pncA - Escherichia coli	8.25996	8.20791	8.20791	8.61365	8.11918	01 METABOLISM	01.03 nucleotide metabolism	01.03.04 pyrimidine nucleotide metabolism
An01g03170	similarity to hypothetical protein CG16717 - Drosophila melanogaster	8.51036	8.37383	8.48555	8.60973	8.48555	99 UNCLASSIFIED PROTEINS
An18g03090	strong similarity to the hypothetical protein SPAC4G8.06c - Schizosaccharomyces pombe	8.61863	8.42836	8.55427	8.6092	8.73199	99 UNCLASSIFIED PROTEINS
An01g09950	strong similarity to unknown protein in lovastatin biosynthesis cluster - Aspergillus terreus	8.36176	8.33186	8.36146	8.60782	8.37346	99 UNCLASSIFIED PROTEINS
An16g08030	strong similarity to ovarian tissue derived protein 18 of patent DE19816395-A1 - Homo sapiens	8.25393	8.49163	8.18032	8.605	7.97218	99 UNCLASSIFIED PROTEINS
An08g07380	strong similarity to malonyl CoA synthetase MatB - Rhizobium trifolii	8.37062	8.20712	8.39559	8.59065	8.37313	01 METABOLISM	01.06 lipid, fatty-acid and isoprenoid metabolism	01.06.07 lipid, fatty-acid and isoprenoid utilization
An01g13390	similarity to the EST y6f10a1.r1 - Emericella nidulans	8.4869	8.40658	8.70814	8.57757	8.66285	99 UNCLASSIFIED PROTEINS
An15g03350	strong similarity to PalC - Emericella nidulans	8.39373	8.2426	8.49086	8.55786	8.40381	04 TRANSCRIPTION	04.05 mRNA transcription	04.05.01 mRNA synthesis	04.05.01.04 transcriptional control	10 CELLULAR COMMUNICATION or SIGNAL TRANSDUCTION MECHANISM	10.01 intracellular signalling	10.01.99 other intracellular signal transduction activities
An01g13200	similarity to FLEXHT-10 of patent WO200070047-A2 - Homo sapiens	7.07297	7.37625	7.02464	8.55749	6.78305	99 UNCLASSIFIED PROTEINS
An12g09170	hypothetical protein [truncated ORF]	8.54308	8.54308	8.61671	8.54764	8.4464	99 UNCLASSIFIED PROTEINS
An12g00860	strong similarity to genomic scaffold 142000013386035 section 33 of 105 - Drosophila melanogaster	8.41131	8.28281	8.4996	8.53943	8.46696	99 UNCLASSIFIED PROTEINS
An09g04090	strong similarity to hypothetical protein mNori-2 - Mus musculus	8.54555	8.39958	8.53448	8.53882	8.53882	99 UNCLASSIFIED PROTEINS
An01e02580	trnaMcat	7.20121	7.10044	7.343	8.51962	7.55906	trna
An15g06400	weak similarity to DNA topoisomerase I topoI - Caenorhabditis elegans	8.4914	8.53959	8.69642	8.51932	8.63479	99 unclassified proteins
An08g02740	questionable ORF	8.31763	8.4242	8.43537	8.51797	8.43537	99 UNCLASSIFIED PROTEINS
An15g06890	hypothetical protein [truncated ORF]	8.30087	8.26072	8.32422	8.51379	8.37002	99 UNCLASSIFIED PROTEINS
An07g05270	questionable ORF	8.56196	8.30923	8.56689	8.51014	8.52385	99 UNCLASSIFIED PROTEINS
An07e02340	trnaCgca	7.81747	7.89256	7.85535	8.50786	8.11958	trna
An17g01910	similarity to rhoGAP homolog DdRacGAP - Dictyostelium discoideum	8.36558	8.16362	8.35618	8.50428	8.63892
An15g03770	strong similarity to diacylglycerol acyl transferase (MR1) of patent WO200001713-A2 - Mortierella ramanniana	8.00429	7.96625	7.98865	8.4994	7.77064	01 METABOLISM	01.06 lipid, fatty-acid and isoprenoid metabolism	01.06.01 lipid, fatty-acid and isoprenoid biosynthesis
An09g03830	strong similarity to 2,2-dialkylglycine decarboxylase structural protein dgdA - Pseudomonas cepacia	8.34212	8.34212	8.10739	8.49897	8.36481	01 METABOLISM	01.01 amino acid metabolism	01.01.01 amino acid biosynthesis	40 SUBCELLULAR LOCALISATION	40.03 cytoplasm
An01g05060	hypothetical protein	8.49825	8.47375	8.49825	8.49825	8.54718	99 UNCLASSIFIED PROTEINS
An14g04060	strong similarity to chloride channel 3 clcn3 - Mus musculus	8.89493	8.54002	8.51705	8.49781	8.32118	13 REGULATION OF or INTERACTION WITH CELLULAR ENVIRONMENT	13.01 ionic homeostasis	13.01.03 homeostasis of anions	67 TRANSPORT FACILITATION	67.04 ion transporters	67.04.07 anion transporters (Cl, SO4, PO4, etc.)
An14g04050	strong similarity to pyridoxamine-phosphate oxidase pdx3 - Saccharomyces cerevisiae	8.48207	8.36	8.25299	8.49711	8.33052	01 METABOLISM	01.06 lipid, fatty-acid and isoprenoid metabolism	01.06.01 lipid, fatty-acid and isoprenoid biosynthesis	01.06.01.07 isoprenoid biosynthesis	01.06.01.07.11 tetracyclic and pentacyclic triterpenes (cholesterin, steroids and hopanoids) biosynthesis	01.07 metabolism of vitamins, cofactors, and prosthetic groups	01.07.01 biosynthesis of vitamins, cofactors, and prosthetic groups
An02g06750	strong similarity to DEAD box protein Dbp45A - Drosophila melanogaster	8.56759	8.52786	8.4585	8.49044	8.51156	04 TRANSCRIPTION	04.01 rRNA transcription	04.01.99 other rRNA-transcription activities	04.03 tRNA transcription	04.03.01 tRNA synthesis	04.03.99 other tRNA-transcription activities	04.05 mRNA transcription	04.05.01 mRNA synthesis	04.05.01.01 general transcription activities
An15g01930	similarity to integral membrane protein PTH11 - Magnaporthe grisea	8.13977	8.12401	8.03466	8.4892	8.40475	10 CELLULAR COMMUNICATION or SIGNAL TRANSDUCTION MECHANISM	10.01 intracellular signalling	10.01.01 unspecified signal transduction	40 SUBCELLULAR LOCALISATION	40.25 vacuole or lysosome
An16g03870	weak similarity to the transcription termination factor Rho - Micrococcus luteus	8.57013	8.57013	8.57013	8.48852	8.49747	99 UNCLASSIFIED PROTEINS
An16g03600	similarity to hypothetical protein SPAC688.02c - Schizosaccharomyces pombe	8.59393	8.68407	8.9647	8.484	8.44513	99 UNCLASSIFIED PROTEINS
An01g13550	weak similarity to the inosine monophosphate dehydrogenase GuaB - Bacillus subtilis [putative sequencing errors]	8.27598	8.24391	8.1233	8.48062	8.19993	99 UNCLASSIFIED PROTEINS
An02g08800	similarity to hypothetical protein CIP1 - Candida sp.	8.68704	8.60203	8.45707	8.47234	8.47234	99 UNCLASSIFIED PROTEINS
An07g09340	similarity to hypothetical protein YPR169w - Saccharomyces cerevisiae	8.58515	8.45122	8.45122	8.46845	8.43504	99 UNCLASSIFIED PROTEINS
An17g00650	similarity to the cercosporin resistance protein Crg1 - Cercospora nicotianae	8.43958	8.38816	8.46796	8.46796	8.70042	11 CELL RESCUE, DEFENSE AND VIRULENCE	11.05 Disease, virulence and defense	11.05.01 resistance proteins	11.07 detoxification
An02g04240	weak similarity to acinusS mRNA - Homo sapiens	8.68533	8.41485	8.4407	8.45025	8.79769	10 CELLULAR COMMUNICATION or SIGNAL TRANSDUCTION MECHANISM	10.01 intracellular signalling	14 CELL FATE	14.10 cell death
An14g01840	similarity to hypothetical temperature-shock induced protein TIR3 - Saccharomyces cerevisiae	8.40091	8.29562	8.2018	8.44926	8.01891	11 CELL RESCUE, DEFENSE AND VIRULENCE	11.01 stress response
An15g03380	hypothetical protein	8.41592	8.41012	8.52506	8.44797	8.34288	99 UNCLASSIFIED PROTEINS
An11g06280	strong similarity to protein fragment SEQ ID NO:17197 of patent EP1033405 - Arabidopsis thaliana	8.40774	8.27827	8.41248	8.44773	8.57538	99 UNCLASSIFIED PROTEINS
An07g08110	similarity to hypothetical protein T2 - Mus musculus	8.16785	8.07868	8.16785	8.43767	8.19224	99 UNCLASSIFIED PROTEINS
